# Supplementary material for: Genetic diversity of toll-like receptor genes in the vulnerable Chinese egret (Egretta eulophotes)
Source: PLoS One. 2020 May 29;15(5):e0233714. doi: 10.1371/journal.pone.0233714 (PMC7259618; doi:10.1371/journal.pone.0233714)
Supplement: S1 Appendix — (XLSX) [file pone.0233714.s004.xlsx]

## Sheet: TLR1LB
Chinese Egret	TLR1-1.1|Male|CY	GTTTTAATCACAGATCTGTACTTCACACAGAATGACCTATACAAAATATTTGCAGACATGAATATTGAAGCTTTGACGATAGCTGAATCGGATATGATACATATGCTGTGTCCTTCCTCTGACAGTCCCTTTAGATACTTAAATTTTTTAAAGAATGATTTAACAGATCTTCTTTTTCAAAAATGTGACAAATTAATTCAACTGGAGACATTAATCTTGCAGAAGAATAAATTTGAGAGCCTGTCTAAGGTAAGCTCCATGACCAGCCGTATGAAATCGCTGAAATATTTGGACATGAGCAACAACTTGCTGAGTCACGATGCAGCTGATGGGCAATGCCAATGGGCTGAGTCTCTGACAGAGTTGGACCTGTCCTCAAATCAGTTGATGGATGCCGTT…
Chinese Egret	TLR1-2.1|Female|CY	GTTTTAATCACAGATCTGTACTTCACACAGAATGACCTATACAAAATATTTGCAGACATGAATATTGAAGCTTTGACGATAGCTGAATCGGATATGATACATATGCTGTGTCCTTCCTCTGACAGTCCCTTTAGATACTTAAATTTTTTAAAGAATGATTTAACAGATCTTCTTTTTCAAAAATGTGACAAATTAATTCAACTGGAGACATTAATCTTGCAGAAGAATAAATTTGAGAGCCTGTCTAAGGTAAGCTCCATGACCAGCCGTATGAAATCGCTGAAATATTTGGACATGAGCAACAACTTGCTGAGTCACGATGCAGCTGATGGGCAATGCCAATGGGCTGAGTCTCTGACAGAGTTGGACCTGTCCTCAAATCAGTTGATGGATGCCGTT…
Chinese Egret	TLR1-3.2|Male|CY	GTTTTAATCACAGATCTGTACTTCACACAGAATGACCTATACAAAATATTTGCAGACATGAATATTGAAGCTTTGACGATAGCTGAATCGGATATGATACATATGCTGTGTCCTTCCTCTGACAGTCCCTTTAGATACTTAAATTTTTTAAAGAATGATTTAACAGATCTTCTTTTTCAAAAATGTGACAAATTAATTCAACTGGAGACATTAATCTTGCAGAAGAATAAATTTGAGAGCCTGTCTAAGGTAAGCTCCATGACCAGCCGTATGAAATCGCTGAAATATTTGGACATGAGCAACAACTTGCTGAGTCACGATGCAGCTGATGGGCAATGCCAATGGGCTGAGTCTCTGACAGAGTTGGACCTGTCCTCAAATCAGTTGATGGATGCCGTT…
Chinese Egret	TLR1-4.1|Female|CY	GTTTTAATCACAGATCTGTACTTCACACAGAATGACCTATACAAAATATTTGCAGACATGAATATTGAAGCTTTGACGATAGCTGAATCGGATATGATACATATGCTGTGTCCTTCCTCTGACAGTCCCTTTAGATACTTAAATTTTTTAAAGAATGATTTAACAGATCTTCTTTTTCAAAAATGTGACAAATTAATTCAACTGGAGACATTAATCTTGCAGAAGAATAAATTTGAGAGCCTGTCTAAGGTAAGCTCCATGACCAGCCGTATGAAATCGCTGAAATATTTGGACATGAGCAACAACTTGCTGAGTCACGATGCAGCTGATGGGCAATGCCAATGGGCTGAGTCTCTGACAGAGTTGGACCTGTCCTCAAATCAGTTGATGGATGCCGTT…
Chinese Egret	TLR1-5.3|Female|CY	GTTTTAATCACAGATCTGTACTTCACACAGAATGACCTATACAAAATATTTGCAGACATGAATATTGAAGCTTTGACGATAGCTGAATCGGATATGATACATATGCTGTGTCCTTCCTCTGACAGTCCCTTTAGATACTTAAATTTTTTAAAGAATGATTTAACAGATCTTCTTTTTCAAAAATGTGACAAATTAATTCAACTGGAGACATTAATCTTGCAGAAGAATAAATTTGAGAGCCTGTCTAAGGTAAGCTCCATGACCAGCCGTATGAAATCGCTGAAATATTTGGACATGAGCAACAACTTGCTGAGTCACGATGCAGCTGATGGGCAATGCCAATGGGCTGAGTCTCTGACAGAGTTGGACCTGTCCTCAAATCAGTTGATGGATGCCGTT…
Chinese Egret	TLR1-6.1|Female|CY	GTTTTAATCACAGATCTGTACTTCACACAGAATGACCTATACAAAATATTTGCAGACATGAATATTGAAGCTTTGACGATAGCTGAATCGGATATGATACATATGCTGTGTCCTTCCTCTGACAGTCCCTTTAGATACTTAAATTTTTTAAAGAATGATTTAACAGATCTTCTTTTTCAAAAATGTGACAAATTAATTCAACTGGAGACATTAATCTTGCAGAAGAATAAATTTGAGAGCCTGTCTAAGGTAAGCTCCATGACCAGCCGTATGAAATCGCTGAAATATTTGGACATGAGCAACAACTTGCTGAGTCACGATGCAGCTGATGGGCAATGCCAATGGGCTGAGTCTCTGACAGAGTTGGACCTGTCCTCAAATCAGTTGATGGATGCCGTT…
Chinese Egret	TLR1-9.2|Female|CY	GTTTTAATCACAGATCTGTACTTCACACAGAATGACCTATACAAAATATTTGCAGACATGAATATTGAAGCTTTGACGATAGCTGAATCGGATATGATACATATGCTGTGTCCTTCCTCTGACAGTCCCTTTAGATACTTAAATTTTTTAAAGAATGATTTAACAGATCTTCTTTTTCAAAAATGTGACAAATTAATTCAACTGGAGACATTAATCTTGCAGAAGAATAAATTTGAGAGCCTGTCTAAGGTAAGCTCCATGACCAGCCGTATGAAATCGCTGAAATATTTGGACATGAGCAACAACTTGCTGAGTCACGATGCAGCTGATGGGCAATGCCAATGGGCTGAGTCTCTGACAGAGTTGGACCTGTCCTCAAATCAGTTGATGGATGCCGTT…
Chinese Egret	TLR1-10.3|Female|CY	GTTTTAATCACAGATCTGTACTTCACACAGAATGACCTATACAAAATATTTGCAGACATGAATATTGAAGCTTTGACGATAGCTGAATCGGATATGATACATATGCTGTGTCCTTCCTCTGACAGTCCCTTTAGATACTTAAATTTTTTAAAGAATGATTTAACAGATCTTCTTTTTCAAAAATGTGACAAATTAATTCAACTGGAGACATTAATCTTGCAGAAGAATAAATTTGAGAGCCTGTCTAAGGTAAGCTCCATGACCAGCCGTATGAAATCGCTGAAATATTTGGACATGAGCAACAACTTGCTGAGTCACGATGCAGCTGATGGGCAATGCCAATGGGCTGAGTCTCTGACAGAGTTGGACCTGTCCTCAAATCAGTTGATGGATGCCGTT…
Chinese Egret	TLR1-11.3|Female|CY	GTTTTAATCACAGATCTGTACTTCACACAGAATGACCTATACAAAATATTTGCAGACATGAATATTGAAGCTTTGACGATAGCTGAATCGGATATGATACATATGCTGTGTCCTTCCTCTGACAGTCCCTTTAGATACTTAAATTTTTTAAAGAATGATTTAACAGATCTTCTTTTTCAAAAATGTGACAAATTAATTCAACTGGAGACATTAATCTTGCAGAAGAATAAATTTGAGAGCCTGTCTAAGGTAAGCTCCATGACCAGCCGTATGAAATCGCTGAAATATTTGGACATGAGCAACAACTTGCTGAGTCACGATGCAGCTGATGGGCAATGCCAATGGGCTGAGTCTCTGACAGAGTTGGACCTGTCCTCAAATCAGTTGATGGATGCCGTT…
Chinese Egret	TLR1-12.2|Female|CY	GTTTTAATCACAGATCTGTACTTCACACAGAATGACCTATACAAAATATTTGCAGACATGAATATTGAAGCTTTGACGATAGCTGAATCGGATATGATACATATGCTGTGTCCTTCCTCTGACAGTCCCTTTAGATACTTAAATTTTTTAAAGAATGATTTAACAGATCTTCTTTTTCAAAAATGTGACAAATTAATTCAACTGGAGACATTAATCTTGCAGAAGAATAAATTTGAGAGCCTGTCTAAGGTAAGCTCCATGACCAGCCGTATGAAATCGCTGAAATATTTGGACATGAGCAACAACTTGCTGAGTCACGATGCAGCTGATGGGCAATGCCAATGGGCTGAGTCTCTGACAGAGTTGGACCTGTCCTCAAATCAGTTGATGGATGCCGTT…
Chinese Egret	TLR1-13.3|Female|CY	GTTTTAATCACAGATCTGTACTTCACACAGAATGACCTATACAAAATATTTGCAGACATGAATATTGAAGCTTTGACGATAGCTGAATCGGATATGATACATATGCTGTGTCCTTCCTCTGACAGTCCCTTTAGATACTTAAATTTTTTAAAGAATGATTTAACAGATCTTCTTTTTCAAAAATGTGACAAATTAATTCAACTGGAGACATTAATCTTGCAGAAGAATAAATTTGAGAGCCTGTCTAAGGTAAGCTCCATGACCAGCCGTATGAAATCGCTGAAATATTTGGACATGAGCAACAACTTGCTGAGTCACGATGCAGCTGATGGGCAATGCCAATGGGCTGAGTCTCTGACAGAGTTGGACCTGTCCTCAAATCAGTTGATGGATGCCGTT…
Chinese Egret	TLR1-19.2|Female|CY	GTTTTAATCACAGATCTGTACTTCACACAGAATGACCTATACAAAATATTTGCAGACATGAATATTGAAGCTTTGACGATAGCTGAATCGGATATGATACATATGCTGTGTCCTTCCTCTGACAGTCCCTTTAGATACTTAAATTTTTTAAAGAATGATTTAACAGATCTTCTTTTTCAAAAATGTGACAAATTAATTCAACTGGAGACATTAATCTTGCAGAAGAATAAATTTGAGAGCCTGTCTAAGGTAAGCTCCATGACCAGCCGTATGAAATCGCTGAAATATTTGGACATGAGCAACAACTTGCTGAGTCACGATGCAGCTGATGGGCAATGCCAATGGGCTGAGTCTCTGACAGAGTTGGACCTGTCCTCAAATCAGTTGATGGATGCCGTT…
Chinese Egret	TLR1-20.3|Female|CY	GTTTTAATCACAGATCTGTACTTCACACAGAATGACCTATACAAAATATTTGCAGACATGAATATTGAAGCTTTGACGATAGCTGAATCGGATATGATACATATGCTGTGTCCTTCCTCTGACAGTCCCTTTAGATACTTAAATTTTTTAAAGAATGATTTAACAGATCTTCTTTTTCAAAAATGTGACAAATTAATTCAACTGGAGACATTAATCTTGCAGAAGAATAAATTTGAGAGCCTGTCTAAGGTAAGCTCCATGACCAGCCGTATGAAATCGCTGAAATATTTGGACATGAGCAACAACTTGCTGAGTCACGATGCAGCTGATGGGCAATGCCAATGGGCTGAGTCTCTGACAGAGTTGGACCTGTCCTCAAATCAGTTGATGGATGCCGTT…
Chinese Egret	TLR1-21.2|Female|CY	GTTTTAATCACAGATCTGTACTTCACACAGAATGACCTATACAAAATATTTGCAGACATGAATATTGAAGCTTTGACGATAGCTGAATCGGATATGATACATATGCTGTGTCCTTCCTCTGACAGTCCCTTTAGATACTTAAATTTTTTAAAGAATGATTTAACAGATCTTCTTTTTCAAAAATGTGACAAATTAATTCAACTGGAGACATTAATCTTGCAGAAGAATAAATTTGAGAGCCTGTCTAAGGTAAGCTCCATGACCAGCCGTATGAAATCGCTGAAATATTTGGACATGAGCAACAACTTGCTGAGTCACGATGCAGCTGATGGGCAATGCCAATGGGCTGAGTCTCTGACAGAGTTGGACCTGTCCTCAAATCAGTTGATGGATGCCGTT…
Chinese Egret	TLR1-23.4|Female|CY	GTTTTAATCACAGATCTGTACTTCACACAGAATGACCTATACAAAATATTTGCAGACATGAATATTGAAGCTTTGACGATAGCTGAATCGGATATGATACATATGCTGTGTCCTTCCTCTGACAGTCCCTTTAGATACTTAAATTTTTTAAAGAATGATTTAACAGATCTTCTTTTTCAAAAATGTGACAAATTAATTCAACTGGAGACATTAATCTTGCAGAAGAATAAATTTGAGAGCCTGTCTAAGGTAAGCTCCATGACCAGCCGTATGAAATCGCTGAAATATTTGGACATGAGCAACAACTTGCTGAGTCACGATGCAGCTGATGGGCAATGCCAATGGGCTGAGTCTCTGACAGAGTTGGACCTGTCCTCAAATCAGTTGATGGATGCCGTT…
Chinese Egret	TLR1-091.2|Female|CY	GTTTTAATCACAGATCTGTACTTCACACAGAATGACCTATACAAAATATTTGCAGACATGAATATTGAAGCTTTGACGATAGCTGAATCGGATATGATACATATGCTGTGTCCTTCCTCTGACAGTCCCTTTAGATACTTAAATTTTTTAAAGAATGATTTAACAGATCTTCTTTTTCAAAAATGTGACAAATTAATTCAACTGGAGACATTAATCTTGCAGAAGAATAAATTTGAGAGCCTGTCTAAGGTAAGCTCCATGACCAGCCGTATGAAATCGCTGAAATATTTGGACATGAGCAACAACTTGCTGAGTCACGATGCAGCTGATGGGCAATGCCAATGGGCTGAGTCTCTGACAGAGTTGGACCTGTCCTCAAATCAGTTGATGGATGCCGTT…
Chinese Egret	TLR1-092.2|Male|CY	GTTTTAATCACAGATCTGTACTTCACACAGAATGACCTATACAAAATATTTGCAGACATGAATATTGAAGCTTTGACGATAGCTGAATCGGATATGATACATATGCTGTGTCCTTCCTCTGACAGTCCCTTTAGATACTTAAATTTTTTAAAGAATGATTTAACAGATCTTCTTTTTCAAAAATGTGACAAATTAATTCAACTGGAGACATTAATCTTGCAGAAGAATAAATTTGAGAGCCTGTCTAAGGTAAGCTCCATGACCAGCCGTATGAAATCGCTGAAATATTTGGACATGAGCAACAACTTGCTGAGTCACGATGCAGCTGATGGGCAATGCCAATGGGCTGAGTCTCTGACAGAGTTGGACCTGTCCTCAAATCAGTTGATGGATGCCGTT…
Chinese Egret	TLR1-093.3|Female|CY	GTTTTAATCACAGATCTGTACTTCACACAGAATGACCTATACAAAATATTTGCAGACATGAATATTGAAGCTTTGACGATAGCTGAATCGGATATGATACATATGCTGTGTCCTTCCTCTGACAGTCCCTTTAGATACTTAAATTTTTTAAAGAATGATTTAACAGATCTTCTTTTTCAAAAATGTGACAAATTAATTCAACTGGAGACATTAATCTTGCAGAAGAATAAATTTGAGAGCCTGTCTAAGGTAAGCTCCATGACCAGCCGTATGAAATCGCTGAAATATTTGGACATGAGCAACAACTTGCTGAGTCACGATGCAGCTGATGGGCAATGCCAATGGGCTGAGTCTCTGACAGAGTTGGACCTGTCCTCAAATCAGTTGATGGATGCCGTT…
Chinese Egret	TLR1-094.1|Male|CY	GTTTTAATCACAGATCTGTACTTCACACAGAATGACCTATACAAAATATTTGCAGACATGAATATTGAAGCTTTGACGATAGCTGAATCGGATATGATACATATGCTGTGTCCTTCCTCTGACAGTCCCTTTAGATACTTAAATTTTTTAAAGAATGATTTAACAGATCTTCTTTTTCAAAAATGTGACAAATTAATTCAACTGGAGACATTAATCTTGCAGAAGAATAAATTTGAGAGCCTGTCTAAGGTAAGCTCCATGACCAGCCGTATGAAATCGCTGAAATATTTGGACATGAGCAACAACTTGCTGAGTCACGATGCAGCTGATGGGCAATGCCAATGGGCTGAGTCTCTGACAGAGTTGGACCTGTCCTCAAATCAGTTGATGGATGCCGTT…
Chinese Egret	TLR1-095.1|Male|CY	GTTTTAATCACAGATCTGTACTTCACACAGAATGACCTATACAAAATATTTGCAGACATGAATATTGAAGCTTTGACGATAGCTGAATCGGATATGATACATATGCTGTGTCCTTCCTCTGACAGTCCCTTTAGATACTTAAATTTTTTAAAGAATGATTTAACAGATCTTCTTTTTCAAAAATGTGACAAATTAATTCAACTGGAGACATTAATCTTGCAGAAGAATAAATTTGAGAGCCTGTCTAAGGTAAGCTCCATGACCAGCCGTATGAAATCGCTGAAATATTTGGACATGAGCAACAACTTGCTGAGTCACGATGCAGCTGATGGGCAATGCCAATGGGCTGAGTCTCTGACAGAGTTGGACCTGTCCTCAAATCAGTTGATGGATGCCGTT…
Chinese Egret	TLR1-097.3|Male|CY	GTTTTAATCACAGATCTGTACTTCACACAGAATGACCTATACAAAATATTTGCAGACATGAATATTGAAGCTTTGACGATAGCTGAATCGGATATGATACATATGCTGTGTCCTTCCTCTGACAGTCCCTTTAGATACTTAAATTTTTTAAAGAATGATTTAACAGATCTTCTTTTTCAAAAATGTGACAAATTAATTCAACTGGAGACATTAATCTTGCAGAAGAATAAATTTGAGAGCCTGTCTAAGGTAAGCTCCATGACCAGCCGTATGAAATCGCTGAAATATTTGGACATGAGCAACAACTTGCTGAGTCACGATGCAGCTGATGGGCAATGCCAATGGGCTGAGTCTCTGACAGAGTTGGACCTGTCCTCAAATCAGTTGATGGATGCCGTT…
Chinese Egret	TLR1-098.1|Female|CY	GTTTTAATCACAGATCTGTACTTCACACAGAATGACCTATACAAAATATTTGCAGACATGAATATTGAAGCTTTGACGATAGCTGAATCGGATATGATACATATGCTGTGTCCTTCCTCTGACAGTCCCTTTAGATACTTAAATTTTTTAAAGAATGATTTAACAGATCTTCTTTTTCAAAAATGTGACAAATTAATTCAACTGGAGACATTAATCTTGCAGAAGAATAAATTTGAGAGCCTGTCTAAGGTAAGCTCCATGACCAGCCGTATGAAATCGCTGAAATATTTGGACATGAGCAACAACTTGCTGAGTCACGATGCAGCTGATGGGCAATGCCAATGGGCTGAGTCTCTGACAGAGTTGGACCTGTCCTCAAATCAGTTGATGGATGCCGTT…
Chinese Egret	TLR1-099.1|Male|CY	GTTTTAATCACAGATCTGTACTTCACACAGAATGACCTATACAAAATATTTGCAGACATGAATATTGAAGCTTTGACGATAGCTGAATCGGATATGATACATATGCTGTGTCCTTCCTCTGACAGTCCCTTTAGATACTTAAATTTTTTAAAGAATGATTTAACAGATCTTCTTTTTCAAAAATGTGACAAATTAATTCAACTGGAGACATTAATCTTGCAGAAGAATAAATTTGAGAGCCTGTCTAAGGTAAGCTCCATGACCAGCCGTATGAAATCGCTGAAATATTTGGACATGAGCAACAACTTGCTGAGTCACGATGCAGCTGATGGGCAATGCCAATGGGCTGAGTCTCTGACAGAGTTGGACCTGTCCTCAAATCAGTTGATGGATGCCGTT…
Chinese Egret	TLR1-0910.1|Female|CY	GTTTTAATCACAGATCTGTACTTCACACAGAATGACCTATACAAAATATTTGCAGACATGAATATTGAAGCTTTGACGATAGCTGAATCGGATATGATACATATGCTGTGTCCTTCCTCTGACAGTCCCTTTAGATACTTAAATTTTTTAAAGAATGATTTAACAGATCTTCTTTTTCAAAAATGTGACAAATTAATTCAACTGGAGACATTAATCTTGCAGAAGAATAAATTTGAGAGCCTGTCTAAGGTAAGCTCCATGACCAGCCGTATGAAATCGCTGAAATATTTGGACATGAGCAACAACTTGCTGAGTCACGATGCAGCTGATGGGCAATGCCAATGGGCTGAGTCTCTGACAGAGTTGGACCTGTCCTCAAATCAGTTGATGGATGCCGTT…
Chinese Egret	TLR1-0911.1|Female|CY	GTTTTAATCACAGATCTGTACTTCACACAGAATGACCTATACAAAATATTTGCAGACATGAATATTGAAGCTTTGACGATAGCTGAATCGGATATGATACATATGCTGTGTCCTTCCTCTGACAGTCCCTTTAGATACTTAAATTTTTTAAAGAATGATTTAACAGATCTTCTTTTTCAAAAATGTGACAAATTAATTCAACTGGAGACATTAATCTTGCAGAAGAATAAATTTGAGAGCCTGTCTAAGGTAAGCTCCATGACCAGCCGTATGAAATCGCTGAAATATTTGGACATGAGCAACAACTTGCTGAGTCACGATGCAGCTGATGGGCAATGCCAATGGGCTGAGTCTCTGACAGAGTTGGACCTGTCCTCAAATCAGTTGATGGATGCCGTT…
Chinese Egret	TLR1-0912.1|Female|CY	GTTTTAATCACAGATCTGTACTTCACACAGAATGACCTATACAAAATATTTGCAGACATGAATATTGAAGCTTTGACGATAGCTGAATCGGATATGATACATATGCTGTGTCCTTCCTCTGACAGTCCCTTTAGATACTTAAATTTTTTAAAGAATGATTTAACAGATCTTCTTTTTCAAAAATGTGACAAATTAATTCAACTGGAGACATTAATCTTGCAGAAGAATAAATTTGAGAGCCTGTCTAAGGTAAGCTCCATGACCAGCCGTATGAAATCGCTGAAATATTTGGACATGAGCAACAACTTGCTGAGTCACGATGCAGCTGATGGGCAATGCCAATGGGCTGAGTCTCTGACAGAGTTGGACCTGTCCTCAAATCAGTTGATGGATGCCGTT…
Chinese Egret	TLR1-0913.2|Male|CY	GTTTTAATCACAGATCTGTACTTCACACAGAATGACCTATACAAAATATTTGCAGACATGAATATTGAAGCTTTGACGATAGCTGAATCGGATATGATACATATGCTGTGTCCTTCCTCTGACAGTCCCTTTAGATACTTAAATTTTTTAAAGAATGATTTAACAGATCTTCTTTTTCAAAAATGTGACAAATTAATTCAACTGGAGACATTAATCTTGCAGAAGAATAAATTTGAGAGCCTGTCTAAGGTAAGCTCCATGACCAGCCGTATGAAATCGCTGAAATATTTGGACATGAGCAACAACTTGCTGAGTCACGATGCAGCTGATGGGCAATGCCAATGGGCTGAGTCTCTGACAGAGTTGGACCTGTCCTCAAATCAGTTGATGGATGCCGTT…
Chinese Egret	TLR1-0914.1|Male|CY	GTTTTAATCACAGATCTGTACTTCACACAGAATGACCTATACAAAATATTTGCAGACATGAATATTGAAGCTTTGACGATAGCTGAATCGGATATGATACATATGCTGTGTCCTTCCTCTGACAGTCCCTTTAGATACTTAAATTTTTTAAAGAATGATTTAACAGATCTTCTTTTTCAAAAATGTGACAAATTAATTCAACTGGAGACATTAATCTTGCAGAAGAATAAATTTGAGAGCCTGTCTAAGGTAAGCTCCATGACCAGCCGTATGAAATCGCTGAAATATTTGGACATGAGCAACAACTTGCTGAGTCACGATGCAGCTGATGGGCAATGCCAATGGGCTGAGTCTCTGACAGAGTTGGACCTGTCCTCAAATCAGTTGATGGATGCCGTT…
Chinese Egret	TLR1-0915.2|Male|CY	GTTTTAATCACAGATCTGTACTTCACACAGAATGACCTATACAAAATATTTGCAGACATGAATATTGAAGCTTTGACGATAGCTGAATCGGATATGATACATATGCTGTGTCCTTCCTCTGACAGTCCCTTTAGATACTTAAATTTTTTAAAGAATGATTTAACAGATCTTCTTTTTCAAAAATGTGACAAATTAATTCAACTGGAGACATTAATCTTGCAGAAGAATAAATTTGAGAGCCTGTCTAAGGTAAGCTCCATGACCAGCCGTATGAAATCGCTGAAATATTTGGACATGAGCAACAACTTGCTGAGTCACGATGCAGCTGATGGGCAATGCCAATGGGCTGAGTCTCTGACAGAGTTGGACCTGTCCTCAAATCAGTTGATGGATGCCGTT…
Chinese Egret	TLR1-0918.1|Female|CY	GTTTTAATCACAGATCTGTACTTCACACAGAATGACCTATACAAAATATTTGCAGACATGAATATTGAAGCTTTGACGATAGCTGAATCGGATATGATACATATGCTGTGTCCTTCCTCTGACAGTCCCTTTAGATACTTAAATTTTTTAAAGAATGATTTAACAGATCTTCTTTTTCAAAAATGTGACAAATTAATTCAACTGGAGACATTAATCTTGCAGAAGAATAAATTTGAGAGCCTGTCTAAGGTAAGCTCCATGACCAGCCGTATGAAATCGCTGAAATATTTGGACATGAGCAACAACTTGCTGAGTCACGATGCAGCTGATGGGCAATGCCAATGGGCTGAGTCTCTGACAGAGTTGGACCTGTCCTCAAATCAGTTGATGGATGCCGTT…
Chinese Egret	TLR1-2.3|Female|RY	GTTTTAATCACAGATCTGTACTTCACACAGAATGACCTATACAAAATATTTGCAGACATGAATATTGAAGCTTTGACGATAGCTGAATCGGATATGATACATATGCTGTGTCCTTCCTCTGACAGTCCCTTTAGATACTTAAATTTTTTAAAGAATGATTTAACAGATCTTCTTTTTCAAAAATGTGACAAATTAATTCAACTGGAGACATTAATCTTGCAGAAGAATAAATTTGAGAGCCTGTCTAAGGTAAGCTCCATGACCAGCCGTATGAAATCGCTGAAATATTTGGACATGAGCAACAACTTGCTGAGTCACGATGCAGCTGATGGGCAATGCCAATGGGCTGAGTCTCTGACAGAGTTGGACCTGTCCTCAAATCAGTTGATGGATGCCGTT…
Chinese Egret	TLR1-3.1|Female|RY	GTTTTAATCACAGATCTGTACTTCACACAGAATGACCTATACAAAATATTTGCAGACATGAATATTGAAGCTTTGACGATAGCTGAATCGGATATGATACATATGCTGTGTCCTTCCTCTGACAGTCCCTTTAGATACTTAAATTTTTTAAAGAATGATTTAACAGATCTTCTTTTTCAAAAATGTGACAAATTAATTCAACTGGAGACATTAATCTTGCAGAAGAATAAATTTGAGAGCCTGTCTAAGGTAAGCTCCATGACCAGCCGTATGAAATCGCTGAAATATTTGGACATGAGCAACAACTTGCTGAGTCACGATGCAGCTGATGGGCAATGCCAATGGGCTGAGTCTCTGACAGAGTTGGACCTGTCCTCAAATCAGTTGATGGATGCCGTT…
Chinese Egret	TLR1-4.2|Female|RY	GTTTTAATCACAGATCTGTACTTCACACAGAATGACCTATACAAAATATTTGCAGACATGAATATTGAAGCTTTGACGATAGCTGAATCGGATATGATACATATGCTGTGTCCTTCCTCTGACAGTCCCTTTAGATACTTAAATTTTTTAAAGAATGATTTAACAGATCTTCTTTTTCAAAAATGTGACAAATTAATTCAACTGGAGACATTAATCTTGCAGAAGAATAAATTTGAGAGCCTGTCTAAGGTAAGCTCCATGACCAGCCGTATGAAATCGCTGAAATATTTGGACATGAGCAACAACTTGCTGAGTCACGATGCAGCTGATGGGCAATGCCAATGGGCTGAGTCTCTGACAGAGTTGGACCTGTCCTCAAATCAGTTGATGGATGCCGTT…
Chinese Egret	TLR1-5.3|Male|RY	GTTTTAATCACAGATCTGTACTTCACACAGAATGACCTATACAAAATATTTGCAGACATGAATATTGAAGCTTTGACGATAGCTGAATCGGATATGATACATATGCTGTGTCCTTCCTCTGACAGTCCCTTTAGATACTTAAATTTTTTAAAGAATGATTTAACAGATCTTCTTTTTCAAAAATGTGACAAATTAATTCAACTGGAGACATTAATCTTGCAGAAGAATAAATTTGAGAGCCTGTCTAAGGTAAGCTCCATGACCAGCCGTATGAAATCGCTGAAATATTTGGACATGAGCAACAACTTGCTGAGTCACGATGCAGCTGATGGGCAATGCCAATGGGCTGAGTCTCTGACAGAGTTGGACCTGTCCTCAAATCAGTTGATGGATGCCGTT…
Chinese Egret	TLR1-6.3|Male|RY	GTTTTAATCACAGATCTGTACTTCACACAGAATGACCTATACAAAATATTTGCAGACATGAATATTGAAGCTTTGACGATAGCTGAATCGGATATGATACATATGCTGTGTCCTTCCTCTGACAGTCCCTTTAGATACTTAAATTTTTTAAAGAATGATTTAACAGATCTTCTTTTTCAAAAATGTGACAAATTAATTCAACTGGAGACATTAATCTTGCAGAAGAATAAATTTGAGAGCCTGTCTAAGGTAAGCTCCATGACCAGCCGTATGAAATCGCTGAAATATTTGGACATGAGCAACAACTTGCTGAGTCACGATGCAGCTGATGGGCAATGCCAATGGGCTGAGTCTCTGACAGAGTTGGACCTGTCCTCAAATCAGTTGATGGATGCTGTT…
Chinese Egret	TLR1-7.3|Male|RY	GTTTTAATCACAGATCTGTACTTCACACAGAATGACCTATACAAAATATTTGCAGACATGAATATTGAAGCTTTGACGATAGCTGAATCGGATATGATACATATGCTGTGTCCTTCCTCTGACAGTCCCTTTAGATACTTAAATTTTTTAAAGAATGATTTAACAGATCTTCTTTTTCAAAAATGTGACAAATTAATTCAACTGGAGACATTAATCTTGCAGAAGAATAAATTTGAGAGCCTGTCTAAGGTAAGCTCCATGACCAGCCGTATGAAATCGCTGAAATATTTGGACATGAGCAACAACTTGCTGAGTCACGATGCAGCTGATGGGCAATGCCAATGGGCTGAGTCTCTGACAGAGTTGGACCTGTCCTCAAATCAGTTGATGGATGCCGTT…
Chinese Egret	TLR1-8.2|Male|RY	GTTTTAATCACAGATCTGTACTTCACACAGAATGACCTATACAAAATATTTGCAGACATGAATATTGAAGCTTTGACGATAGCTGAATCGGATATGATACATATGCTGTGTCCTTCCTCTGACAGTCCCTTTAGATACTTAAATTTTTTAAAGAATGATTTAACAGATCTTCTTTTTCAAAAATGTGACAAATTAATTCAACTGGAGACATTAATCTTGCAGAAGAATAAATTTGAGAGCCTGTCTAAGGTAAGCTCCATGACCAGCCGTATGAAATCGCTGAAATATTTGGACATGAGCAACAACTTGCTGAGTCACGATGCAGCTGATGGGCAATGCCAATGGGCTGAGTCTCTGACAGAGTTGGACCTGTCCTCAAATCAGTTGATGGATGCCGTT…
Chinese Egret	TLR1-9.3|Female|RY	GTTTTAATCACAGATCTGTACTTCACACAGAATGACCTATACAAAATATTTGCAGACATGAATATTGAAGCTTTGACGATAGCTGAATCGGATATGATACATATGCTGTGTCCTTCCTCTGACAGTCCCTTTAGATACTTAAATTTTTTAAAGAATGATTTAACAGATCTTCTTTTTCAAAAATGTGACAAATTAATTCAACTGGAGACATTAATCTTGCAGAAGAATAAATTTGAGAGCCTGTCTAAGGTAAGCTCCATGACCAGCCGTATGAAATCGCTGAAATATTTGGACATGAGCAACAACTTGCTGAGTCACGATGCAGCTGATGGGCAATGCCAATGGGCTGAGTCTCTGACAGAGTTGGACCTGTCCTCAAATCAGTTGATGGATGCCGTT…
Chinese Egret	TLR1-10.1|Male|RY	GTTTTAATCACAGATCTGTACTTCACACAGAATGACCTATACAAAATATTTGCAGACATGAATATTGAAGCTTTGACGATAGCTGAATCGGATATGATACATATGCTGTGTCCTTCCTCTGACAGTCCCTTTAGATACTTAAATTTTTTAAAGAATGATTTAACAGATCTTCTTTTTCAAAAATGTGACAAATTAATTCAACTGGAGACATTAATCTTGCAGAAGAATAAATTTGAGAGCCTGTCTAAGGTAAGCTCCATGACCAGCCGTATGAAATCGCTGAAATATTTGGACATGAGCAACAACTTGCTGAGTCACGATGCAGCTGATGGGCAATGCCAATGGGCTGAGTCTCTGACAGAGTTGGACCTGTCCTCAAATCAGTTGATGGATGCCGTT…
Chinese Egret	TLR1-11.1|Female|RY	GTTTTAATCACAGATCTGTACTTCACACAGAATGACCTATACAAAATATTTGCAGACATGAATATTGAAGCTTTGACGATAGCTGAATCGGATATGATACATATGCTGTGTCCTTCCTCTGACAGTCCCTTTAGATACTTAAATTTTTTAAAGAATGATTTAACAGATCTTCTTTTTCAAAAATGTGACAAATTAATTCAACTGGAGACATTAATCTTGCAGAAGAATAAATTTGAGAGCCTGTCTAAGGTAAGCTCCATGACCAGCCGTATGAAATCGCTGAAATATTTGGACATGAGCAACAACTTGCTGAGTCACGATGCAGCTGATGGGCAATGCCAATGGGCTGAGTCTCTGACAGAGTTGGACCTGTCCTCAAATCAGTTGATGGATGCCGTT…
Chinese Egret	TLR1-12.2|Female|RY	GTTTTAATCACAGATCTGTACTTCACACAGAATGACCTATACAAAATATTTGCAGACATGAATATTGAAGCTTTGACGATAGCTGAATCGGATATGATACATATGCTGTGTCCTTCCTCTGACAGTCCCTTTAGATACTTAAATTTTTTAAAGAATGATTTAACAGATCTTCTTTTTCAAAAATGTGACAAATTAATTCAACTGGAGACATTAATCTTGCAGAAGAATAAATTTGAGAGCCTGTCTAAGGTAAGCTCCATGACCAGCCGTATGAAATCGCTGAAATATTTGGACATGAGCAACAACTTGCTGAGTCACGATGCAGCTGATGGGCAATGCCAATGGGCTGAGTCTCTGACAGAGTTGGACCTGTCCTCAAATCAGTTGATGGATGCCGTT…
Chinese Egret	TLR1-14.2|Male|RY	GTTTTAATCACAGATCTGTACTTCACACAGAATGACCTATACAAAATATTTGCAGACATGAATATTGAAGCTTTGACGATAGCTGAATCGGATATGATACATATGCTGTGTCCTTCCTCTGACAGTCCCTTTAGATACTTAAATTTTTTAAAGAATGATTTAACAGATCTTCTTTTTCAAAAATGTGACAAATTAATTCAACTGGAGACATTAATCTTGCAGAAGAATAAATTTGAGAGCCTGTCTAAGGTAAGCTCCATGACCAGCCGTATGAAATCGCTGAAATATTTGGACATGAGCAACAACTTGCTGAGTCACGATGCAGCTGATGGGCAATGCCAATGGGCTGAGTCTCTGACAGAGTTGGACCTGTCCTCAAATCAGTTGATGGATGCCGTT…
Chinese Egret	TLR1-16.3|Male|RY	GTTTTAATCACAGATCTGTACTTCACACAGAATGACCTATACAAAATATTTGCAGACATGAATATTGAAGCTTTGACGATAGCTGAATCGGATATGATACATATGCTGTGTCCTTCCTCTGACAGTCCCTTTAGATACTTAAATTTTTTAAAGAATGATTTAACAGATCTTCTTTTTCAAAAATGTGACAAATTAATTCAACTGGAGACATTAATCTTGCAGAAGAATAAATTTGAGAGCCTGTCTAAGGTAAGCTCCATGACCAGCCGTATGAAATCGCTGAAATATTTGGACATGAGCAACAACTTGCTGAGTCACGATGCAGCTGATGGGCAATGCCAATGGGCTGAGTCTCTGACAGAGTTGGACCTGTCCTCAAATCAGTTGATGGATGCCGTT…
Chinese Egret	TLR1-17.1|Male|RY	GTTTTAATCACAGATCTGTACTTCACACAGAATGACCTATACAAAATATTTGCAGACATGAATATTGAAGCTTTGACGATAGCTGAATCGGATATGATACATATGCTGTGTCCTTCCTCTGACAGTCCCTTTAGATACTTAAATTTTTTAAAGAATGATTTAACAGATCTTCTTTTTCAAAAATGTGACAAATTAATTCAACTGGAGACATTAATCTTGCAGAAGAATAAATTTGAGAGCCTGTCTAAGGTAAGCTCCATGACCAGCCGTATGAAATCGCTGAAATATTTGGACATGAGCAACAACTTGCTGAGTCACGATGCAGCTGATGGGCAATGCCAATGGGCTGAGTCTCTGACAGAGTTGGACCTGTCCTCAAATCAGTTGATGGATGCCGTT…
Chinese Egret	TLR1-19.2|Male|RY	GTTTTAATCACAGATCTGTACTTCACACAGAATGACCTATACAAAATATTTGCAGACATGAATATTGAAGCTTTGACGATAGCTGAATCGGATATGATACATATGCTGTGTCCTTCCTCTGACAGTCCCTTTAGATACTTAAATTTTTTAAAGAATGATTTAACAGATCTTCTTTTTCAAAAATGTGACAAATTAATTCAACTGGAGACATTAATCTTGCAGAAGAATAAATTTGAGAGCCTGTCTAAGGTAAGCTCCATGACCAGCCGTATGAAATCGCTGAAATATTTGGACATGAGCAACAACTTGCTGAGTCACGATGCAGCTGATGGGCAATGCCAATGGGCTGAGTCTCTGACAGAGTTGGACCTGTCCTCAAATCAGTTGATGGATGCCGTT…
Chinese Egret	TLR1-25.1|Male|RY	GTTTTAATCACAGATCTGTACTTCACACAGAATGACCTATACAAAATATTTGCAGACATGAATATTGAAGCTTTGACGATAGCTGAATCGGATATGATACATATGCTGTGTCCTTCCTCTGACAGTCCCTTTAGATACTTAAATTTTTTAAAGAATGATTTAACAGATCTTCTTTTTCAAAAATGTGACAAATTAATTCAACTGGAGACATTAATCTTGCAGAAGAATAAATTTGAGAGCCTGTCTAAGGTAAGCTCCATGACCAGCCGTATGAAATCGCTGAAATATTTGGACATGAGCAACAACTTGCTGAGTCACGATGCAGCTGATGGGCAATGCCAATGGGCTGAGTCTCTGACAGAGTTGGACCTGTCCTCAAATCAGTTGATGGATGCCGTT…
Chinese Egret	TLR1-26.2|Female|RY	GTTTTAATCACAGATCTGTACTTCACACAGAATGACCTATACAAAATATTTGCAGACATGAATATTGAAGCTTTGACGATAGCTGAATCGGATATGATACATATGCTGTGTCCTTCCTCTGACAGTCCCTTTAGATACTTAAATTTTTTAAAGAATGATTTAACAGATCTTCTTTTTCAAAAATGTGACAAATTAATTCAACTGGAGACATTAATCTTGCAGAAGAATAAATTTGAGAGCCTGTCTAAGGTAAGCTCCATGACCAGCCGTATGAAATCGCTGAAATATTTGGACATGAGCAACAACTTGCTGAGTCACGATGCAGCTGATGGGCAATGCCAATGGGCTGAGTCTCTGACAGAGTTGGACCTGTCCTCAAATCAGTTGATGGATGCCGTT…
Chinese Egret	TLR1-27.3|Male|RY	GTTTTAATCACAGATCTGTACTTCACACAGAATGACCTATACAAAATATTTGCAGACATGAATATTGAAGCTTTGACGATAGCTGAATCGGATATGATACATATGCTGTGTCCTTCCTCTGACAGTCCCTTTAGATACTTAAATTTTTTAAAGAATGATTTAACAGATCTTCTTTTTCAAAAATGTGACAAATTAATTCAACTGGAGACATTAATCTTGCAGAAGAATAAATTTGAGAGCCTGTCTAAGGTAAGCTCCATGACCAGCCGTATGAAATCGCTGAAATATTTGGACATGAGCAACAACTTGCTGAGTCACGATGCAGCTGATGGGCAATGCCAATGGGCTGAGTCTCTGACAGAGTTGGACCTGTCCTCAAATCAGTTGATGGATGCCGTT…
Chinese Egret	TLR1-28.3|Male|RY	GTTTTAATCACAGATCTGTACTTCACACAGAATGACCTATACAAAATATTTGCAGACATGAATATTGAAGCTTTGACGATAGCTGAATCGGATATGATACATATGCTGTGTCCTTCCTCTGACAGTCCCTTTAGATACTTAAATTTTTTAAAGAATGATTTAACAGATCTTCTTTTTCAAAAATGTGACAAATTAATTCAACTGGAGACATTAATCTTGCAGAAGAATAAATTTGAGAGCCTGTCTAAGGTAAGCTCCATGACCAGCCGTATGAAATCGCTGAAATATTTGGACATGAGCAACAACTTGCTGAGTCACGATGCAGCTGATGGGCAATGCCAATGGGCTGAGTCTCTGACAGAGTTGGACCTGTCCTCAAATCAGTTGATGGATGCCGTT…
Chinese Egret	TLR1-29.2|Male|RY	GTTTTAATCACAGATCTGTACTTCACACAGAATGACCTATACAAAATATTTGCAGACATGAATATTGAAGCTTTGACGATAGCTGAATCGGATATGATACATATGCTGTGTCCTTCCTCTGACAGTCCCTTTAGATACTTAAATTTTTTAAAGAATGATTTAACAGATCTTCTTTTTCAAAAATGTGACAAATTAATTCAACTGGAGACATTAATCTTGCAGAAGAATAAATTTGAGAGCCTGTCTAAGGTAAGCTCCATGACCAGCCGTATGAAATCGCTGAAATATTTGGACATGAGCAACAACTTGCTGAGTCACGATGCAGCTGATGGGCAATGCCAATGGGCTGAGTCTCTGACAGAGTTGGACCTGTCCTCAAATCAGTTGATGGATGCCGTT…
Chinese Egret	TLR1-30.2|Male|RY	GTTTTAATCACAGATCTGTACTTCACACAGAATGACCTATACAAAATATTTGCAGACATGAATATTGAAGCTTTGACGATAGCTGAATCGGATATGATACATATGCTGTGTCCTTCCTCTGACAGTCCCTTTAGATACTTAAATTTTTTAAAGAATGATTTAACAGATCTTCTTTTTCAAAAATGTGACAAATTAATTCAACTGGAGACATTAATCTTGCAGAAGAATAAATTTGAGAGCCTGTCTAAGGTAAGCTCCATGACCAGCCGTATGAAATCGCTGAAATATTTGGACATGAGCAACAACTTGCTGAGTCACGATGCAGCTGATGGGCAATGCCAATGGGCTGAGTCTCTGACAGAGTTGGACCTGTCCTCAAATCAGTTGATGGATGCCGTT…
Chinese Egret	TLR1-31.1|Male|RY	GTTTTAATCACAGATCTGTACTTCACACAGAATGACCTATACAAAATATTTGCAGACATGAATATTGAAGCTTTGACGATAGCTGAATCGGATATGATACATATGCTGTGTCCTTCCTCTGACAGTCCCTTTAGATACTTAAATTTTTTAAAGAATGATTTAACAGATCTTCTTTTTCAAAAATGTGACAAATTAATTCAACTGGAGACATTAATCTTGCAGAAGAATAAATTTGAGAGCCTGTCTAAGGTAAGCTCCATGACCAGCCGTATGAAATCGCTGAAATATTTGGACATGAGCAACAACTTGCTGAGTCACGATGCAGCTGATGGGCAATGCCAATGGGCTGAGTCTCTGACAGAGTTGGACCTGTCCTCAAATCAGTTGATGGATGCCGTT…
Chinese Egret	TLR1-34.1|Female|RY	GTTTTAATCACAGATCTGTACTTCACACAGAATGACCTATACAAAATATTTGCAGACATGAATATTGAAGCTTTGACGATAGCTGAATCGGATATGATACATATGCTGTGTCCTTCCTCTGACAGTCCCTTTAGATACTTAAATTTTTTAAAGAATGATTTAACAGATCTTCTTTTTCAAAAATGTGACAAATTAATTCAACTGGAGACATTAATCTTGCAGAAGAATAAATTTGAGAGCCTGTCTAAGGTAAGCTCCATGACCAGCCGTATGAAATCGCTGAAATATTTGGACATGAGCAACAACTTGCTGAGTCACGATGCAGCTGATGGGCAATGCCAATGGGCTGAGTCTCTGACAGAGTTGGACCTGTCCTCAAATCAGTTGATGGATGCCGTT…
Chinese Egret	TLR1-37.1|Male|RY	GTTTTAATCACAGATCTGTACTTCACACAGAATGACCTATACAAAATATTTGCAGACATGAATATTGAAGCTTTGACGATAGCTGAATCGGATATGATACATATGCTGTGTCCTTCCTCTGACAGTCCCTTTAGATACTTAAATTTTTTAAAGAATGATTTAACAGATCTTCTTTTTCAAAAATGTGACAAATTAATTCAACTGGAGACATTAATCTTGCAGAAGAATAAATTTGAGAGCCTGTCTAAGGTAAGCTCCATGACCAGCCGTATGAAATCGCTGAAATATTTGGACATGAGCAACAACTTGCTGAGTCACGATGCAGCTGATGGGCAATGCCAATGGGCTGAGTCTCTGACAGAGTTGGACCTGTCCTCAAATCAGTTGATGGATGCCGTT…
Chinese Egret	TLR1-41.1|Male|RY	GTTTTAATCACAGATCTGTACTTCACACAGAATGACCTATACAAAATATTTGCAGACATGAATATTGAAGCTTTGACGATAGCTGAATCGGATATGATACATATGCTGTGTCCTTCCTCTGACAGTCCCTTTAGATACTTAAATTTTTTAAAGAATGATTTAACAGATCTTGTTTTTCAAAAATGTGACAAATTAATTCAACTGGAGACATTAATCTTGCAGAAGAATAAATTTGAGAGCCTGTCTAAGGTAAGCTCCATGACCAGCCGTATGAAATCGCTGAAATATTTGGACATGAGCAACAACTTGCTGAGTCACGATGCAGCTGATGGGCAATGCCAATGGGCTGAGTCTCTGACAGAGTTGGACCTGTCCTCAAATCAGTTGATGGATGCTGTT…
Chinese Egret	TLR1-42.1|Female|RY	GTTTTAATCACAGATCTGTACTTCACACAGAATGACCTATACAAAATATTTGCAGACATGAATATTGAAGCTTTGACGATAGCTGAATCGGATATGATACATATGCTGTGTCCTTCCTCTGACAGTCCCTTTAGATACTTAAATTTTTTAAAGAATGATTTAACAGATCTTCTTTTTCAAAAATGTGACAAATTAATTCAACTGGAGACATTAATCTTGCAGAAGAATAAATTTGAGAGCCTGTCTAAGGTAAGCTCCATGACCAGCCGTATGAAATCGCTGAAATATTTGGACATGAGCAACAACTTGCTGAGTCACGATGCAGCTGATGGGCAATGCCAATGGGCTGAGTCTCTGACAGAGTTGGACCTGTCCTCAAATCAGTTGATGGATGCCGTT…
Chinese Egret	TLR1-43.1|Female|RY	GTTTTAATCACAGATCTGTACTTCACACAGAATGACCTATACAAAATATTTGCAGACATGAATATTGAAGCTTTGACGATAGCTGAATCGGATATGATACATATGCTGTGTCCTTCCTCTGACAGTCCCTTTAGATACTTAAATTTTTTAAAGAATGATTTAACAGATCTTCTTTTTCAAAAATGTGACAAATTAATTCAACTGGAGACATTAATCTTGCAGAAGAATAAATTTGAGAGCCTGTCTAAGGTAAGCTCCATGACCAGCCGTATGAAATCGCTGAAATATTTGGACATGAGCAACAACTTGCTGAGTCACGATGCAGCTGATGGGCAATGCCAATGGGCTGAGTCTCTGACAGAGTTGGACCTGTCCTCAAATCAGTTGATGGATGCCGTT…
Chinese Egret	TLR1-45.1|Female|RY	GTTTTAATCACAGATCTGTACTTCACACAGAATGACCTATACAAAATATTTGCAGACATGAATATTGAAGCTTTGACGATAGCTGAATCGGATATGATACATATGCTGTGTCCTTCCTCTGACAGTCCCTTTAGATACTTAAATTTTTTAAAGAATGATTTAACAGATCTTCTTTTTCAAAAATGTGACAAATTAATTCAACTGGAGACATTAATCTTGCAGAAGAATAAATTTGAGAGCCTGTCTAAGGTAAGCTCCATGACCAGCCGTATGAAATCGCTGAAATATTTGGACATGAGCAACAACTTGCTGAGTCACGATGCAGCTGATGGGCAATGCCAATGGGCTGAGTCTCTGACAGAGTTGGACCTGTCCTCAAATCAGTTGATGGATGCCGTT…
Chinese Egret	TLR1-46.1|Female|RY	GTTTTAATCACAGATCTGTACTTCACACAGAATGACCTATACAAAATATTTGCAGACATGAATATTGAAGCTTTGACGATAGCTGAATCGGATATGATACATATGCTGTGTCCTTCCTCTGACAGTCCCTTTAGATACTTAAATTTTTTAAAGAATGATTTAACAGATCTTCTTTTTCAAAAATGTGACAAATTAATTCAACTGGAGACATTAATCTTGCAGAAGAATAAATTTGAGAGCCTGTCTAAGGTAAGCTCCATGACCAGCCGTATGAAATCGCTGAAATATTTGGACATGAGCAACAACTTGCTGAGTCACGATGCAGCTGATGGGCAATGCCAATGGGCTGAGTCTCTGACAGAGTTGGACCTGTCCTCAAATCAGTTGATGGATGCCGTT…
Chinese Egret	TLR1-47.1|Male|RY	GTTTTAATCACAGATCTGTACTTCACACAGAATGACCTATACAAAATATTTGCAGACATGAATATTGAAGCTTTGACGATAGCTGAATCGGATATGATACATATGCTGTGTCCTTCCTCTGACAGTCCCTTTAGATACTTAAATTTTTTAAAGAATGATTTAACAGATCTTCTTTTTCAAAAATGTGACAAATTAATTCAACTGGAGACATTAATCTTGCAGAAGAATAAATTTGAGAGCCTGTCTAAGGTAAGCTCCATGACCAGCCGTATGAAATCGCTGAAATATTTGGACATGAGCAACAACTTGCTGAGTCACGATGCAGCTGATGGGCAATGCCAATGGGCTGAGTCTCTGACAGAGTTGGACCTGTCCTCAAATCAGTTGATGGATGCCGTT…
Chinese Egret	TLR1-1.3|Male|MTS	GTTTTAATCACAGATCTGTACTTCACACAGAATGACCTATACAAAATATTTGCAGACATGAATATTGAAGCTTTGACGATAGCTGAATCGGATATGATACATATGCTGTGTCCTTCCTCTGACAGTCCCTTTAGATACTTAAATTTTTTAAAGAATGATTTAACAGATCTTCTTTTTCAAAAATGTGACAAATTAATTCAACTGGAGACATTAATCTTGCAGAAGAATAAATTTGAGAGCCTGTCTAAGGTAAGCTCCATGACCAGCCGTATGAAATCGCTGAAATATTTGGACATGAGCAACAACTTGCTGAGTCACGATGCAGCTGATGGGCAATGCCAATGGGCTGAGTCTCTGACAGAGTTGGACCTGTCCTCAAATCAGTTGATGGATGCCGTT…
Chinese Egret	TLR1-2.1|Male|MTS	GTTTTAATCACAGATCTGTACTTCACACAGAATGACCTATACAAAATATTTGCAGACATGAATATTGAAGCTTTGACGATAGCTGAATCGGATATGATACATATGCTGTGTCCTTCCTCTGACAGTCCCTTTAGATACTTAAATTTTTTAAAGAATGATTTAACAGATCTTCTTTTTCAAAAATGTGACAAATTAATTCAACTGGAGACATTAATCTTGCAGAAGAATAAATTTGAGAGCCTGTCTAAGGTAAGCTCCATGACCAGCCGTATGAAATCGCTGAAATATTTGGACATGAGCAACAACTTGCTGAGTCACGATGCAGCTGATGGGCAATGCCAATGGGCTGAGTCTCTGACAGAGTTGGACCTGTCCTCAAATCAGTTGATGGATGCCGTT…
Chinese Egret	TLR1-3.1|Male|MTS	GTTTTAATCACAGATCTGTACTTCACACAGAATGACCTATACAAAATATTTGCAGACATGAATATTGAAGCTTTGACGATAGCTGAATCGGATATGATACATATGCTGTGTCCTTCCTCTGACAGTCCCTTTAGATACTTAAATTTTTTAAAGAATGATTTAACAGATCTTCTTTTTCAAAAATGTGACAAATTAATTCAACTGGAGACATTAATCTTGCAGAAGAATAAATTTGAGAGCCTGTCTAAGGTAAGCTCCATGACCAGCCGTATGAAATCGCTGAAATATTTGGACATGAGCAACAACTTGCTGAGTCACGATGCAGCTGATGGGCAATGCCAATGGGCTGAGTCTCTGACAGAGTTGGACCTGTCCTCAAATCAGTTGATGGATGCCGTT…
Chinese Egret	TLR1-5.3|Male|MTS	GTTTTAATCACAGATCTGTACTTCACACAGAATGACCTATACAAAATATTTGCAGACATGAATATTGAAGCTTTGACGATAGCTGAATCGGATATGATACATATGCTGTGTCCTTCCTCTGACAGTCCCTTTAGATACTTAAATTTTTTAAAGAATGATTTAACAGATCTTCTTTTTCAAAAATGTGACAAATTAATTCAACTGGAGACATTAATCTTGCAGAAGAATAAATTTGAGAGCCTGTCTAAGGTAAGCTCCATGACCAGCCGTATGAAATCGCTGAAATATTTGGACATGAGCAACAACTTGCTGAGTCACGATGCAGCTGATGGGCAATGCCAATGGGCTGAGTCTCTGACAGAGTTGGACCTGTCCTCAAATCAGTTGATGGATGCCGTT…
Chinese Egret	TLR1-89.2|Female|MTS	GTTTTAATCACAGATCTGTACTTCACACAGAATGACCTATACAAAATATTTGCAGACATGAATATTGAAGCTTTGACGATAGCTGAATCGGATATGATACATATGCTGTGTCCTTCCTCTGACAGTCCCTTTAGATACTTAAATTTTTTAAAGAATGATTTAACAGATCTTCTTTTTCAAAAATGTGACAAATTAATTCAACTGGAGACATTAATCTTGCAGAAGAATAAATTTGAGAGCCTGTCTAAGGTAAGCTCCATGACCAGCCGTATGAAATCGCTGAAATATTTGGACATGAGCAACAACTTGCTGAGTCACGATGCAGCTGATGGGCAATGCCAATGGGCTGAGTCTCTGACAGAGTTGGACCTGTCCTCAAATCAGTTGATGGATGCCGTT…
Chinese Egret	TLR1-90.1|Female|MTS	GTTTTAATCACAGATCTGTACTTCACACAGAATGACCTATACAAAATATTTGCAGACATGAATATTGAAGCTTTGACGATAGCTGAATCGGATATGATACATATGCTGTGTCCTTCCTCTGACAGTCCCTTTAGATACTTAAATTTTTTAAAGAATGATTTAACAGATCTTCTTTTTCAAAAATGTGACAAATTAATTCAACTGGAGACATTAATCTTGCAGAAGAATAAATTTGAGAGCCTGTCTAAGGTAAGCTCCATGACCAGCCGTATGAAATCGCTGAAATATTTGGACATGAGCAACAACTTGCTGAGTCACGATGCAGCTGATGGGCAATGCCAATGGGCTGAGTCTCTGACAGAGTTGGACCTGTCCTCAAATCAGTTGATGGATGCCGTT…
Chinese Egret	TLR1-91.3|Male|MTS	GTTTTAATCACAGATCTGTACTTCACACAGAATGACCTATACAAAATATTTGCAGACATGAATATTGAAGCTTTGACGATAGCTGAATCGGATATGATACATATGCTGTGTCCTTCCTCTGACAGTCCCTTTAGATACTTAAATTTTTTAAAGAATGATTTAACAGATCTTCTTTTTCAAAAATGTGACAAATTAATTCAACTGGAGACATTAATCTTGCAGAAGAATAAATTTGAGAGCCTGTCTAAGGTAAGCTCCATGACCAGCCGTATGAAATCGCTGAAATATTTGGACATGAGCAACAACTTGCTGAGTCACGATGCAGCTGATGGGCAATGCCAATGGGCTGAGTCTCTGACAGAGTTGGACCTGTCCTCAAATCAGTTGATGGATGCCGTT…
Chinese Egret	TLR1-92.1|Male|MTS	GTTTTAATCACAGATCTGTACTTCACACAGAATGACCTATACAAAATATTTGCAGACATGAATATTGAAGCTTTGACGATAGCTGAATCGGATATGATACATATGCTGTGTCCTTCCTCTGACAGTCCCTTTAGATACTTAAATTTTTTAAAGAATGATTTAACAGATCTTCTTTTTCAAAAATGTGACAAATTAATTCAACTGGAGACATTAATCTTGCAGAAGAATAAATTTGAGAGCCTGTCTAAGGTAAGCTCCATGACCAGCCGTATGAAATCGCTGAAATATTTGGACATGAGCAACAACTTGCTGAGTCACGATGCAGCTGATGGGCAATGCCAATGGGCTGAGTCTCTGACAGAGTTGGACCTGTCCTCAAATCAGTTGATGGATGCCGTT…
Chinese Egret	TLR1-93.3|Male|MTS	GTTTTAATCACAGATCTGTACTTCACACAGAATGACCTATACAAAATATTTGCAGACATGAATATTGAAGCTTTGACGATAGCTGAATCGGATATGATACATATGCTGTGTCCTTCCTCTGACAGTCCCTTTAGATACTTAAATTTTTTAAAGAATGATTTAACAGATCTTCTTTTTCAAAAATGTGACAAATTAATTCAACTGGAGACATTAATCTTGCAGAAGAATAAATTTGAGAGCCTGTCTAAGGTAAGCTCCATGACCAGCCGTATGAAATCGCTGAAATATTTGGACATGAGCAACAACTTGCTGAGTCACGATGCAGCTGATGGGCAATGCCAATGGGCTGAGTCTCTGACAGAGTTGGACCTGTCCTCAAATCAGTTGATGGATGCCGTT…
Chinese Egret	TLR1-95.1|Female|MTS	GTTTTAATCACAGATCTGTACTTCACACAGAATGACCTATACAAAATATTTGCAGACATGAATATTGAAGCTTTGACGATAGCTGAATCGGATATGATACATATGCTGTGTCCTTCCTCTGACAGTCCCTTTAGATACTTAAATTTTTTAAAGAATGATTTAACAGATCTTCTTTTTCAAAAATGTGACAAATTAATTCAACTGGAGACATTAATCTTGCAGAAGAATAAATTTGAGAGCCTGTCTAAGGTAAGCTCCATGACCAGCCGTATGAAATCGCTGAAATATTTGGACATGAGCAACAACTTGCTGAGTCACGATGCAGCTGATGGGCAATGCCAATGGGCTGAGTCTCTGACAGAGTTGGACCTGTCCTCAAATCAGTTGATGGATGCCGTT…
Chinese Egret	TLR1-98.1|Male|MTS	GTTTTAATCACAGATCTGTACTTCACACAGAATGACCTATACAAAATATTTGCAGACATGAATATTGAAGCTTTGACGATAGCTGAATCGGATATGATACATATGCTGTGTCCTTCCTCTGACAGTCCCTTTAGATACTTAAATTTTTTAAAGAATGATTTAACAGATCTTCTTTTTCAAAAATGTGACAAATTAATTCAACTGGAGACATTAATCTTGCAGAAGAATAAATTTGAGAGCCTGTCTAAGGTAAGCTCCATGACCAGCCGTATGAAATCGCTGAAATATTTGGACATGAGCAACAACTTGCTGAGTCACGATGCAGCTGATGGGCAATGCCAATGGGCTGAGTCTCTGACAGAGTTGGACCTGTCCTCAAATCAGTTGATGGATGCCGTT…
Chinese Egret	TLR1-99.1|Male|MTS	GTTTTAATCACAGATCTGTACTTCACACAGAATGACCTATACAAAATATTTGCAGACATGAATATTGAAGCTTTGACGATAGCTGAATCGGATATGATACATATGCTGTGTCCTTCCTCTGACAGTCCCTTTAGATACTTAAATTTTTTAAAGAATGATTTAACAGATCTTCTTTTTCAAAAATGTGACAAATTAATTCAACTGGAGACATTAATCTTGCAGAAGAATAAATTTGAGAGCCTGTCTAAGGTAAGCTCCATGACCAGCCGTATGAAATCGCTGAAATATTTGGACATGAGCAACAACTTGCTGAGTCACGATGCAGCTGATGGGCAATGCCAATGGGCTGAGTCTCTGACAGAGTTGGACCTGTCCTCAAATCAGTTGATGGATGCCGTT…
Chinese Egret	TLR1-100.2|Male|MTS	GTTTTAATCACAGATCTGTACTTCACACAGAATGACCTATACAAAATATTTGCAGACATGAATATTGAAGCTTTGACGATAGCTGAATCGGATATGATACATATGCTGTGTCCTTCCTCTGACAGTCCCTTTAGATACTTAAATTTTTTAAAGAATGATTTAACAGATCTTCTTTTTCAAAAATGTGACAAATTAATTCAACTGGAGACATTAATCTTGCAGAAGAATAAATTTGAGAGCCTGTCTAAGGTAAGCTCCATGACCAGCCGTATGAAATCGCTGAAATATTTGGACATGAGCAACAACTTGCTGAGTCACGATGCAGCTGATGGGCAATGCCAATGGGCTGAGTCTCTGACAGAGTTGGACCTGTCCTCAAATCAGTTGATGGATGCCGTT…
Chinese Egret	TLR1-A.1|Female|MTS	GTTTTAATCACAGATCTGTACTTCACACAGAATGACCTATACAAAATATTTGCAGACATGAATATTGAAGCTTTGACGATAGCTGAATCGGATATGATACATATGCTGTGTCCTTCCTCTGACAGTCCCTTTAGATACTTAAATTTTTTAAAGAATGATTTAACAGATCTTCTTTTTCAAAAATGTGACAAATTAATTCAACTGGAGACATTAATCTTGCAGAAGAATAAATTTGAGAGCCTGTCTAAGGTAAGCTCCATGACCAGCCGTATGAAATCGCTGAAATATTTGGACATGAGCAACAACTTGCTGAGTCACGATGCAGCTGATGGGCAATGCCAATGGGCTGAGTCTCTGACAGAGTTGGACCTGTCCTCAAATCAGTTGATGGATGCCGTT…
Chinese Egret	TLR1-B1.2|Female|MTS	GTTTTAATCACAGATCTGTACTTCACACAGAATGACCTATACAAAATATTTGCAGACATGAATATTGAAGCTTTGACGATAGCTGAATCGGATATGATACATATGCTGTGTCCTTCCTCTGACAGTCCCTTTAGATACTTAAATTTTTTAAAGAATGATTTAACAGATCTTCTTTTTCAAAAATGTGACAAATTAATTCAACTGGAGACATTAATCTTGCAGAAGAATAAATTTGAGAGCCTGTCTAAGGTAAGCTCCATGACCAGCCGTATGAAATCGCTGAAATATTTGGACATGAGCAACAACTTGCTGAGTCACGATGCAGCTGATGGGCAATGCCAATGGGCTGAGTCTCTGACAGAGTTGGACCTGTCCTCAAATCAGTTGATGGATGCCGTT…
Chinese Egret	TLR1-C.1|Female|MTS	GTTTTAATCACAGATCTGTACTTCACACAGAATGACCTATACAAAATATTTGCAGACATGAATATTGAAGCTTTGACGATAGCTGAATCGGATATGATACATATGCTGTGTCCTTCCTCTGACAGTCCCTTTAGATACTTAAATTTTTTAAAGAATGATTTAACAGATCTTCTTTTTCAAAAATGTGACAAATTAATTCAACTGGAGACATTAATCTTGCAGAAGAATAAATTTGAGAGCCTGTCTAAGGTAAGCTCCATGACCAGCCGTATGAAATCGCTGAAATATTTGGACATGAGCAACAACTTGCTGAGTCACGATGCAGCTGATGGGCAATGCCAATGGGCTGAGTCTCTGACAGAGTTGGACCTGTCCTCAAATCAGTTGATGGATGCCGTT…
Chinese Egret	TLR1-D.1|Male|MTS	GTTTTAATCACAGATCTGTACTTCACACAGAATGACCTATACAAAATATTTGCAGACATGAATATTGAAGCTTTGACGATAGCTGAATCGGATATGATACATATGCTGTGTCCTTCCTCTGACAGTCCCTTTAGATACTTAAATTTTTTAAAGAATGATTTAACAGATCTTCTTTTTCAAAAATGTGACAAATTAATTCAACTGGAGACATTAATCTTGCAGAAGAATAAATTTGAGAGCCTGTCTAAGGTAAGCTCCATGACCAGCCGTATGAAATCGCTGAAATATTTGGACATGAGCAACAACTTGCTGAGTCACGATGCAGCTGATGGGCAATGCCAATGGGCTGAGTCTCTGACAGAGTTGGACCTGTCCTCAAATCAGTTGATGGATGCCGTT…
Chinese Egret	TLR1-E1.1|Female|MTS	GTTTTAATCACAGATCTGTACTTCACACAGAATGACCTATACAAAATATTTGCAGACATGAATATTGAAGCTTTGACGATAGCTGAATCGGATATGATACATATGCTGTGTCCTTCCTCTGACAGTCCCTTTAGATACTTAAATTTTTTAAAGAATGATTTAACAGATCTTCTTTTTCAAAAATGTGACAAATTAATTCAACTGGAGACATTAATCTTGCAGAAGAATAAATTTGAGAGCCTGTCTAAGGTAAGCTCCATGACCAGCCGTATGAAATCACTGAAATATTTGGACATGAGCAACAACTTGCTGAGTCACGATGCAGCTGATGGGCAATGCCAATGGGCTGAGTCTCTGACAGAGTTGGACCTGTCCTCAAATCAGTTGATGGATGCTGTT…
Chinese Egret	TLR1-F.2|Male|MTS	GTTTTAATCACAGATCTGTACTTCACACAGAATGACCTATACAAAATATTTGCAGACATGAATATTGAAGCTTTGACGATAGCTGAATCGGATATGATACATATGCTGTGTCCTTCCTCTGACAGTCCCTTTAGATACTTAAATTTTTTAAAGAATGATTTAACAGATCTTCTTTTTCAAAAATGTGACAAATTAATTCAACTGGAGACATTAATCTTGCAGAAGAATAAATTTGAGAGCCTGTCTAAGGTAAGCTCCATGACCAGCCGTATGAAATCGCTGAAATATTTGGACATGAGCAACAACTTGCTGAGTCACGATGCAGCTGATGGGCAATGCCAATGGGCTGAGTCTCTGACAGAGTTGGACCTGTCCTCAAATCAGTTGATGGATGCCGTT…
Chinese Egret	TLR1-G.1|Female|MTS	GTTTTAATCACAGATCTGTACTTCACACAGAATGACCTATACAAAATATTTGCAGACATGAATATTGAAGCTTTGACGATAGCTGAATCGGATATGATACATATGCTGTGTCCTTCCTCTGACAGTCCCTTTAGATACTTAAATTTTTTAAAGAATGATTTAACAGATCTTCTTTTTCAAAAATGTGACAAATTAATTCAACTGGAGACATTAATCTTGCAGAAGAATAAATTTGAGAGCCTGTCTAAGGTAAGCTCCATGACCAGCCGTATGAAATCACTGAAATATTTGGACATGAGCAACAACTTGCTGAGTCACGATGCAGCTGATGGGCAATGCCAATGGGCTGAGTCTCTGACAGAGTTGGACCTGTCCTCAAATCAGTTGATGGATGCTGTT…
Chinese Egret	TLR1-H.2|Male|MTS	GTTTTAATCACAGATCTGTACTTCACACAGAATGACCTATACAAAATATTTGCAGACATGAATATTGAAGCTTTGACGATAGCTGAATCGGATATGATACATATGCTGTGTCCTTCCTCTGACAGTCCCTTTAGATACTTAAATTTTTTAAAGAATGATTTAACAGATCTTCTTTTTCAAAAATGTGACAAATTAATTCAACTGGAGACATTAATCTTGCAGAAGAATAAATTTGAGAGCCTGTCTAAGGTAAGCTCCATGACCAGCCGTATGAAATCGCTGAAATATTTGGACATGAGCAACAACTTGCTGAGTCACGATGCAGCTGATGGGCAATGCCAATGGGCTGAGTCTCTGACAGAGTTGGACCTGTCCTCAAATCAGTTGATGGATGCCGTT…
Chinese Egret	TLR1-I.2|Female|MTS	GTTTTAATCACAGATCTGTACTTCACACAGAATGACCTATACAAAATATTTGCAGACATGAATATTGAAGCTTTGACGATAGCTGAATCGGATATGATACATATGCTGTGTCCTTCCTCTGACAGTCCCTTTAGATACTTAAATTTTTTAAAGAATGATTTAACAGATCTTCTTTTTCAAAAATGTGACAAATTAATTCAACTGGAGACATTAATCTTGCAGAAGAATAAATTTGAGAGCCTGTCTAAGGTAAGCTCCATGACCAGCCGTATGAAATCGCTGAAATATTTGGACATGAGCAACAACTTGCTGAGTCACGATGCAGCTGATGGGCAATGCCAATGGGCTGAGTCTCTGACAGAGTTGGACCTGTCCTCAAATCAGTTGATGGATGCCGTT…
Chinese Egret	TLR1-K1.2|Male|MTS	GTTTTAATCACAGATCTGTACTTCACACAGAATGACCTATACAAAATATTTGCAGACATGAATATTGAAGCTTTGACGATAGCTGAATCGGATATGATACATATGCTGTGTCCTTCCTCTGACAGTCCCTTTAGATACTTAAATTTTTTAAAGAATGATTTAACAGATCTTCTTTTTCAAAAATGTGACAAATTAATTCAACTGGAGACATTAATCTTGCAGAAGAATAAATTTGAGAGCCTGTCTAAGGTAAGCTCCATGACCAGCCGTATGAAATCACTGAAATATTTGGACATGAGCAACAACTTGCTGAGTCACGATGCAGCTGATGGGCAATGCCAATGGGCTGAGTCTCTGACAGAGTTGGACCTGTCCTCAAATCAGTTGATGGATGCTGTT…
Chinese Egret	TLR1-L1.1|Male|MTS	GTTTTAATCACAGATCTGTACTTCACACAGAATGACCTATACAAAATATTTGCAGACATGAATATTGAAGCTTTGACGATAGCTGAATCGGATATGATACATATGCTGTGTCCTTCCTCTGACAGTCCCTTTAGATACTTAAATTTTTTAAAGAATGATTTAACAGATCTTCTTTTTCAAAAATGTGACAAATTAATTCAACTGGAGACATTAATCTTGCAGAAGAATAAATTTGAGAGCCTGTCTAAGGTAAGCTCCATGACCAGCCGTATGAAATCGCTGAAATATTTGGACATGAGCAACAACTTGCTGAGTCACGATGCAGCTGATGGGCAATGCCAATGGGCTGAGTCTCTGACAGAGTTGGACCTGTCCTCAAATCAGTTGATGGATGCCGTT…
Chinese Egret	TLR1-M.1|Male|MTS	GTTTTAATCACAGATCTGTACTTCACACAGAATGACCTATACAAAATATTTGCAGACATGAATATTGAAGCTTTGACGATAGCTGAATCGGATATGATACATATGCTGTGTCCTTCCTCTGACAGTCCCTTTAGATACTTAAATTTTTTAAAGAATGATTTAACAGATCTTCTTTTTCAAAAATGTGACAAATTAATTCAACTGGAGACATTAATCTTGCAGAAGAATAAATTTGAGAGCCTGTCTAAGGTAAGCTCCATGACCAGCCGTATGAAATCGCTGAAATATTTGGACATGAGCAACAACTTGCTGAGTCACGATGCAGCTGATGGGCAATGCCAATGGGCTGAGTCTCTGACAGAGTTGGACCTGTCCTCAAATCAGTTGATGGATGCCGTT…
Chinese Egret	TLR1-O1.1|Female|MTS	GTTTTAATCACAGATCTGTACTTCACACAGAATGACCTATACAAAATATTTGCAGACATGAATATTGAAGCTTTGACGATAGCTGAATCGGATATGATACATATGCTGTGTCCTTCCTCTGACAGTCCCTTTAGATACTTAAATTTTTTAAAGAATGATTTAACAGATCTTCTTTTTCAAAAATGTGACAAATTAATTCAACTGGAGACATTAATCTTGCAGAAGAATAAATTTGAGAGCCTGTCTAAGGTAAGCTCCATGACCAGCCGTATGAAATCGCTGAAATATTTGGACATGAGCAACAACTTGCTGAGTCACGATGCAGCTGATGGGCAATGCCAATGGGCTGAGTCTCTGACAGAGTTGGACCTGTCCTCAAATCAGTTGATGGATGCCGTT…
Chinese Egret	TLR1-Q.1|Male|MTS	GTTTTAATCACAGATCTGTACTTCACACAGAATGACCTATACAAAATATTTGCAGACATGAATATTGAAGCTTTGACGATAGCTGAATCGGATATGATACATATGCTGTGTCCTTCCTCTGACAGTCCCTTTAGATACTTAAATTTTTTAAAGAATGATTTAACAGATCTTCTTTTTCAAAAATGTGACAAATTAATTCAACTGGAGACATTAATCTTGCAGAAGAATAAATTTGAGAGCCTGTCTAAGGTAAGCTCCATGACCAGCCGTATGAAATCGCTGAAATATTTGGACATGAGCAACAACTTGCTGAGTCACGATGCAGCTGATGGGCAATGCCAATGGGCTGAGTCTCTGACAGAGTTGGACCTGTCCTCAAATCAGTTGATGGATGCCGTT…
Chinese Egret	TLR1-V1.1|Female|MTS	GTTTTAATCACAGATCTGTACTTCACACAGAATGACCTATACAAAATATTTGCAGACATGAATATTGAAGCTTTGACGATAGCTGAATCGGATATGATACATATGCTGTGTCCTTCCTCTGACAGTCCCTTTAGATACTTAAATTTTTTAAAGAATGATTTAACAGATCTTCTTTTTCAAAAATGTGACAAATTAATTCAACTGGAGACATTAATCTTGCAGAAGAATAAATTTGAGAGCCTGTCTAAGGTAAGCTCCATGACCAGCCGTATGAAATCGCTGAAATATTTGGACATGAGCAACAACTTGCTGAGTCACGATGCAGCTGATGGGCAATGCCAATGGGCTGAGTCTCTGACAGAGTTGGACCTGTCCTCAAATCAGTTGATGGATGCCGTT…
Chinese Egret	TLR1-Y.3|Male|MTS	GTTTTAATCACAGATCTGTACTTCACACAGAATGACCTATACAAAATATTTGCAGACATGAATATTGAAGCTTTGACGATAGCTGAATCGGATATGATACATATGCTGTGTCCTTCCTCTGACAGTCCCTTTAGATACTTAAATTTTTTAAAGAATGATTTAACAGATCTTGTTTTTCAAAAATGTGACAAATTAATTCAACTGGAGACATTAATCTTGCAGAAGAATAAATTTGAGAGCCTGTCTAAGGTAAGCTCCATGACCAGCCGTATGAAATCGCTGAAATATTTGGACATGAGCAACAACTTGCTGAGTCACGATGCAGCTGATGGGCAATGCCAATGGGCTGAGTCTCTGACAGAGTTGGACCTGTCCTCAAATCAGTTGATGGATGCTGTT…
Chinese Egret	TLR1-Z1.2|Female|MTS	GTTTTAATCACAGATCTGTACTTCACACAGAATGACCTATACAAAATATTTGCAGACATGAATATTGAAGCTTTGACGATAGCTGAATCGGATATGATACATATGCTGTGTCCTTCCTCTGACAGTCCCTTTAGATACTTAAATTTTTTAAAGAATGATTTAACAGATCTTCTTTTTCAAAAATGTGACAAATTAATTCAACTGGAGACATTAATCTTGCAGAAGAATAAATTTGAGAGCCTGTCTAAGGTAAGCTCCATGACCAGCCGTATGAAATCGCTGAAATATTTGGACATGAGCAACAACTTGCTGAGTCACGATGCAGCTGATGGGCAATGCCAATGGGCTGAGTCTCTGACAGAGTTGGACCTGTCCTCAAATCAGTTGATGGATGCCGTT…
Chinese Egret	TLR1-3.1|Female|XRT	GTTTTAATCACAGATCTGTACTTCACACAGAATGACCTATACAAAATATTTGCAGACATGAATATTGAAGCTTTGACGATAGCTGAATCGGATATGATACATATGCTGTGTCCTTCCTCTGACAGTCCCTTTAGATACTTAAATTTTTTAAAGAATGATTTAACAGATCTTCTTTTTCAAAAATGTGACAAATTAATTCAACTGGAGACATTAATCTTGCAGAAGAATAAATTTGAGAGCCTGTCTAAGGTAAGCTCCATGACCAGCCGTATGAAATCGCTGAAATATTTGGACATGAGCAACAACTTGCTGAGTCACGATGCAGCTGATGGGCAATGCCAATGGGCTGAGTCTCTGACAGAGTTGGACCTGTCCTCAAATCAGTTGATGGATGCTGTT…
Chinese Egret	TLR1-4.1|Male|XRT	GTTTTAATCACAGATCTGTACTTCACACAGAATGACCTATACAAAATATTTGCAGACATGAATATTGAAGCTTTGACGATAGCTGAATCGGATATGATACATATGCTGTGTCCTTCCTCTGACAGTCCCTTTAGATACTTAAATTTTTTAAAGAATGATTTAACAGATCTTCTTTTTCAAAAATGTGACAAATTAATTCAACTGGAGACATTAATCTTGCAGAAGAATAAATTTGAGAGCCTGTCTAAGGTAAGCTCCATGACCAGCCGTATGAAATCGCTGAAATATTTGGACATGAGCAACAACTTGCTGAGTCACGATGCAGCTGATGGGCAATGCCAATGGGCTGAGTCTCTGACAGAGTTGGACCTGTCCTCAAATCAGTTGATGGATGCCGTT…
Chinese Egret	TLR1-7.1|Female|XRT	GTTTTAATCACAGATCTGTACTTCACACAGAATGACCTATACAAAATATTTGCAGACATGAATATTGAAGCTTTGACGATAGCTGAATCGGATATGATACATATGCTGTGTCCTTCCTCTGACAGTCCCTTTAGATACTTAAATTTTTTAAAGAATGATTTAACAGATCTTCTTTTTCAAAAATGTGACAAATTAATTCAACTGGAGACATTAATCTTGCAGAAGAATAAATTTGAGAGCCTGTCTAAGGTAAGCTCCATGACCAGCCGTATGAAATCGCTGAAATATTTGGACATGAGCAACAACTTGCTGAGTCACGATGCAGCTGATGGGCAATGCCAATGGGCTGAGTCTCTGACAGAGTTGGACCTGTCCTCAAATCAGTTGATGGATGCCGTT…
Chinese Egret	TLR1-8.1|Female|XRT	GTTTTAATCACAGATCTGTACTTCACACAGAATGACCTATACAAAATATTTGCAGACATGAATATTGAAGCTTTGACGATAGCTGAATCGGATATGATACATATGCTGTGTCCTTCCTCTGACAGTCCCTTTAGATACTTAAATTTTTTAAAGAATGATTTAACAGATCTTCTTTTTCAAAAATGTGACAAATTAATTCAACTGGAGACATTAATCTTGCAGAAGAATAAATTTGAGAGCCTGTCTAAGGTAAGCTCCATGACCAGCCGTATGAAATCGCTGAAATATTTGGACATGAGCAACAACTTGCTGAGTCACGATGCAGCTGATGGGCAATGCCAATGGGCTGAGTCTCTGACAGAGTTGGACCTGTCCTCAAATCAGTTGATGGATGCCGTT…
Chinese Egret	TLR1-12.3|Male|XRT	GTTTTAATCACAGATCTGTACTTCACACAGAATGACCTATACAAAATATTTGCAGACATGAATATTGAAGCTTTGACGATAGCTGAATCGGATATGATACATATGCTGTGTCCTTCCTCTGACAGTCCCTTTAGATACTTAAATTTTTTAAAGAATGATTTAACAGATCTTCTTTTTCAAAAATGTGACAAATTAATTCAACTGGAGACATTAATCTTGCAGAAGAATAAATTTGAGAGCCTGTCTAAGGTAAGCTCCATGACCAGCCGTATGAAATCGCTGAAATATTTGGACATGAGCAACAACTTGCTGAGTCACGATGCAGCTGATGGGCAATGCCAATGGGCTGAGTCTCTGACAGAGTTGGACCTGTCCTCAAATCAGTTGATGGATGCCGTT…
Chinese Egret	TLR1-13.4|Male|XRT	GTTTTAATCACAGATCTGTACTTCACACAGAATGACCTATACAAAATATTTGCAGACATGAATATTGAAGCTTTGACGATAGCTGAATCGGATATGATACATATGCTGTGTCCTTCCTCTGACAGTCCCTTTAGATACTTAAATTTTTTAAAGAATGATTTAACAGATCTTCTTTTTCAAAAATGTGACAAATTAATTCAACTGGAGACATTAATCTTGCAGAAGAATAAATTTGAGAGCCTGTCTAAGGTAAGCTCCATGACCAGCCGTATGAAATCGCTGAAATATTTGGACATGAGCAACAACTTGCTGAGTCACGATGCAGCTGATGGGCAATGCCAATGGGCTGAGTCTCTGACAGAGTTGGACCTGTCCTCAAATCAGTTGATGGATGCCGTT…
Chinese Egret	TLR1-14.1|Male|XRT	GTTTTAATCACAGATCTGTACTTCACACAGAATGACCTATACAAAATATTTGCAGACATGAATATTGAAGCTTTGACGATAGCTGAATCGGATATGATACATATGCTGTGTCCTTCCTCTGACAGTCCCTTTAGATACTTAAATTTTTTAAAGAATGATTTAACAGATCTTCTTTTTCAAAAATGTGACAAATTAATTCAACTGGAGACATTAATCTTGCAGAAGAATAAATTTGAGAGCCTGTCTAAGGTAAGCTCCATGACCAGCCGTATGAAATCGCTGAAATATTTGGACATGAGCAACAACTTGCTGAGTCACGATGCAGCTGATGGGCAATGCCAATGGGCTGAGTCTCTGACAGAGTTGGACCTGTCCTCAAATCAGTTGATGGATGCCGTT…
Chinese Egret	TLR1-15.1|Female|XRT	GTTTTAATCACAGATCTGTACTTCACACAGAATGACCTATACAAAATATTTGCAGACATGAATATTGAAGCTTTGACGATAGCTGAATCGGATATGATACATATGCTGTGTCCTTCCTCTGACAGTCCCTTTAGATACTTAAATTTTTTAAAGAATGATTTAACAGATCTTCTTTTTCAAAAATGTGACAAATTAATTCAACTGGAGACATTAATCTTGCAGAAGAATAAATTTGAGAGCCTGTCTAAGGTAAGCTCCATGACCAGCCGTATGAAATCGCTGAAATATTTGGACATGAGCAACAACTTGCTGAGTCACGATGCAGCTGATGGGCAATGCCAATGGGCTGAGTCTCTGACAGAGTTGGACCTGTCCTCAAATCAGTTGATGGATGCCGTT…
Chinese Egret	TLR1-16.1|Female|XRT	GTTTTAATCACAGATCTGTACTTCACACAGAATGACCTATACAAAATATTTGCAGACATGAATATTGAAGCTTTGACGATAGCTGAATCGGATATGATACATATGCTGTGTCCTTCCTCTGACAGTCCCTTTAGATACTTAAATTTTTTAAAGAATGATTTAACAGATCTTCTTTTTCAAAAATGTGACAAATTAATTCAACTGGAGACATTAATCTTGCAGAAGAATAAATTTGAGAGCCTGTCTAAGGTAAGCTCCATGACCAGCCGTATGAAATCGCTGAAATATTTGGACATGAGCAACAACTTGCTGAGTCACGATGCAGCTGATGGGCAATGCCAATGGGCTGAGTCTCTGACAGAGTTGGACCTGTCCTCAAATCAGTTGATGGATGCCGTT…
Chinese Egret	TLR1-17.1|Male|XRT	GTTTTAATCACAGATCTGTACTTCACACAGAATGACCTATACAAAATATTTGCAGACATGAATATTGAAGCTTTGACGATAGCTGAATCGGATATGATACATATGCTGTGTCCTTCCTCTGACAGTCCCTTTAGATACTTAAATTTTTTAAAGAATGATTTAACAGATCTTCTTTTTCAAAAATGTGACAAATTAATTCAACTGGAGACATTAATCTTGCAGAAGAATAAATTTGAGAGCCTGTCTAAGGTAAGCTCCATGACCAGCCGTATGAAATCGCTGAAATATTTGGACATGAGCAACAACTTGCTGAGTCACGATGCAGCTGATGGGCAATGCCAATGGGCTGAGTCTCTGACAGAGTTGGACCTGTCCTCAAATCAGTTGATGGATGCCGTT…
Chinese Egret	TLR1-18.1|Male|XRT	GTTTTAATCACAGATCTGTACTTCACACAGAATGACCTATACAAAATATTTGCAGACATGAATATTGAAGCTTTGACGATAGCTGAATCGGATATGATACATATGCTGTGTCCTTCCTCTGACAGTCCCTTTAGATACTTAAATTTTTTAAAGAATGATTTAACAGATCTTCTTTTTCAAAAATGTGACAAATTAATTCAACTGGAGACATTAATCTTGCAGAAGAATAAATTTGAGAGCCTGTCTAAGGTAAGCTCCATGACCAGCCGTATGAAATCGCTGAAATATTTGGACATGAGCAACAACTTGCTGAGTCACGATGCAGCTGATGGGCAATGCCAATGGGCTGAGTCTCTGACAGAGTTGGACCTGTCCTCAAATCAGTTGATGGATGCCGTT…
Chinese Egret	TLR1-19.3|Male|XRT	GTTTTAATCACAGATCTGTACTTCACACAGAATGACCTATACAAAATATTTGCAGACATGAATATTGAAGCTTTGACGATAGCTGAATCGGATATGATACATATGCTGTGTCCTTCCTCTGACAGTCCCTTTAGATACTTAAATTTTTTAAAGAATGATTTAACAGATCTTCTTTTTCAAAAATGTGACAAATTAATTCAACTGGAGACATTAATCTTGCAGAAGAATAAATTTGAGAGCCTGTCTAAGGTAAGCTCCATGACCAGCCGTATGAAATCGCTGAAATATTTGGACATGAGCAACAACTTGCTGAGTCACGATGCAGCTGATGGGCAATGCCAATGGGCTGAGTCTCTGACAGAGTTGGACCTGTCCTCAAATCAGTTGATGGATGCCGTT…
Chinese Egret	TLR1-21.1|Male|XRT	GTTTTAATCACAGATCTGTACTTCACACAGAATGACCTATACAAAATATTTGCAGACATGAATATTGAAGCTTTGACGATAGCTGAATCGGATATGATACATATGCTGTGTCCTTCCTCTGACAGTCCCTTTAGATACTTAAATTTTTTAAAGAATGATTTAACAGATCTTCTTTTTCAAAAATGTGACAAATTAATTCAACTGGAGACATTAATCTTGCAGAAGAATAAATTTGAGAGCCTGTCTAAGGTAAGCTCCATGACCAGCCGTATGAAATCGCTGAAATATTTGGACATGAGCAACAACTTGCTGAGTCACGATGCAGCTGATGGGCAATGCCAATGGGCTGAGTCTCTGACAGAGTTGGACCTGTCCTCAAATCAGTTGATGGATGCCGTT…
Chinese Egret	TLR1-23.3|Male|XRT	GTTTTAATCACAGATCTGTACTTCACACAGAATGACCTATACAAAATATTTGCAGACATGAATATTGAAGCTTTGACGATAGCTGAATCGGATATGATACATATGCTGTGTCCTTCCTCTGACAGTCCCTTTAGATACTTAAATTTTTTAAAGAATGATTTAACAGATCTTCTTTTTCAAAAATGTGACAAATTAATTCAACTGGAGACATTAATCTTGCAGAAGAATAAATTTGAGAGCCTGTCTAAGGTAAGCTCCATGACCAGCCGTATGAAATCGCTGAAATATTTGGACATGAGCAACAACTTGCTGAGTCACGATGCAGCTGATGGGCAATGCCAATGGGCTGAGTCTCTGACAGAGTTGGACCTGTCCTCAAATCAGTTGATGGATGCCGTT…
Chinese Egret	TLR1-24.1|Female|XRT	GTTTTAATCACAGATCTGTACTTCACACAGAATGACCTATACAAAATATTTGCAGACATGAATATTGAAGCTTTGACGATAGCTGAATCGGATATGATACATATGCTGTGTCCTTCCTCTGACAGTCCCTTTAGATACTTAAATTTTTTAAAGAATGATTTAACAGATCTTCTTTTTCAAAAATGTGACAAATTAATTCAACTGGAGACATTAATCTTGCAGAAGAATAAATTTGAGAGCCTGTCTAAGGTAAGCTCCATGACCAGCCGTATGAAATCACTGAAATATTTGGACATGAGCAACAACTTGCTGAGTCACGATGCAGCTGATGGGCAATGCCAATGGGCTGAGTCTCTGACAGAGTTGGACCTGTCCTCAAATCAGTTGATGGATGCTGTT…
Chinese Egret	TLR1-22.4|Female|XRT	GTTTTAATCACAGATCTGTACTTCACACAGAATGACCTATACAAAATATTTGCAGACATGAATATTGAAGCTTTGACGATAGCTGAATCGGATATGATACATATGCTGTGTCCTTCCTCTGACAGTCCCTTTAGATACTTAAATTTTTTAAAGAATGATTTAACAGATCTTCTTTTTCAAAAATGTGACAAATTAATTCAACTGGAGACATTAATCTTGCAGAAGAATAAATTTGAGAGCCTGTCTAAGGTAAGCTCCATGACCAGCCGTATGAAATCGCTGAAATATTTGGACATGAGCAACAACTTGCTGAGTCACGATGCAGCTGATGGGCAATGCCAATGGGCTGAGTCTCTGACAGAGTTGGACCTGTCCTCAAATCAGTTGATGGATGCCGTT…
Chinese Egret	TLR1-26.2|Male|XRT	GTTTTAATCACAGATCTGTACTTCACACAGAATGACCTATACAAAATATTTGCAGACATGAATATTGAAGCTTTGACGATAGCTGAATCGGATATGATACATATGCTGTGTCCTTCCTCTGACAGTCCCTTTAGATACTTAAATTTTTTAAAGAATGATTTAACAGATCTTCTTTTTCAAAAATGTGACAAATTAATTCAACTGGAGACATTAATCTTGCAGAAGAATAAATTTGAGAGCCTGTCTAAGGTAAGCTCCATGACCAGCCGTATGAAATCGCTGAAATATTTGGACATGAGCAACAACTTGCTGAGTCACGATGCAGCTGATGGGCAATGCCAATGGGCTGAGTCTCTGACAGAGTTGGACCTGTCCTCAAATCAGTTGATGGATGCCGTT…
Chinese Egret	TLR1-29.1|Female|XRT	GTTTTAATCACAGATCTGTACTTCACACAGAATGACCTATACAAAATATTTGCAGACATGAATATTGAAGCTTTGACGATAGCTGAATCGGATATGATACATATGCTGTGTCCTTCCTCTGACAGTCCCTTTAGATACTTAAATTTTTTAAAGAATGATTTAACAGATCTTCTTTTTCAAAAATGTGACAAATTAATTCAACTGGAGACATTAATCTTGCAGAAGAATAAATTTGAGAGCCTGTCTAAGGTAAGCTCCATGACCAGCCGTATGAAATCGCTGAAATATTTGGACATGAGCAACAACTTGCTGAGTCACGATGCAGCTGATGGGCAATGCCAATGGGCTGAGTCTCTGACAGAGTTGGACCTGTCCTCAAATCAGTTGATGGATGCCGTT…
Chinese Egret	TLR1-30.3|Male|XRT	GTTTTAATCACAGATCTGTACTTCACACAGAATGACCTATACAAAATATTTGCAGACATGAATATTGAAGCTTTGACGATAGCTGAATCGGATATGATACATATGCTGTGTCCTTCCTCTGACAGTCCCTTTAGATACTTAAATTTTTTAAAGAATGATTTAACAGATCTTCTTTTTCAAAAATGTGACAAATTAATTCAACTGGAGACATTAATCTTGCAGAAGAATAAATTTGAGAGCCTGTCTAAGGTAAGCTCCATGACCAGCCGTATGAAATCGCTGAAATATTTGGACATGAGCAACAACTTGCTGAGTCACGATGCAGCTGATGGGCAATGCCAATGGGCTGAGTCTCTGACAGAGTTGGACCTGTCCTCAAATCAGTTGATGGATGCCGTT…
Chinese Egret	TLR1-35.2|Male|XRT	GTTTTAATCACAGATCTGTACTTCACACAGAATGACCTATACAAAATATTTGCAGACATGAATATTGAAGCTTTGACGATAGCTGAATCGGATATGATACATATGCTGTGTCCTTCCTCTGACAGTCCCTTTAGATACTTAAATTTTTTAAAGAATGATTTAACAGATCTTCTTTTTCAAAAATGTGACAAATTAATTCAACTGGAGACATTAATCTTGCAGAAGAATAAATTTGAGAGCCTGTCTAAGGTAAGCTCCATGACCAGCCGTATGAAATCGCTGAAATATTTGGACATGAGCAACAACTTGCTGAGTCACGATGCAGCTGATGGGCAATGCCAATGGGCTGAGTCTCTGACAGAGTTGGACCTGTCCTCAAATCAGTTGATGGATGCCGTT…
Chinese Egret	TLR1-40.1|Male|XRT	GTTTTAATCACAGATCTGTACTTCACACAGAATGACCTATACAAAATATTTGCAGACATGAATATTGAAGCTTTGACGATAGCTGAATCGGATATGATACATATGCTGTGTCCTTCCTCTGACAGTCCCTTTAGATACTTAAATTTTTTAAAGAATGATTTAACAGATCTTCTTTTTCAAAAATGTGACAAATTAATTCAACTGGAGACATTAATCTTGCAGAAGAATAAATTTGAGAGCCTGTCTAAGGTAAGCTCCATGACCAGCCGTATGAAATCACTGAAATATTTGGACATGAGCAACAACTTGCTGAGTCACGATGCAGCTGATGGGCAATGCCAATGGGCTGAGTCTCTGACAGAGTTGGACCTGTCCTCAAATCAGTTGATGGATGCTGTT…
Chinese Egret	TLR1-43.2|Male|XRT	GTTTTAATCACAGATCTGTACTTCACACAGAATGACCTATACAAAATATTTGCAGACATGAATATTGAAGCTTTGACGATAGCTGAATCGGATATGATACATATGCTGTGTCCTTCCTCTGACAGTCCCTTTAGATACTTAAATTTTTTAAAGAATGATTTAACAGATCTTCTTTTTCAAAAATGTGACAAATTAATTCAACTGGAGACATTAATCTTGCAGAAGAATAAATTTGAGAGCCTGTCTAAGGTAAGCTCCATGACCAGCCGTATGAAATCGCTGAAATATTTGGACATGAGCAACAACTTGCTGAGTCACGATGCAGCTGATGGGCAATGCCAATGGGCTGAGTCTCTGACAGAGTTGGACCTGTCCTCAAATCAGTTGATGGATGCCGTT…
Chinese Egret	TLR1-44.1|Male|XRT	GTTTTAATCACAGATCTGTACTTCACACAGAATGACCTATACAAAATATTTGCAGACATGAATATTGAAGCTTTGACGATAGCTGAATCGGATATGATACATATGCTGTGTCCTTCCTCTGACAGTCCCTTTAGATACTTAAATTTTTTAAAGAATGATTTAACAGATCTTCTTTTTCAAAAATGTGACAAATTAATTCAACTGGAGACATTAATCTTGCAGAAGAATAAATTTGAGAGCCTGTCTAAGGTAAGCTCCATGACCAGCCGTATGAAATCGCTGAAATATTTGGACATGAGCAACAACTTGCTGAGTCACGATGCAGCTGATGGGCAATGCCAATGGGCTGAGTCTCTGACAGAGTTGGACCTGTCCTCAAATCAGTTGATGGATGCCGTT…
Chinese Egret	TLR1-45.3|Male|XRT	GTTTTAATCACAGATCTGTACTTCACACAGAATGACCTATACAAAATATTTGCAGACATGAATATTGAAGCTTTGACGATAGCTGAATCGGATATGATACATATGCTGTGTCCTTCCTCTGACAGTCCCTTTAGATACTTAAATTTTTTAAAGAATGATTTAACAGATCTTCTTTTTCAAAAATGTGACAAATTAATTCAACTGGAGACATTAATCTTGCAGAAGAATAAATTTGAGAGCCTGTCTAAGGTAAGCTCCATGACCAGCCGTATGAAATCGCTGAAATATTTGGACATGAGCAACAACTTGCTGAGTCACGATGCAGCTGATGGGCAATGCCAATGGGCTGAGTCTCTGACAGAGTTGGACCTGTCCTCAAATCAGTTGATGGATGCCGTT…
Chinese Egret	TLR1-46.1|Female|XRT	GTTTTAATCACAGATCTGTACTTCACACAGAATGACCTATACAAAATATTTGCAGACATGAATATTGAAGCTTTGACGATAGCTGAATCGGATATGATACATATGCTGTGTCCTTCCTCTGACAGTCCCTTTAGATACTTAAATTTTTTAAAGAATGATTTAACAGATCTTCTTTTTCAAAAATGTGACAAATTAATTCAACTGGAGACATTAATCTTGCAGAAGAATAAATTTGAGAGCCTGTCTAAGGTAAGCTCCATGACCAGCCGTATGAAATCGCTGAAATATTTGGACATGAGCAACAACTTGCTGAGTCACGATGCAGCTGATGGGCAATGCCAATGGGCTGAGTCTCTGACAGAGTTGGACCTGTCCTCAAATCAGTTGATGGATGCCGTT…
Chinese Egret	TLR1-47.2|Male|XRT	GTTTTAATCACAGATCTGTACTTCACACAGAATGACCTATACAAAATATTTGCAGACATGAATATTGAAGCTTTGACGATAGCTGAATCGGATATGATACATATGCTGTGTCCTTCCTCTGACAGTCCCTTTAGATACTTAAATTTTTTAAAGAATGATTTAACAGATCTTCTTTTTCAAAAATGTGACAAATTAATTCAACTGGAGACATTAATCTTGCAGAAGAATAAATTTGAGAGCCTGTCTAAGGTAAGCTCCATGACCAGCCGTATGAAATCACTGAAATATTTGGACATGAGCAACAACTTGCTGAGTCACGATGCAGCTGATGGGCAATGCCAATGGGCTGAGTCTCTGACAGAGTTGGACCTGTCCTCAAATCAGTTGATGGATGCTGTT…
Chinese Egret	TLR1-48.1|Female|XRT	GTTTTAATCACAGATCTGTACTTCACACAGAATGACCTATACAAAATATTTGCAGACATGAATATTGAAGCTTTGACGATAGCTGAATCGGATATGATACATATGCTGTGTCCTTCCTCTGACAGTCCCTTTAGATACTTAAATTTTTTAAAGAATGATTTAACAGATCTTCTTTTTCAAAAATGTGACAAATTAATTCAACTGGAGACATTAATCTTGCAGAAGAATAAATTTGAGAGCCTGTCTAAGGTAAGCTCCATGACCAGCCGTATGAAATCGCTGAAATATTTGGACATGAGCAACAACTTGCTGAGTCACGATGCAGCTGATGGGCAATGCCAATGGGCTGAGTCTCTGACAGAGTTGGACCTGTCCTCAAATCAGTTGATGGATGCCGTT…
Chinese Egret	TLR1-53.1|Male|XRT	GTTTTAATCACAGATCTGTACTTCACACAGAATGACCTATACAAAATATTTGCAGACATGAATATTGAAGCTTTGACGATAGCTGAATCGGATATGATACATATGCTGTGTCCTTCCTCTGACAGTCCCTTTAGATACTTAAATTTTTTAAAGAATGATTTAACAGATCTTCTTTTTCAAAAATGTGACAAATTAATTCAACTGGAGACATTAATCTTGCAGAAGAATAAATTTGAGAGCCTGTCTAAGGTAAGCTCCATGACCAGCCGTATGAAATCGCTGAAATATTTGGACATGAGCAACAACTTGCTGAGTCACGATGCAGCTGATGGGCAATGCCAATGGGCTGAGTCTCTGACAGAGTTGGACCTGTCCTCAAATCAGTTGATGGATGCCGTT…
Chinese Egret	TLR1-54.2|Female|XRT	GTTTTAATCACAGATCTGTACTTCACACAGAATGACCTATACAAAATATTTGCAGACATGAATATTGAAGCTTTGACGATAGCTGAATCGGATATGATACATATGCTGTGTCCTTCCTCTGACAGTCCCTTTAGATACTTAAATTTTTTAAAGAATGATTTAACAGATCTTCTTTTTCAAAAATGTGACAAATTAATTCAACTGGAGACATTAATCTTGCAGAAGAATAAATTTGAGAGCCTGTCTAAGGTAAGCTCCATGACCAGCCGTATGAAATCGCTGAAATATTTGGACATGAGCAACAACTTGCTGAGTCACGATGCAGCTGATGGGCAATGCCAATGGGCTGAGTCTCTGACAGAGTTGGACCTGTCCTCAAATCAGTTGATGGATGCCGTT…
Chinese Egret	TLR1-56.3|Male|XRT	GTTTTAATCACAGATCTGTACTTCACACAGAATGACCTATACAAAATATTTGCAGACATGAATATTGAAGCTTTGACGATAGCTGAATCGGATATGATACATATGCTGTGTCCTTCCTCTGACAGTCCCTTTAGATACTTAAATTTTTTAAAGAATGATTTAACAGATCTTCTTTTTCAAAAATGTGACAAATTAATTCAACTGGAGACATTAATCTTGCAGAAGAATAAATTTGAGAGCCTGTCTAAGGTAAGCTCCATGACCAGCCGTATGAAATCGCTGAAATATTTGGACATGAGCAACAACTTGCTGAGTCACGATGCAGCTGATGGGCAATGCCAATGGGCTGAGTCTCTGACAGAGTTGGACCTGTCCTCAAATCAGTTGATGGATGCCGTT…
Little Egret	TLR1-26.2|MTS	GTTTTAATCACAGATCTGTACTTCACACAGAATGACCTATACAAAATATTTGCAGACATGAATATTGAAGCTTTGACGATAGCTGAATCGGATATGATACATATGCTGTGTCCTTCCTCTGACAGTCCCTTTAGATACTTAAATTTTTTAAAGAATGATTTAACAGATCTTCTTTTTCAAAAATGTGACAAATTAATTCAACTGGAGACATTAATCTTGCAGAAGAATAAATTTGAGAGCCTGTCTAAGGTAAGCTCCATGACCAGCCGTATGAAATCGCTGAAATATTTGGACATGAGCAACAACTTGCTGAGTCACGATGCAGCTGATGGGCAATGCCAATGGGCTGAGTCTCTGACAGAGTTGGACCTGTCCTCAAATCAGTTGATGGATGCCGTT…
Little Egret	TLR1-28.1|MTS	GTTTTAATCACAGATCTGTACTTCACACAGAATGACCTATACAAAATATTTGCAGACATGAATATTGAAGCTTTGACGATAGCTGAATCGGATATGATACATATGCTGTGTCCTTCCTCTGACAGTCCCTTTAGATACTTAAATTTTTTAAAGAATGATTTAACAGATCTTCTTTTTCAAAAATGTGACAAATTAATTCAACTGGAGACATTAATCTTGCAGAAGAATAAATTTGAGAGCCTGTCTAAGGTAAGCTCCATGACCAGCCGTATGAAATCGCTGAAATATTTGGACATGAGCAACAACTTGCTGAGTCACGATGCAGCTGATGGGCAATGCCAATGGGCTGAGTCTCTGACAGAGTTGGACCTGTCCTCAAATCAGTTGATGGATGCCGTT…
Little Egret	TLR1-36.1|MTS	GTTTTAATCACAGATCTGTACTTCACACAGAATGACCTATACAAAATATTTGCAGACATGAATATTGAAGCTTTGACGATAGCTGAATCGGATATGATACATATGCTGTGTCCTTCCTCTGACAGTCCCTTTAGATACTTAAATTTTTTAAAGAATGATTTAACAGATCTTCTTTTTCAAAAATGTGACAAATTAATTCAACTGGAGACATTAATCTTGCAGAAGAATAAATTTGAGAGCCTGTCTAAGGTAAGCTCCATGACCAGCCGTATGAAATCACTGAAATATTTGGACATGAGCAACAACTTGCTGAGTCACGATGCAGCTGATGGGCAATGCCAATGGGCTGAGTCTCTGACAGAGTTGGACCTGTCCTCAAATCAGTTGATGGATGCTGTT…
Little Egret	TLR1-58.1|MTS	GTTTTAATCACAGATCTGTACTTCACACAGAATGACCTATACAAAATATTTGCAGACATGAATATTGAAGCTTTGACGATAGCTGAATCGGATATGATACATATGCTGTGTCCTTCCTCTGACAGTCCCTTTAGATACTTAAATTTTTTAAAGAATGATTTAACAGATCTTCTTTTTCAAAAATGTGACAAATTAATTCAACTGGAGACATTAATCTTGCAGAAGAATAAATTTGAGAGCCTGTCTAAGGTAAGCTCCATGACCAGCCGTATGAAATCGCTGAAATATTTGGACATGAGCAACAACTTGCTGAGTCACGATGCAGCTGATGGGCAATGCCAATGGGCTGAGTCTCTGACAGAGTTGGACCTGTCCTCAAATCAGTTGATGGATGCTGTT…
Little Egret	TLR1-89.1|MTS	GTTTTAATCACAGATCTGTACTTCACACAGAATGACCTATACAAAATATTTGCAGACATGAATATTGAAGCTTTGACGATAGCTGAATCGGATATGATACATATGCTGTGTCCTTCCTCTGACAGTCCCTTTAGATACTTAAATTTTTTAAAGAATGATTTAACAGATCTTCTTTTTCAAAAATGTGACAAATTAATTCAACTGGAGACATTAATCTTGCAGAAGAATAAATTTGAGAGCCTGTCTAAGGTAAGCTCCATGACCAGCCGTATGAAATCACTGAAATATTTGGACATGAGCAACAACTTGCTGAGTCACGATGCAGCTGATGGGCAATGCCAATGGGCTGAGTCTCTGACAGAGTTGGACCTGTCCTCAAATCAGTTGATGGATGCCGTT…
Little Egret	TLR1-94.1|MTS	GTTTTAATCACAGATCTGTACTTCACACAGAATGACCTATACAAAATATTTGCAGACATGAATATTGAAGCTTTGACGATAGCTGAATCGGATATGATACATATGCTGTGTCCTTCCTCTGACAGTCCCTTTAGATACTTAAATTTTTTAAAGAATGATTTAACAGATCTTGTTTTTCAAAAATGTGACAAATTAATTCAACTGGAGACATTAATCTTGCAGAAGAATAAATTTGAGAGCCTGTCTAAGGTAAGCTCCATGACCAGCCGTATGAAATCACTGAAATATTTGGACATGAGCAACAACTTGCTGAGTCACGATGCAGCTGATGGGCAATGCCAATGGGCTGAGTCTCTGACAGAGTTGGACCTGTCCTCAAATCAGTTGATGGATGCTGTT…
Little Egret	TLR1-469.1|MTS	GTTTTAATCACAGATCTGTACTTCACACAGAATGACCTATACAAAATATTTGCAGACATGAATATTGAAGCTTTGACGATAGCTGAATCGGATATGATACATATGCTGTGTCCTTCCTCTGACAGTCCCTTTAGATACTTAAATTTTTTAAAGAATGATTTAACAGATCTTCTTTTTCAAAAATGTGACAAATTAATTCAACTGGAGACATTAATCTTGCAGAAGAATAAATTTGAGAGCCTGTCTAAGGTAAGCTCCATGACCAGCCGTATGAAATCACTGAAATATTTGGACATGAGCAACAACTTGCTGAGTCACGATGCAGCTGATGGGCAATGCCAATGGGCTGAGTCTCTGACAGAGTTGGACCTGTCCTCAAATCAGTTGATGGATGCCGTT…
Little Egret	TLR1-D1.1|MTS	GTTTTAATCACAGATCTGTACTTCACACAGAATGACCTATACAAAATATTTGCAGACATGAATATTGAAGCTTTGACGATAGCTGAATCGGATATGATACATATGCTGTGTCCTTCCTCTGACAGTCCCTTTAGATACTTAAATTTTTTAAAGAATGATTTAACAGATCTTCTTTTTCAAAAATGTGACAAATTAATTCAACTGGAGACATTAATCTTGCAGAAGAATAAATTTGAGAGCCTGTCTAAGGTAAGCTCCATGACCAGCCGTATGAAATCACTGAAATATTTGGACATGAGCAACAACTTGCTGAGTCACGATGCAGCTGATGGGCAATGCCAATGGGCTGAGTCTCTGACAGAGTTGGACCTGTCCTCAAATCAGTTGATGGATGCTGTT…
Little Egret	TLR1-G.1|MTS	GTTTTAATCACAGATCTGTACTTCACACAGAATGACCTATACAAAATATTTGCAGACATGAATATTGAAGCTTTGACGATAGCTGAATCGGATATGATACATATGCTGTGTCCTTCCTCTGACAGTCCCTTTAGATACTTAAATTTTTTAAAGAATGATTTAACAGATCTTCTTTTTCAAAAATGTGACAAATTAATTCAACTGGAGACATTAATCTTGCAGAAGAATAAATTTGAGAGCCTGTCTAAGGTAAGCTCCATGACCAGCCGTATGAAATCACTGAAATATTTGGACATGAGCAACAACTTGCTGAGTCACGATGCAGCTGATGGGCAATGCCAATGGGCTGAGTCTCTGACAGAGTTGGACCTGTCCTCAAATCAGTTGATGGATGCTGTT…
Little Egret	TLR1-V.1|MTS	GTTTTAATCACAGATCTGTACTTCACACAGAATGACCTATACAAAATATTTGCAGACATGAATATTGAAGCTTTGACGATAGCTGAATCGGATATGATACATATGCTGTGTCCTTCCTCTGACAGTCCCTTTAGATACTTAAATTTTTTAAAGAATGATTTAACAGATCTTCTTTTTCAAAAATGTGACAAATTAATTCAACTGGAGACATTAATCTTGCAGAAGAATAAATTTGAGAGCCTGTCTAAGGTAAGCTCCATGACCAGCCGTATGAAATCACTGAAATATTTGGACATGAGCAACAACTTGCTGAGTCACGATGCAGCTGATGGGCAATGCCAATGGGCTGAGTCTCTGACAGAGTTGGACCTGTCCTCAAATCAGTTGATGGATGCCGTT…
Little Egret	TLR1-1|XY	GTTTTAATCACAGATCTGTACTTCACACAGAATGACCTATACAAAATATTTGCAGACATGAATATTGAAGCTTTGACGATAGCTGAATCGGATATGATACATATGCTGTGTCCTTCCTCTGACAGTCCCTTTAGATACTTAAATTTTTTAAAGAATGATTTAACAGATCTTCTTTTTCAAAAATGTGACAAATTAATTCAACTGGAGACATTAATCTTGCAGAAGAATAAATTTGAGAGCCTGTCTAAGGTAAGCTCCATGACCAGCCGTATGAAATCGCTGAAATATTTGGACATGAGCAACAACTTGCTGAGTCACGATGCAGCTGATGGGCAATGCCAATGGGCTGAGTCTCTGACAGAGTTGGACCTGTCCTCAAATCAGTTGATGGATGCTGTT…
Little Egret	TLR1-2|XY	GTTTTAATCACAGATCTGTACTTCACACAGAATGACCTATACAAAATATTTGCAGACATGAATATTGAAGCTTTGACGATAGCTGAATCGGATATGATACATATGCTGTGTCCTTCCTCTGACAGTCCCTTTAGATACTTAAATTTTTTAAAGAATGATTTAACAGATCTTCTTTTTCAAAAATGTGACAAATTAATTCAACTGGAGACATTAATCTTGCAGAAGAATAAATTTGAGAGCCTGTCTAAGGTAAGCTCCATGACCAGCCGTATGAAATCACTGAAATATTTGGACATGAGCAACAACTTGCTGAGTCACGATGCAGCTGATGGGCAATGCCAATGGGCTGAGTCTCTGACAGAGTTGGACCTGTCCTCAAATCAGTTGATGGATGCCGTT…
Little Egret	TLR1-3|XY	GTTTTAATCACAGATCTGTACTTCACACAGAATGACCTATACAAAATATTTGCAGACATGAATATTGAAGCTTTGACGATAGCTGAATCGGATATGATACATATGCTGTGTCCTTCCTCTGACAGTCCCTTTAGATACTTAAATTTTTTAAAGAATGATTTAACAGATCTTCTTTTTCAAAAATGTGACAAATTAATTCAACTGGAGACATTAATCTTGCAGAAGAATAAATTTGAGAGCCTGTCTAAGGTAAGCTCCATGACCAGCCGTATGAAATCGCTGAAATATTTGGACATGAGCAACAACTTGCTGAGTCACGATGCAGCTGATGGGCAATGCCAATGGGCTGAGTCTCTGACAGAGTTGGACCTGTCCTCAAATCAGTTGATGGATGCTGTT…
Little Egret	TLR1-4|XY	GTTTTAATCACAGATCTGTACTTCACACAGAATGACCTATACAAAATATTTGCAGACATGAATATTGAAGCTTTGACGATAGCTGAATCGGATATGATACATATGCTGTGTCCTTCCTCTGACAGTCCCTTTAGATACTTAAATTTTTTAAAGAATGATTTAACAGATCTTCTTTTTCAAAAATGTGACAAATTAATTCAACTGGAGACATTAATCTTGCAGAAGAATAAATTTGAGAGCCTGTCTAAGGTAAGCTCCATGACCAGCCGTATGAAATCGCTGAAATATTTGGACATGAGCAACAACTTGCTGAGTCACGATGCAGCTGATGGGCAATGCCAATGGGCTGAGTCTCTGACAGAGTTGGACCTGTCCTCAAATCAGTTGATGGATGCTGTT…
Little Egret	TLR1-5|XY	GTTTTAATCACAGATCTGTACTTCACACAGAATGACCTATACAAAATATTTGCAGACATGAATATTGAAGCTTTGACGATAGCTGAATCGGATATGATACATATGCTGTGTCCTTCCTCTGACAGTCCCTTTAGATACTTAAATTTTTTAAAGAATGATTTAACAGATCTTCTTTTTCAAAAATGTGACAAATTAATTCAACTGGAGACATTAATCTTGCAGAAGAATAAATTTGAGAGCCTGTCTAAGGTAAGCTCCATGACCAGCCGTATGAAATCGCTGAAATATTTGGACATGAGCAACAACTTGCTGAGTCACGATGCAGCTGATGGGCAATGCCAATGGGCTGAGTCTCTGACAGAGTTGGACCTGTCCTCAAATCAGTTGATGGATGCTGTT…
Little Egret	TLR1-6|XY	GTTTTAATCACAGATCTGTACTTCACACAGAATGACCTATACAAAATATTTGCAGACATGAATATTGAAGCTTTGACGATAGCTGAATCGGATATGATACATATGCTGTGTCCTTCCTCTGACAGTCCCTTTAGATACTTAAATTTTTTAAAGAATGATTTAACAGATCTTCTTTTTCAAAAATGTGACAAATTAATTCAACTGGAGACATTAATCTTGCAGAAGAATAAATTTGAGAGCCTGTCTAAGGTAAGCTCCATGACCAGCCGTATGAAATCGCTGAAATATTTGGACATGAGCAACAACTTGCTGAGTCACGATGCAGCTGATGGGCAATGCCAATGGGCTGAGTCTCTGACAGAGTTGGACCTGTCCTCAAATCAGTTGATGGATGCTGTT…
Little Egret	TLR1-7|XY	GTTTTAATCACAGATCTGTACTTCACACAGAATGACCTATACAAAATATTTGCAGACATGAATATTGAAGCTTTGACGATAGCTGAATCGGATATGATACATATGCTGTGTCCTTCCTCTGACAGTCCCTTTAGATACTTAAATTTTTTAAAGAATGATTTAACAGATCTTCTTTTTCAAAAATGTGACAAATTAATTCAACTGGAGACATTAATCTTGCAGAAGAATAAATTTGAGAGCCTGTCTAAGGTAAGCTCCATGACCAGCCGTATGAAATCACTGAAATATTTGGACATGAGCAACAACTTGCTGAGTCACGATGCAGCTGATGGGCAATGCCAATGGGCTGAGTCTCTGACAGAGTTGGACCTGTCCTCAAATCAGTTGATGGATGCTGTT…
Little Egret	TLR1-8|XY	GTTTTAATCACAGATCTGTACTTCACACAGAATGACCTATACAAAATATTTGCAGACATGAATATTGAAGCTTTGACGATAGCTGAATCGGATATGATACATATGCTGTGTCCTTCCTCTGACAGTCCCTTTAGATACTTAAATTTTTTAAAGAATGATTTAACAGATCTTCTTTTTCAAAAATGTGACAAATTAATTCAACTGGAGACATTAATCTTGCAGAAGAATAAATTTGAGAGCCTGTCTAAGGTAAGCTCCATGACCAGCCGTATGAAATCACTGAAATATTTGGACATGAGCAACAACTTGCTGAGTCACGATGCAGCTGATGGGCAATGCCAATGGGCTGAGTCTCTGACAGAGTTGGACCTGTCCTCAAATCAGTTGATGGATGCTGTT…
Little Egret	TLR1-9|XY	GTTTTAATCACAGATCTGTACTTCACACAGAATGACCTATACAAAATATTTGCAGACATGAATATTGAAGCTTTGACGATAGCTGAATCGGATATGATACATATGCTGTGTCCTTCCTCTGACAGTCCCTTTAGATACTTAAATTTTTTAAAGAATGATTTAACAGATCTTCTTTTTCAAAAATGTGACAAATTAATTCAACTGGAGACATTAATCTTGCAGAAGAATAAATTTGAGAGCCTGTCTAAGGTAAGCTCCATGACCAGCCGTATGAAATCGCTGAAATATTTGGACATGAGCAACAACTTGCTGAGTCACGATGCAGCTGATGGGCAATGCCAATGGGCTGAGTCTCTGACAGAGTTGGACCTGTCCTCAAATCAGTTGATGGATGCTGTT…
Little Egret	TLR1-10|XY	GTTTTAATCACAGATCTGTACTTCACACAGAATGACCTATACAAAATATTTGCAGACATGAATATTGAAGCTTTGACGATAGCTGAATCGGATATGATACATATGCTGTGTCCTTCCTCTGACAGTCCCTTTAGATACTTAAATTTTTTAAAGAATGATTTAACAGATCTTCTTTTTCAAAAATGTGACAAATTAATTCAACTGGAGACATTAATCTTGCAGAAGAATAAATTTGAGAGCCTGTCTAAGGTAAGCTCCATGACCAGCCGTATGAAATCGCTGAAATATTTGGACATGAGCAACAACTTGCTGAGTCACGATGCAGCTGATGGGCAATGCCAATGGGCTGAGTCTCTGACAGAGTTGGACCTGTCCTCAAATCAGTTGATGGATGCTGTT…

## Sheet: TLR2A
Chinese Egret	TLR2A-1.1|Male|CY	AAAGGAGACTGGAATTCTAAAGAAATTCAAAGTGGTGGGCAAAGTTTTGTTGAAAGAATATCAGTAATAAATATAACAATTCAGACCTTTTATTTGTTTATGGACTTGGAAGGTATAGAGTCACAAATAAACAAACTGAAATCACTCACCATTGCAAGTGCTAAAGTTTTCATGGTACCATGCAAACTTGCAAAACATTTTTCATCACTTCAGTATCTGGACTTTCATGATAATTTGCTTGTAAACAATCGCTTAAATGAGACAATCTGTAAAGATGCTTGGCCTTCATTGCAAACTTTAAATCTAAATCAGAACTCTCTAAAATCTCTGAAACAAACTGCAGATTCTGTAGCTCGTCTACCCAAACTGATTCATCTTGACATTAGCCAAAATAATTTT…
Chinese Egret	TLR2A-2.1|Female|CY	AAAGGAGACTGGAATTCTAAAGAAATTCAAAGTGGTGGGCAAAGTTTTGTTGAAAGAATATCAGTAATAAATATAACAATTCAGACCTTTTATTTGTTTATGGACTTGGAAGGTATAGAGTCACAAATAAACAAACTGAAATCACTCACCATTGCAAGCGCTAAAGTTTTCATGGTACCATGCAAACTTGCAAAACATTTTTCATCACTTCAGTATCTGGACTTTCATGATAATTTGCTTGTAAACAATCGCTTAAATGAGACAATCTGTAAAGATGCTTGGCCTTCATTGCAAACTTTAAATCTAAATCAAAACTCTCTAAAATCTCTGAAACAAACTGCAGATTCTGTAGCTCGTCTACCCAAACTGATTCATCTTGACATTAGCCAAAATAATTTT…
Chinese Egret	TLR2A-3.2|Male|CY	AAAGGAGACTGGAATTCTAAAGAAATTCAAAGTGGTGGGCAAAGTTTTGTTGAAAGAATATCAGTAATAAATATAACAATTCAGACCTTTTATTTGTTTATGGACTTGGAAGGTATAGAGTCACAAATAAACAAACTGAAATCACTCACCATTGCAAGTGCTAAAGTTTTCATGGTACCATGCAAACTTGCAAAACATTTTTCATCACTTCAGTATCTGGACTTTCATGATAATTTGCTTGTAAACAATCGCTTAAATGAGACAATCTGTAAAGATGCTTGGCCTTCATTGCAAACTTTAAATCTAAATCAGAACTCTCTAAAATCTCTGAAACAAACTGCAGATTCTGTAGCTCGTCTACCCAAACTGATTCATCTTGACATTAGCCAAAATAATTTT…
Chinese Egret	TLR2A-4.1|Female|CY	AAAGGAGACTGGAATTCTAAAGAAATTCAAAGTGGTGGGCAAAGTTTTGTTGAAAGAATATCAGTAATAAATATAACAATTCAGACCTTTTATTTGTTTATGGACTTGGAAGGTATAGAGTCACAAATAAACAAACTGAAATCACTCACCATTGCAAGTGCTAAAGTTTTCATGGTACCATGCAAACTTGCAAAACATTTTTCATCACTTCAGTATCTGGACTTTCATGATAATTTGCTTGTAAACAATCGCTTAAATGAGACAATCTGTAAAGATGCTTGGCCTTCATTGCAAACTTTAAATCTAAATCAGAACTCTCTAAAATCTCTGAAACAAACTGCAGATTCTGTAGCTCGTCTACCCAAACTGATTCATCTTGACATTAGCCAAAATAATTTT…
Chinese Egret	TLR2A-5.3|Female|CY	AAAGGAGACTGGAATTCTAAAGAAATTCAAAGTGGTGGGCAAAGTTTTGTTGAAAGAATATCAGTAATAAATATAACAATTCAGACCTTTTATTTGTTTATGGACTTGGAAGGTATAGAGTCACAAATAAACAAACTGAAATCACTCACCATTGCAAGCGCTAAAGTTTTCATGGTACCATGCAAACTTGCAAAACATTTTTCATCACTTCAGTATCTGGACTTTCATGATAATTTGCTTGTAAACAATCGCTTAAATGAGACAATCTGTAAAGATGCTTGGCCTTCATTGCAAACTTTAAATCTAAATCAAAACTCTCTAAAATCTCTGAAACAAACTGCAGATTCTGTAGCTCGTCTACCCAAACTGATTCATCTTGACATTAGCCAAAATAATTTT…
Chinese Egret	TLR2A-6.1|Female|CY	AAAGGAGACTGGAATTCTAAAGAAATTCAAAGTGGTGGGCAAAGTTTTGTTGAAAGAATATCAGTAATAAATATAACAATTCAGACCTTTTATTTGTTTATGGACTTGGAAGGTATAGAGTCACAAATAAACAAACTGAAATCACTCACCATTGCAAGCGCTAAAGTTTTCATGGTACCATGCAAACTTGCAAAACATTTTTCATCACTTCAGTATCTGGACTTTCATGATAATTTGCTTGTAAACAATCGCTTAAATGAGACAATCTGTAAAGATGCTTGGCCTTCATTGCAAACTTTAAATCTAAATCAAAACTCTCTAAAATCTCTGAAACAAACTGCAGATTCTGTAGCTCGTCTACCCAAACTGATTCATCTTGACATTAGCCAAAATAATTTT…
Chinese Egret	TLR2A-9.2|Female|CY	AAAGGAGACTGGAATTCTAAAGAAATTCAAAGTGGTGGGCAAAGTTTTGTTGAAAGAATATCAGTAATAAATATAACAATTCAGACCTTTTATTTGTTTATGGACTTGGAAGGTATAGAGTCACAAATAAACAAACTGAAATCACTCACCATTGCAAGCGCTAAAGTTTTCATGGTACCATGCAAACTTGCAAAACATTTTTCATCACTTCAGTATCTGGACTTTCATGATAATTTGCTTGTAAACAATCGCTTAAATGAGACAATCTGTAAAGATGCTTGGCCTTCATTGCAAACTTTAAATCTAAATCAAAACTCTCTAAAATCTCTGAAACAAACTGCAGATTCTGTAGCTCGTCTACCCAAACTGATTCATCTTGACATTAGCCAAAATAATTTT…
Chinese Egret	TLR2A-10.3|Female|CY	AAAGGAGACTGGAATTCTAAAGAAATTCAAAGTGGTGGGCAAAGTTTTGTTGAAAGAATATCAGTAATAAATATAACAATTCAGACCTTTTATTTGTTTATGGACTTGGAAGGTATAGAGTCACAAATAAACAAACTGAAATCACTCACCATTGCAAGTGCTAAAGTTTTCATGGTACCATGCAAACTTGCAAAACATTTTTCATCACTTCAGTATCTGGACTTTCATGATAATTTGCTTGTAAACAATCGCTTAAATGAGACAATCTGTAAAGATGCTTGGCCTTCATTGCAAACTTTAAATCTAAATCAGAACTCTCTAAAATCTCTGAAACAAACTGCAGATTCTGTAGCTCGTCTACCCAAACTGATTCATCTTGACATTAGCCAAAATAATTTT…
Chinese Egret	TLR2A-11.3|Female|CY	AAAGGAGACTGGAATTCTAAAGAAATTCAAAGTGGTGGGCAAAGTTTTGTTGAAAGAATATCAGTAATAAATATAACAATTCAGACCTTTTATTTGTTTATGGACTTGGAAGGTATAGAGTCACAAATAAACAAACTGAAATCACTCACCATTGCAAGTGCTAAAGTTTTCATGGTACCATGCAAACTTGCAAAACATTTTTCATCACTTCAGTATCTGGACTTTCATGATAATTTGCTTGTAAACAATCGCTTAAATGAGACAATCTGTAAAGATGCTTGGCCTTCATTGCAAACTTTAAATCTAAATCAGAACTCTCTAAAATCTCTGAAACAAACTGCAGATTCTGTAGCTCGTCTACCCAAACTGATTCATCTTGACATTAGCCAAAATAATTTT…
Chinese Egret	TLR2A-12.2|Female|CY	AAAGGAGACTGGAATTCTAAAGAAATTCAAAGTGGTGGGCAAAGTTTTGTTGAAAGAATATCAGTAATAAATATAACAATTCAGACCTTTTATTTGTTTATGGACTTGGAAGGTATAGAGTCACAAATAAACAAACTGAAATCACTCACCATTGCAAGCGCTAAAGTTTTCATGGTACCATGCAAACTTGCAAAACATTTTTCATCACTTCAGTATCTGGACTTTCATGATAATTTGCTTGTAAACAATCGCTTAAATGAGACAATCTGTAAAGATGCTTGGCCTTCATTGCAAACTTTAAATCTAAATCAAAACTCTCTAAAATCTCTGAAACAAACTGCAGATTCTGTAGCTCGTCTACCCAAACTGATTCATCTTGACATTAGCCAAAATAATTTT…
Chinese Egret	TLR2A-13.3|Female|CY	AAAGGAGACTGGAATTCTAAAGAAATTCAAAGTGGTGGGCAAAGTTTTGTTGAAAGAATATCAGTAATAAATATAACAATTCAGACCTTTTATTTGTTTATGGACTTGGAAGGTATAGAGTCACAAATAAACAAACTGAAATCACTCACCATTGCAAGCGCTAAAGTTTTCATGGTACCATGCAAACTTGCAAAACATTTTTCATCACTTCAGTATCTGGACTTTCATGATAATTTGCTTGTAAACAATCGCTTAAATGAGACAATCTGTAAAGATGCTTGGCCTTCATTGCAAACTTTAAATCTAAATCAAAACTCTCTAAAATCTCTGAAACAAACTGCAGATTCTGTAGCTCGTCTACCCAAACTGATTCATCTTGACATTAGCCAAAATAATTTT…
Chinese Egret	TLR2A-19.2|Female|CY	AAAGGAGACTGGAATTCTAAAGAAATTCAAAGTGGTGGGCAAAGTTTTGTTGAAAGAATATCAGTAATAAATATAACAATTCAGACCTTTTATTTGTTTATGGACTTGGAAGGTATAGAGTCACAAATAAACAAACTGAAATCACTCACCATTGCAAGCGCTAAAGTTTTCATGGTACCATGCAAACTTGCAAAACATTTTTCATCACTTCAGTATCTGGACTTTCATGATAATTTGCTTGTAAACAATCGCTTAAATGAGACAATCTGTAAAGATGCTTGGCCTTCATTGCAAACTTTAAATCTAAATCAAAACTCTCTAAAATCTCTGAAACAAACTGCAGATTCTGTAGCTCGTCTACCCAAACTGATTCATCTTGACATTAGCCAAAATAATTTT…
Chinese Egret	TLR2A-20.3|Female|CY	AAAGGAGACTGGAATTCTAAAGAAATTCAAAGTGGTGGGCAAAGTTTTGTTGAAAGAATATCAGTAATAAATATAACAATTCAGACCTTTTATTTGTTTATGGACTTGGAAGGTATAGAGTCACAAATAAACAAACTGAAATCACTCACCATTGCAAGCGCTAAAGTTTTCATGGTACCATGCAAACTTGCAAAACATTTTTCATCACTTCAGTATCTGGACTTTCATGATAATTTGCTTGTAAACAATCGCTTAAATGAGACAATCTGTAAAGATGCTTGGCCTTCATTGCAAACTTTAAATCTAAATCAAAACTCTCTAAAATCTCTGAAACAAACTGCAGATTCTGTAGCTCGTCTACCCAAACTGATTCATCTTGACATTAGCCAAAATAATTTT…
Chinese Egret	TLR2A-21.2|Female|CY	AAAGGAGACTGGAATTCTAAAGAAATTCAAAGTGGTGGGCAAAGTTTTGTTGAAAGAATATCAGTAATAAATATAACAATTCAGACCTTTTATTTGTTTATGGACTTGGAAGGTATAGAGTCACAAATAAACAAACTGAAATCACTCACCATTGCAAGCGCTAAAGTTTTCATGGTACCATGCAAACTTGCAAAACATTTTTCATCACTTCAGTATCTGGACTTTCATGATAATTTGCTTGTAAACAATCGCTTAAATGAGACAATCTGTAAAGATGCTTGGCCTTCATTGCAAACTTTAAATCTAAATCAAAACTCTCTAAAATCTCTGAAACAAACTGCAGATTCTGTAGCTCGTCTACCCAAACTGATTCATCTTGACATTAGCCAAAATAATTTT…
Chinese Egret	TLR2A-23.4|Female|CY	AAAGGAGACTGGAATTCTAAAGAAATTCAAAGTGGTGGGCAAAGTTTTGTTGAAAGAATATCAGTAATAAATATAACAATTCAGACCTTTTATTTGTTTATGGACTTGGAAGGTATAGAGTCACAAATAAACAAACTGAAATCACTCACCATTGCAAGCGCTAAAGTTTTCATGGTACCATGCAAACTTGCAAAACATTTTTCATCACTTCAGTATCTGGACTTTCATGATAATTTGCTTGTAAACAATCGCTTAAATGAGACAATCTGTAAAGATGCTTGGCCTTCATTGCAAACTTTAAATCTAAATCAAAACTCTCTAAAATCTCTGAAACAAACTGCAGATTCTGTAGCTCGTCTACCCAAACTGATTCATCTTGACATTAGCCAAAATAATTTT…
Chinese Egret	TLR2A-091.2|Female|CY	AAAGGAGACTGGAATTCTAAAGAAATTCAAAGTGGTGGGCAAAGTTTTGTTGAAAGAATATCAGTAATAAATATAACAATTCAGACCTTTTATTTGTTTATGGACTTGGAAGGTATAGAGTCACAAATAAACAAACTGAAATCACTCACCATTGCAAGCGCTAAAGTTTTCATGGTACCATGCAAACTTGCAAAACATTTTTCATCACTTCAGTATCTGGACTTTCATGATAATTTGCTTGTAAACAATCGCTTAAATGAGACAATCTGTAAAGATGCTTGGCCTTCATTGCAAACTTTAAATCTAAATCAAAACTCTCTAAAATCTCTGAAACAAACTGCAGATTCTGTAGCTCGTCTACCCAAACTGATTCATCTTGACATTAGCCAAAATAATTTT…
Chinese Egret	TLR2A-092.2|Male|CY	AAAGGAGACTGGAATTCTAAAGAAATTCAAAGTGGTGGGCAAAGTTTTGTTGAAAGAATATCAGTAATAAATATAACAATTCAGACCTTTTATTTGTTTATGGACTTGGAAGGTATAGAGTCACAAATAAACAAACTGAAATCACTCACCATTGCAAGTGCTAAAGTTTTCATGGTACCATGCAAACTTGCAAAACATTTTTCATCACTTCAGTATCTGGACTTTCATGATAATTTGCTTGTAAACAATCGCTTAAATGAGACAATCTGTAAAGATGCTTGGCCTTCATTGCAAACTTTAAATCTAAATCAGAACTCTCTAAAATCTCTGAAACAAACTGCAGATTCTGTAGCTCGTCTACCCAAACTGATTCATCTTGACATTAGCCAAAATAATTTT…
Chinese Egret	TLR2A-093.3|Female|CY	AAAGGAGACTGGAATTCTAAAGAAATTCAAAGTGGTGGGCAAAGTTTTGTTGAAAGAATATCAGTAATAAATATAACAATTCAGACCTTTTATTTGTTTATGGACTTGGAAGGTATAGAGTCACAAATAAACAAACTGAAATCACTCACCATTGCAAGCGCTAAAGTTTTCATGGTACCATGCAAACTTGCAAAACATTTTTCATCACTTCAGTATCTGGACTTTCATGATAATTTGCTTGTAAACAATCGCTTAAATGAGACAATCTGTAAAGATGCTTGGCCTTCATTGCAAACTTTAAATCTAAATCAAAACTCTCTAAAATCTCTGAAACAAACTGCAGATTCTGTAGCTCGTCTACCCAAACTGATTCATCTTGACATTAGCCAAAATAATTTT…
Chinese Egret	TLR2A-094.1|Male|CY	AAAGGAGACTGGAATTCTAAAGAAATTCAAAGTGGTGGGCAAAGTTTTGTTGAAAGAATATCAGTAATAAATATAACAATTCAGACCTTTTATTTGTTTATGGACTTGGAAGGTATAGAGTCACAAATAAACAAACTGAAATCACTCACCATTGCAAGCGCTAAAGTTTTCATGGTACCATGCAAACTTGCAAAACATTTTTCATCACTTCAGTATCTGGACTTTCATGATAATTTGCTTGTAAACAATCGCTTAAATGAGACAATCTGTAAAGATGCTTGGCCTTCATTGCAAACTTTAAATCTAAATCAAAACTCTCTAAAATCTCTGAAACAAACTGCAGATTCTGTAGCTCGTCTACCCAAACTGATTCATCTTGACATTAGCCAAAATAATTTT…
Chinese Egret	TLR2A-095.1|Male|CY	AAAGGAGACTGGAATTCTAAAGAAATTCAAAGTGGTGGGCAAAGTTTTGTTGAAAGAATATCAGTAATAAATATAACAATTCAGACCTTTTATTTGTTTATGGACTTGGAAGGTATAGAGTCACAAATAAACAAACTGAAATCACTCACCATTGCAAGCGCTAAAGTTTTCATGGTACCATGCAAACTTGCAAAACATTTTTCATCACTTCAGTATCTGGACTTTCATGATAATTTGCTTGTAAACAATCGCTTAAATGAGACAATCTGTAAAGATGCTTGGCCTTCATTGCAAACTTTAAATCTAAATCAAAACTCTCTAAAATCTCTGAAACAAACTGCAGATTCTGTAGCTCGTCTACCCAAACTGATTCATCTTGACATTAGCCAAAATAATTTT…
Chinese Egret	TLR2A-097.3|Male|CY	AAAGGAGACTGGAATTCTAAAGAAATTCAAAGTGGTGGGCAAAGTTTTGTTGAAAGAATATCAGTAATAAATATAACAATTCAGACCTTTTATTTGTTTATGGACTTGGAAGGTATAGAGTCACAAATAAACAAACTGAAATCACTCACCATTGCAAGTGCTAAAGTTTTCATGGTACCATGCAAACTTGCAAAACATTTTTCATCACTTCAGTATCTGGACTTTCATGATAATTTGCTTGTAAACAATCGCTTAAATGAGACAATCTGTAAAGATGCTTGGCCTTCATTGCAAACTTTAAATCTAAATCAGAACTCTCTAAAATCTCTGAAACAAACTGCAGATTCTGTAGCTCGTCTACCCAAACTGATTCATCTTGACATTAGCCAAAATAATTTT…
Chinese Egret	TLR2A-098.1|Female|CY	AAAGGAGACTGGAATTCTAAAGAAATTCAAAGTGGTGGGCAAAGTTTTGTTGAAAGAATATCAGTAATAAATATAACAATTCAGACCTTTTATTTGTTTATGGACTTGGAAGGTATAGAGTCACAAATAAACAAACTGAAATCACTCACCATTGCAAGTGCTAAAGTTTTCATGGTACCATGCAAACTTGCAAAACATTTTTCATCACTTCAGTATCTGGACTTTCATGATAATTTGCTTGTAAACAATCGCTTAAATGAGACAATCTGTAAAGATGCTTGGCCTTCATTGCAAACTTTAAATCTAAATCAGAACTCTCTAAAATCTCTGAAACAAACTGCAGATTCTGTAGCTCGTCTACCCAAACTGATTCATCTTGACATTAGCCAAAATAATTTT…
Chinese Egret	TLR2A-099.1|Male|CY	AAAGGAGACTGGAATTCTAAAGAAATTCAAAGTGGTGGGCAAAGTTTTGTTGAAAGAATATCAGTAATAAATATAACAATTCAGACCTTTTATTTGTTTATGGACTTGGAAGGTATAGAGTCACAAATAAACAAACTGAAATCACTCACCATTGCAAGTGCTAAAGTTTTCATGGTACCATGCAAACTTGCAAAACATTTTTCATCACTTCAGTATCTGGACTTTCATGATAATTTGCTTGTAAACAATCGCTTAAATGAGACAATCTGTAAAGATGCTTGGCCTTCATTGCAAACTTTAAATCTAAATCAGAACTCTCTAAAATCTCTGAAACAAACTGCAGATTCTGTAGCTCGTCTACCCAAACTGATTCATCTTGACATTAGCCAAAATAATTTT…
Chinese Egret	TLR2A-0910.1|Female|CY	AAAGGAGACTGGAATTCTAAAGAAATTCAAAGTGGTGGGCAAAGTTTTGTTGAAAGAATATCAGTAATAAATATAACAATTCAGACCTTTTATTTGTTTATGGACTTGGAAGGTATAGAGTCACAAATAAACAAACTGAAATCACTCACCATTGCAAGCGCTAAAGTTTTCATGGTACCATGCAAACTTGCAAAACATTTTTCATCACTTCAGTATCTGGACTTTCATGATAATTTGCTTGTAAACAATCGCTTAAATGAGACAATCTGTAAAGATGCTTGGCCTTCATTGCAAACTTTAAATCTAAATCAAAACTCTCTAAAATCTCTGAAACAAACTGCAGATTCTGTAGCTCGTCTACCCAAACTGATTCATCTTGACATTAGCCAAAATAATTTT…
Chinese Egret	TLR2A-0911.1|Female|CY	AAAGGAGACTGGAATTCTAAAGAAATTCAAAGTGGTGGGCAAAGTTTTGTTGAAAGAATATCAGTAATAAATATAACAATTCAGACCTTTTATTTGTTTATGGACTTGGAAGGTATAGAGTCACAAATAAACAAACTGAAATCACTCACCATTGCAAGCGCTAAAGTTTTCATGGTACCATGCAAACTTGCAAAACATTTTTCATCACTTCAGTATCTGGACTTTCATGATAATTTGCTTGTAAACAATCGCTTAAATGAGACAATCTGTAAAGATGCTTGGCCTTCATTGCAAACTTTAAATCTAAATCAAAACTCTCTAAAATCTCTGAAACAAACTGCAGATTCTGTAGCTCGTCTACCCAAACTGATTCATCTTGACATTAGCCAAAATAATTTT…
Chinese Egret	TLR2A-0912.1|Female|CY	AAAGGAGACTGGAATTCTAAAGAAATTCAAAGTGGTGGGCAAAGTTTTGTTGAAAGAATATCAGTAATAAATATAACAATTCAGACCTTTTATTTGTTTATGGACTTGGAAGGTATAGAGTCACAAATAAACAAACTGAAATCACTCACCATTGCAAGCGCTAAAGTTTTCATGGTACCATGCAAACTTGCAAAACATTTTTCATCACTTCAGTATCTGGACTTTCATGATAATTTGCTTGTAAACAATCGCTTAAATGAGACAATCTGTAAAGATGCTTGGCCTTCATTGCAAACTTTAAATCTAAATCAAAACTCTCTAAAATCTCTGAAACAAACTGCAGATTCTGTAGCTCGTCTACCCAAACTGATTCATCTTGACATTAGCCAAAATAATTTT…
Chinese Egret	TLR2A-0913.2|Male|CY	AAAGGAGACTGGAATTCTAAAGAAATTCAAAGTGGTGGGCAAAGTTTTGTTGAAAGAATATCAGTAATAAATATAACAATTCAGACCTTTTATTTGTTTATGGACTTGGAAGGTATAGAGTCACAAATAAACAAACTGAAATCACTCACCATTGCAAGTGCTAAAGTTTTCATGGTACCATGCAAACTTGCAAAACATTTTTCATCACTTCAGTATCTGGACTTTCATGATAATTTGCTTGTAAACAATCGCTTAAATGAGACAATCTGTAAAGATGCTTGGCCTTCATTGCAAACTTTAAATCTAAATCAGAACTCTCTAAAATCTCTGAAACAAACTGCAGATTCTGTAGCTCGTCTACCCAAACTGATTCATCTTGACATTAGCCAAAATAATTTT…
Chinese Egret	TLR2A-0914.1|Male|CY	AAAGGAGACTGGAATTCTAAAGAAATTCAAAGTGGTGGGCAAAGTTTTGTTGAAAGAATATCAGTAATAAATATAACAATTCAGACCTTTTATTTGTTTATGGACTTGGAAGGTATAGAGTCACAAATAAACAAACTGAAATCACTCACCATTGCAAGCGCTAAAGTTTTCATGGTACCATGCAAACTTGCAAAACATTTTTCATCACTTCAGTATCTGGACTTTCATGATAATTTGCTTGTAAACAATCGCTTAAATGAGACAATCTGTAAAGATGCTTGGCCTTCATTGCAAACTTTAAATCTAAATCAAAACTCTCTAAAATCTCTGAAACAAACTGCAGATTCTGTAGCTCGTCTACCCAAACTGATTCATCTTGACATTAGCCAAAATAATTTT…
Chinese Egret	TLR2A-0915.2|Male|CY	AAAGGAGACTGGAATTCTAAAGAAATTCAAAGTGGTGGGCAAAGTTTTGTTGAAAGAATATCAGTAATAAATATAACAATTCAGACCTTTTATTTGTTTATGGACTTGGAAGGTATAGAGTCACAAATAAACAAACTGAAATCACTCACCATTGCAAGTGCTAAAGTTTTCATGGTACCATGCAAACTTGCAAAACATTTTTCATCACTTCAGTATCTGGACTTTCATGATAATTTGCTTGTAAACAATCGCTTAAATGAGACAATCTGTAAAGATGCTTGGCCTTCATTGCAAACTTTAAATCTAAATCAGAACTCTCTAAAATCTCTGAAACAAACTGCAGATTCTGTAGCTCGTCTACCCAAACTGATTCATCTTGACATTAGCCAAAATAATTTT…
Chinese Egret	TLR2A-0918.1|Female|CY	AAAGGAGACTGGAATTCTAAAGAAATTCAAAGTGGTGGGCAAAGTTTTGTTGAAAGAATATCAGTAATAAATATAACAATTCAGACCTTTTATTTGTTTATGGACTTGGAAGGTATAGAGTCACAAATAAACAAACTGAAATCACTCACCATTGCAAGTGCTAAAGTTTTCATGGTACCATGCAAACTTGCAAAACATTTTTCATCACTTCAGTATCTGGACTTTCATGATAATTTGCTTGTAAACAATCGCTTAAATGAGACAATCTGTAAAGATGCTTGGCCTTCATTGCAAACTTTAAATCTAAATCAGAACTCTCTAAAATCTCTGAAACAAACTGCAGATTCTGTAGCTCGTCTACCCAAACTGATTCATCTTGACATTAGCCAAAATAATTTT…
Chinese Egret	TLR2A-2.3|Female|RY	AAAGGAGACTGGAATTCTAAAGAAATTCAAAGTGGTGGGCAAAGTTTTGTTGAAAGAATATCAGTAATAAATATAACAATTCAGACCTTTTATTTGTTTATGGACTTGGAAGGTATAGAGTCACAAATAAACAAACTGAAATCACTCACCATTGCAAGTGCTAAAGTTTTCATGGTACCATGCAAACTTGCAAAACATTTTTCATCACTTCAGTATCTGGACTTTCATGATAATTTGCTTGTAAACAATCGCTTAAATGAGACAATCTGTAAAGATGCTTGGCCTTCATTGCAAACTTTAAATCTAAATCAGAACTCTCTAAAATCTCTGAAACAAACTGCAGATTCTGTAGCTCGTCTACCCAAACTGATTCATCTTGACATTAGCCAAAATAATTTT…
Chinese Egret	TLR2A-3.1|Female|RY	AAAGGAGACTGGAATTCTAAAGAAATTCAAAGTGGTGGGCAAAGTTTTGTTGAAAGAATATCAGTAATAAATATAACAATTCAGACCTTTTATTTGTTTATGGACTTGGAAGGTATAGAGTCACAAATAAACAAACTGAAATCACTCACCATTGCAAGCGCTAAAGTTTTCATGGTACCATGCAAACTTGCAAAACATTTTTCATCACTTCAGTATCTGGACTTTCATGATAATTTGCTTGTAAACAATCGCTTAAATGAGACAATCTGTAAAGATGCTTGGCCTTCATTGCAAACTTTAAATCTAAATCAAAACTCTCTAAAATCTCTGAAACAAACTGCAGATTCTGTAGCTCGTCTACCCAAACTGATTCATCTTGACATTAGCCAAAATAATTTT…
Chinese Egret	TLR2A-4.2|Female|RY	AAAGGAGACTGGAATTCTAAAGAAATTCAAAGTGGTGGGCAAAGTTTTGTTGAAAGAATATCAGTAATAAATATAACAATTCAGACCTTTTATTTGTTTATGGACTTGGAAGGTATAGAGTCACAAATAAACAAACTGAAATCACTCACCATTGCAAGCGCTAAAGTTTTCATGGTACCATGCAAACTTGCAAAACATTTTTCATCACTTCAGTATCTGGACTTTCATGATAATTTGCTTGTAAACAATCGCTTAAATGAGACAATCTGTAAAGATGCTTGGCCTTCATTGCAAACTTTAAATCTAAATCAAAACTCTCTAAAATCTCTGAAACAAACTGCAGATTCTGTAGCTCGTCTACCCAAACTGATTCATCTTGACATTAGCCAAAATAATTTT…
Chinese Egret	TLR2A-5.3|Male|RY	AAAGGAGACTGGAATTCTAAAGAAATTCAAAGTGGTGGGCAAAGTTTTGTTGAAAGAATATCAGTAATAAATATAACAATTCAGACCTTTTATTTGTTTATGGACTTGGAAGGTATAGAGTCACAAATAAACAAACTGAAATCACTCACCATTGCAAGCGCTAAAGTTTTCATGGTACCATGCAAACTTGCAAAACATTTTTCATCACTTCAGTATCTGGACTTTCATGATAATTTGCTTGTAAACAATCGCTTAAATGAGACAATCTGTAAAGATGCTTGGCCTTCATTGCAAACTTTAAATCTAAATCAAAACTCTCTAAAATCTCTGAAACAAACTGCAGATTCTGTAGCTCGTCTACCCAAACTGATTCATCTTGACATTAGCCAAAATAATTTT…
Chinese Egret	TLR2A-6.3|Male|RY	AAAGGAGACTGGAATTCTAAAGAAATTCAAAGTGGTGGGCAAAGTTTTGTTGAAAGAATATCAGTAATAAATATAACAATTCAGACCTTTTATTTGTTTATGGACTTGGAAGGTATAGAGTCACAAATAAACAAACTGAAATCACTCACCATTGCAAGTGCTAAAGTTTTCATGGTACCATGCAAACTTGCAAAACATTTTTCATCACTTCAGTATCTGGACTTTCATGATAATTTGCTTGTAAACAATCGCTTAAATGAGACAATCTGTAAAGATGCTTGGCCTTCATTGCAAACTTTAAATCTAAATCAGAACTCTCTAAAATCTCTGAAACAAACTGCAGATTCTGTAGCTCGTCTACCCAAACTGATTCATCTTGACATTAGCCAAAATAATTTT…
Chinese Egret	TLR2A-7.3|Male|RY	AAAGGAGACTGGAATTCTAAAGAAATTCAAAGTGGTGGGCAAAGTTTTGTTGAAAGAATATCAGTAATAAATATAACAATTCAGACCTTTTATTTGTTTATGGACTTGGAAGGTATAGAGTCACAAATAAACAAACTGAAATCACTCACCATTGCAAGTGCTAAAGTTTTCATGGTACCATGCAAACTTGCAAAACATTTTTCATCACTTCAGTATCTGGACTTTCATGATAATTTGCTTGTAAACAATCGCTTAAATGAGACAATCTGTAAAGATGCTTGGCCTTCATTGCAAACTTTAAATCTAAATCAGAACTCTCTAAAATCTCTGAAACAAACTGCAGATTCTGTAGCTCGTCTACCCAAACTGATTCATCTTGACATTAGCCAAAATAATTTT…
Chinese Egret	TLR2A-8.2|Male|RY	AAAGGAGACTGGAATTCTAAAGAAATTCAAAGTGGTGGGCAAAGTTTTGTTGAAAGAATATCAGTAATAAATATAACAATTCAGACCTTTTATTTGTTTATGGACTTGGAAGGTATAGAGTCACAAATAAACAAACTGAAATCACTCACCATTGCAAGCGCTAAAGTTTTCATGGTACCATGCAAACTTGCAAAACATTTTTCATCACTTCAGTATCTGGACTTTCATGATAATTTGCTTGTAAACAATCGCTTAAATGAGACAATCTGTAAAGATGCTTGGCCTTCATTGCAAACTTTAAATCTAAATCAAAACTCTCTAAAATCTCTGAAACAAACTGCAGATTCTGTAGCTCGTCTACCCAAACTGATTCATCTTGACATTAGCCAAAATAATTTT…
Chinese Egret	TLR2A-9.3|Female|RY	AAAGGAGACTGGAATTCTAAAGAAATTCAAAGTGGTGGGCAAAGTTTTGTTGAAAGAATATCAGTAATAAATATAACAATTCAGACCTTTTATTTGTTTATGGACTTGGAAGGTATAGAGTCACAAATAAACAAACTGAAATCACTCACCATTGCAAGCGCTAAAGTTTTCATGGTACCATGCAAACTTGCAAAACATTTTTCATCACTTCAGTATCTGGACTTTCATGATAATTTGCTTGTAAACAATCGCTTAAATGAGACAATCTGTAAAGATGCTTGGCCTTCATTGCAAACTTTAAATCTAAATCAAAACTCTCTAAAATCTCTGAAACAAACTGCAGATTCTGTAGCTCGTCTACCCAAACTGATTCATCTTGACATTAGCCAAAATAATTTT…
Chinese Egret	TLR2A-10.1|Male|RY	AAAGGAGACTGGAATTCTAAAGAAATTCAAAGTGGTGGGCAAAGTTTTGTTGAAAGAATATCAGTAATAAATATAACAATTCAGACCTTTTATTTGTTTATGGACTTGGAAGGTATAGAGTCACAAATAAACAAACTGAAATCACTCACCATTGCAAGCGCTAAAGTTTTCATGGTACCATGCAAACTTGCAAAACATTTTTCATCACTTCAGTATCTGGACTTTCATGATAATTTGCTTGTAAACAATCGCTTAAATGAGACAATCTGTAAAGATGCTTGGCCTTCATTGCAAACTTTAAATCTAAATCAAAACTCTCTAAAATCTCTGAAACAAACTGCAGATTCTGTAGCTCGTCTACCCAAACTGATTCATCTTGACATTAGCCAAAATAATTTT…
Chinese Egret	TLR2A-11.1|Female|RY	AAAGGAGACTGGAATTCTAAAGAAATTCAAAGTGGTGGGCAAAGTTTTGTTGAAAGAATATCAGTAATAAATATAACAATTCAGACCTTTTATTTGTTTATGGACTTGGAAGGTATAGAGTCACAAATAAACAAACTGAAATCACTCACCATTGCAAGTGCTAAAGTTTTCATGGTACCATGCAAACTTGCAAAACATTTTTCATCACTTCAGTATCTGGACTTTCATGATAATTTGCTTGTAAACAATCGCTTAAATGAGACAATCTGTAAAGATGCTTGGCCTTCATTGCAAACTTTAAATCTAAATCAGAACTCTCTAAAATCTCTGAAACAAACTGCAGATTCTGTAGCTCGTCTACCCAAACTGATTCATCTTGACATTAGCCAAAATAATTTT…
Chinese Egret	TLR2A-12.2|Female|RY	AAAGGAGACTGGAATTCTAAAGAAATTCAAAGTGGTGGGCAAAGTTTTGTTGAAAGAATATCAGTAATAAATATAACAATTCAGACCTTTTATTTGTTTATGGACTTGGAAGGTATAGAGTCACAAATAAACAAACTGAAATCACTCACCATTGCAAGCGCTAAAGTTTTCATGGTACCATGCAAACTTGCAAAACATTTTTCATCACTTCAGTATCTGGACTTTCATGATAATTTGCTTGTAAACAATCGCTTAAATGAGACAATCTGTAAAGATGCTTGGCCTTCATTGCAAACTTTAAATCTAAATCAAAACTCTCTAAAATCTCTGAAACAAACTGCAGATTCTGTAGCTCGTCTACCCAAACTGATTCATCTTGACATTAGCCAAAATAATTTT…
Chinese Egret	TLR2A-14.2|Male|RY	AAAGGAGACTGGAATTCTAAAGAAATTCAAAGTGGTGGGCAAAGTTTTGTTGAAAGAATATCAGTAATAAATATAACAATTCAGACCTTTTATTTGTTTATGGACTTGGAAGGTATAGAGTCACAAATAAACAAACTGAAATCACTCACCATTGCAAGCGCTAAAGTTTTCATGGTACCATGCAAACTTGCAAAACATTTTTCATCACTTCAGTATCTGGACTTTCATGATAATTTGCTTGTAAACAATCGCTTAAATGAGACAATCTGTAAAGATGCTTGGCCTTCATTGCAAACTTTAAATCTAAATCAAAACTCTCTAAAATCTCTGAAACAAACTGCAGATTCTGTAGCTCGTCTACCCAAACTGATTCATCTTGACATTAGCCAAAATAATTTT…
Chinese Egret	TLR2A-16.3|Male|RY	AAAGGAGACTGGAATTCTAAAGAAATTCAAAGTGGTGGGCAAAGTTTTGTTGAAAGAATATCAGTAATAAATATAACAATTCAGACCTTTTATTTGTTTATGGACTTGGAAGGTATAGAGTCACAAATAAACAAACTGAAATCACTCACCATTGCAAGTGCTAAAGTTTTCATGGTACCATGCAAACTTGCAAAACATTTTTCATCACTTCAGTATCTGGACTTTCATGATAATTTGCTTGTAAACAATCGCTTAAATGAGACAATCTGTAAAGATGCTTGGCCTTCATTGCAAACTTTAAATCTAAATCAGAACTCTCTAAAATCTCTGAAACAAACTGCAGATTCTGTAGCTCGTCTACCCAAACTGATTCATCTTGACATTAGCCAAAATAATTTT…
Chinese Egret	TLR2A-17.1|Male|RY	AAAGGAGACTGGAATTCTAAAGAAATTCAAAGTGGTGGGCAAAGTTTTGTTGAAAGAATATCAGTAATAAATATAACAATTCAGACCTTTTATTTGTTTATGGACTTGGAAGGTATAGAGTCACAAATAAACAAACTGAAATCACTCACCATTGCAAGCGCTAAAGTTTTCATGGTACCATGCAAACTTGCAAAACATTTTTCATCACTTCAGTATCTGGACTTTCATGATAATTTGCTTGTAAACAATCGCTTAAATGAGACAATCTGTAAAGATGCTTGGCCTTCATTGCAAACTTTAAATCTAAATCAAAACTCTCTAAAATCTCTGAAACAAACTGCAGATTCTGTAGCTCGTCTACCCAAACTGATTCATCTTGACATTAGCCAAAATAATTTT…
Chinese Egret	TLR2A-19.2|Male|RY	AAAGGAGACTGGAATTCTAAAGAAATTCAAAGTGGTGGGCAAAGTTTTGTTGAAAGAATATCAGTAATAAATATAACAATTCAGACCTTTTATTTGTTTATGGACTTGGAAGGTATAGAGTCACAAATAAACAAACTGAAATCACTCACCATTGCAAGTGCTAAAGTTTTCATGGTACCATGCAAACTTGCAAAACATTTTTCATCACTTCAGTATCTGGACTTTCATGATAATTTGCTTGTAAACAATCGCTTAAATGAGACAATCTGTAAAGATGCTTGGCCTTCATTGCAAACTTTAAATCTAAATCAGAACTCTCTAAAATCTCTGAAACAAACTGCAGATTCTGTAGCTCGTCTACCCAAACTGATTCATCTTGACATTAGCCAAAATAATTTT…
Chinese Egret	TLR2A-25.1|Male|RY	AAAGGAGACTGGAATTCTAAAGAAATTCAAAGTGGTGGGCAAAGTTTTGTTGAAAGAATATCAGTAATAAATATAACAATTCAGACCTTTTATTTGTTTATGGACTTGGAAGGTATAGAGTCACAAATAAACAAACTGAAATCACTCACCATTGCAAGTGCTAAAGTTTTCATGGTACCATGCAAACTTGCAAAACATTTTTCATCACTTCAGTATCTGGACTTTCATGATAATTTGCTTGTAAACAATCGCTTAAATGAGACAATCTGTAAAGATGCTTGGCCTTCATTGCAAACTTTAAATCTAAATCAGAACTCTCTAAAATCTCTGAAACAAACTGCAGATTCTGTAGCTCGTCTACCCAAACTGATTCATCTTGACATTAGCCAAAATAATTTT…
Chinese Egret	TLR2A-26.2|Female|RY	AAAGGAGACTGGAATTCTAAAGAAATTCAAAGTGGTGGGCAAAGTTTTGTTGAAAGAATATCAGTAATAAATATAACAATTCAGACCTTTTATTTGTTTATGGACTTGGAAGGTATAGAGTCACAAATAAACAAACTGAAATCACTCACCATTGCAAGTGCTAAAGTTTTCATGGTACCATGCAAACTTGCAAAACATTTTTCATCACTTCAGTATCTGGACTTTCATGATAATTTGCTTGTAAACAATCGCTTAAATGAGACAATCTGTAAAGATGCTTGGCCTTCATTGCAAACTTTAAATCTAAATCAGAACTCTCTAAAATCTCTGAAACAAACTGCAGATTCTGTAGCTCGTCTACCCAAACTGATTCATCTTGACATTAGCCAAAATAATTTT…
Chinese Egret	TLR2A-27.3|Male|RY	AAAGGAGACTGGAATTCTAAAGAAATTCAAAGTGGTGGGCAAAGTTTTGTTGAAAGAATATCAGTAATAAATATAACAATTCAGACCTTTTATTTGTTTATGGACTTGGAAGGTATAGAGTCACAAATAAACAAACTGAAATCACTCACCATTGCAAGCGCTAAAGTTTTCATGGTACCATGCAAACTTGCAAAACATTTTTCATCACTTCAGTATCTGGACTTTCATGATAATTTGCTTGTAAACAATCGCTTAAATGAGACAATCTGTAAAGATGCTTGGCCTTCATTGCAAACTTTAAATCTAAATCAAAACTCTCTAAAATCTCTGAAACAAACTGCAGATTCTGTAGCTCGTCTACCCAAACTGATTCATCTTGACATTAGCCAAAATAATTTT…
Chinese Egret	TLR2A-28.3|Male|RY	AAAGGAGACTGGAATTCTAAAGAAATTCAAAGTGGTGGGCAAAGTTTTGTTGAAAGAATATCAGTAATAAATATAACAATTCAGACCTTTTATTTGTTTATGGACTTGGAAGGTATAGAGTCACAAATAAACAAACTGAAATCACTCACCATTGCAAGTGCTAAAGTTTTCATGGTACCATGCAAACTTGCAAAACATTTTTCATCACTTCAGTATCTGGACTTTCATGATAATTTGCTTGTAAACAATCGCTTAAATGAGACAATCTGTAAAGATGCTTGGCCTTCATTGCAAACTTTAAATCTAAATCAAAACTCTCTAAAATCTCTGAAACAAACTGCAGATTCTGTAGCTCGTCTACCCAAACTGATTCATCTTGACATTAGCCAAAATAATTTT…
Chinese Egret	TLR2A-29.2|Male|RY	AAAGGAGACTGGAATTCTAAAGAAATTCAAAGTGGTGGGCAAAGTTTTGTTGAAAGAATATCAGTAATAAATATAACAATTCAGACCTTTTATTTGTTTATGGACTTGGAAGGTATAGAGTCACAAATAAACAAACTGAAATCACTCACCATTGCAAGCGCTAAAGTTTTCATGGTACCATGCAAACTTGCAAAACATTTTTCATCACTTCAGTATCTGGACTTTCATGATAATTTGCTTGTAAACAATCGCTTAAATGAGACAATCTGTAAAGATGCTTGGCCTTCATTGCAAACTTTAAATCTAAATCAAAACTCTCTAAAATCTCTGAAACAAACTGCAGATTCTGTAGCTCGTCTACCCAAACTGATTCATCTTGACATTAGCCAAAATAATTTT…
Chinese Egret	TLR2A-30.2|Male|RY	AAAGGAGACTGGAATTCTAAAGAAATTCAAAGTGGTGGGCAAAGTTTTGTTGAAAGAATATCAGTAATAAATATAACAATTCAGACCTTTTATTTGTTTATGGACTTGGAAGGTATAGAGTCACAAATAAACAAACTGAAATCACTCACCATTGCAAGTGCTAAAGTTTTCATGGTACCATGCAAACTTGCAAAACATTTTTCATCACTTCAGTATCTGGACTTTCATGATAATTTGCTTGTAAACAATCGCTTAAATGAGACAATCTGTAAAGATGCTTGGCCTTCATTGCAAACTTTAAATCTAAATCAGAACTCTCTAAAATCTCTGAAACAAACTGCAGATTCTGTAGCTCGTCTACCCAAACTGATTCATCTTGACATTAGCCAAAATAATTTT…
Chinese Egret	TLR2A-31.1|Male|RY	AAAGGAGACTGGAATTCTAAAGAAATTCAAAGTGGTGGGCAAAGTTTTGTTGAAAGAATATCAGTAATAAATATAACAATTCAGACCTTTTATTTGTTTATGGACTTGGAAGGTATAGAGTCACAAATAAACAAACTGAAATCACTCACCATTGCAAGCGCTAAAGTTTTCATGGTACCATGCAAACTTGCAAAACATTTTTCATCACTTCAGTATCTGGACTTTCATGATAATTTGCTTGTAAACAATCGCTTAAATGAGACAATCTGTAAAGATGCTTGGCCTTCATTGCAAACTTTAAATCTAAATCAAAACTCTCTAAAATCTCTGAAACAAACTGCAGATTCTGTAGCTCGTCTACCCAAACTGATTCATCTTGACATTAGCCAAAATAATTTT…
Chinese Egret	TLR2A-34.1|Female|RY	AAAGGAGACTGGAATTCTAAAGAAATTCAAAGTGGTGGGCAAAGTTTTGTTGAAAGAATATCAGTAATAAATATAACAATTCAGACCTTTTATTTGTTTATGGACTTGGAAGGTATAGAGTCACAAATAAACAAACTGAAATCACTCACCATTGCAAGTGCTAAAGTTTTCATGGTACCATGCAAACTTGCAAAACATTTTTCATCACTTCAGTATCTGGACTTTCATGATAATTTGCTTGTAAACAATCGCTTAAATGAGACAATCTGTAAAGATGCTTGGCCTTCATTGCAAACTTTAAATCTAAATCAGAACTCTCTAAAATCTCTGAAACAAACTGCAGATTCTGTAGCTCGTCTACCCAAACTGATTCATCTTGACATTAGCCAAAATAATTTT…
Chinese Egret	TLR2A-37.1|Male|RY	AAAGGAGACTGGAATTCTAAAGAAATTCAAAGTGGTGGGCAAAGTTTTGTTGAAAGAATATCAGTAATAAATATAACAATTCAGACCTTTTATTTGTTTATGGACTTGGAAGGTATAGAGTCACAAATAAACAAACTGAAATCACTCACCATTGCAAGCGCTAAAGTTTTCATGGTACCATGCAAACTTGCAAAACATTTTTCATCACTTCAGTATCTGGACTTTCATGATAATTTGCTTGTAAACAATCGCTTAAATGAGACAATCTGTAAAGATGCTTGGCCTTCATTGCAAACTTTAAATCTAAATCAAAACTCTCTAAAATCTCTGAAACAAACTGCAGATTCTGTAGCTCGTCTACCCAAACTGATTCATCTTGACATTAGCCAAAATAATTTT…
Chinese Egret	TLR2A-41.1|Male|RY	AAAGGAGACTGGAATTCTAAAGAAATTCAAAGTGGTGGGCAAAGTTTTGTTGAAAGAATATCAGTAATAAATATAACAATTCAGACCTTTTATTTGTTTATGGACTTGGAAGGTATAGAGTCACAAATAAACAAACTGAAATCACTCACCATTGCAAGCGCTAAAGTTTTCATGGTACCATGCAAACTTGCAAAACATTTTTCATCACTTCAGTATCTGGACTTTCATGATAATTTGCTTGTAAACAATCGCTTAAATGAGACAATCTGTAAAGATGCTTGGCCTTCATTGCAAACTTTAAATCTAAATCAAAACTCTCTAAAATCTCTGAAACAAACTGCAGATTCTGTAGCTCGTCTACCCAAACTGATTCATCTTGACATTAGCCAAAATAATTTT…
Chinese Egret	TLR2A-42.1|Female|RY	AAAGGAGACTGGAATTCTAAAGAAATTCAAAGTGGTGGGCAAAGTTTTGTTGAAAGAATATCAGTAATAAATATAACAATTCAGACCTTTTATTTGTTTATGGACTTGGAAGGTATAGAGTCACAAATAAACAAACTGAAATCACTCACCATTGCAAGCGCTAAAGTTTTCATGGTACCATGCAAACTTGCAAAACATTTTTCATCACTTCAGTATCTGGACTTTCATGATAATTTGCTTGTAAACAATCGCTTAAATGAGACAATCTGTAAAGATGCTTGGCCTTCATTGCAAACTTTAAATCTAAATCAAAACTCTCTAAAATCTCTGAAACAAACTGCAGATTCTGTAGCTCGTCTACCCAAACTGATTCATCTTGACATTAGCCAAAATAATTTT…
Chinese Egret	TLR2A-43.1|Female|RY	AAAGGAGACTGGAATTCTAAAGAAATTCAAAGTGGTGGGCAAAGTTTTGTTGAAAGAATATCAGTAATAAATATAACAATTCAGACCTTTTATTTGTTTATGGACTTGGAAGGTATAGAGTCACAAATAAACAAACTGAAATCACTCACCATTGCAAGCGCTAAAGTTTTCATGGTACCATGCAAACTTGCAAAACATTTTTCATCACTTCAGTATCTGGACTTTCATGATAATTTGCTTGTAAACAATCGCTTAAATGAGACAATCTGTAAAGATGCTTGGCCTTCATTGCAAACTTTAAATCTAAATCAAAACTCTCTAAAATCTCTGAAACAAACTGCAGATTCTGTAGCTCGTCTACCCAAACTGATTCATCTTGACATTAGCCAAAATAATTTT…
Chinese Egret	TLR2A-45.1|Female|RY	AAAGGAGACTGGAATTCTAAAGAAATTCAAAGTGGTGGGCAAAGTTTTGTTGAAAGAATATCAGTAATAAATATAACAATTCAGACCTTTTATTTGTTTATGGACTTGGAAGGTATAGAGTCACAAATAAACAAACTGAAATCACTCACCATTGCAAGCGCTAAAGTTTTCATGGTACCATGCAAACTTGCAAAACATTTTTCATCACTTCAGTATCTGGACTTTCATGATAATTTGCTTGTAAACAATCGCTTAAATGAGACAATCTGTAAAGATGCTTGGCCTTCATTGCAAACTTTAAATCTAAATCAAAACTCTCTAAAATCTCTGAAACAAACTGCAGATTCTGTAGCTCGTCTACCCAAACTGATTCATCTTGACATTAGCCAAAATAATTTT…
Chinese Egret	TLR2A-46.1|Female|RY	AAAGGAGACTGGAATTCTAAAGAAATTCAAAGTGGTGGGCAAAGTTTTGTTGAAAGAATATCAGTAATAAATATAACAATTCAGACCTTTTATTTGTTTATGGACTTGGAAGGTATAGAGTCACAAATAAACAAACTGAAATCACTCACCATTGCAAGCGCTAAAGTTTTCATGGTACCATGCAAACTTGCAAAACATTTTTCATCACTTCAGTATCTGGACTTTCATGATAATTTGCTTGTAAACAATCGCTTAAATGAGACAATCTGTAAAGATGCTTGGCCTTCATTGCAAACTTTAAATCTAAATCAAAACTCTCTAAAATCTCTGAAACAAACTGCAGATTCTGTAGCTCGTCTACCCAAACTGATTCATCTTGACATTAGCCAAAATAATTTT…
Chinese Egret	TLR2A-47.1|Male|RY	AAAGGAGACTGGAATTCTAAAGAAATTCAAAGTGGTGGGCAAAGTTTTGTTGAAAGAATATCAGTAATAAATATAACAATTCAGACCTTTTATTTGTTTATGGACTTGGAAGGTATAGAGTCACAAATAAACAAACTGAAATCACTCACCATTGCAAGCGCTAAAGTTTTCATGGTACCATGCAAACTTGCAAAACATTTTTCATCACTTCAGTATCTGGACTTTCATGATAATTTGCTTGTAAACAATCGCTTAAATGAGACAATCTGTAAAGATGCTTGGCCTTCATTGCAAACTTTAAATCTAAATCAAAACTCTCTAAAATCTCTGAAACAAACTGCAGATTCTGTAGCTCGTCTACCCAAACTGATTCATCTTGACATTAGCCAAAATAATTTT…
Chinese Egret	TLR2A-1.3|Male|MTS	AAAGGAGACTGGAATTCTAAAGAAATTCAAAGTGGTGGGCAAAGTTTTGTTGAAAGAATATCAGTAATAAATATAACAATTCAGACCTTTTATTTGTTTATGGACTTGGAAGGTATAGAGTCACAAATAAACAAACTGAAATCACTCACCATTGCAAGCGCTAAAGTTTTCATGGTACCATGCAAACTTGCAAAACATTTTTCATCACTTCAGTATCTGGACTTTCATGATAATTTGCTTGTAAACAATCGCTTAAATGAGACAATCTGTAAAGATGCTTGGCCTTCATTGCAAACTTTAAATCTAAATCAAAACTCTCTAAAATCTCTGAAACAAACTGCAGATTCTGTAGCTCGTCTACCCAAACTGATTCATCTTGACATTAGCCAAAATAATTTT…
Chinese Egret	TLR2A-2.1|Male|MTS	AAAGGAGACTGGAATTCTAAAGAAATTCAAAGTGGTGGGCAAAGTTTTGTTGAAAGAATATCAGTAATAAATATAACAATTCAGACCTTTTATTTGTTTATGGACTTGGAAGGTATAGAGTCACAAATAAACAAACTGAAATCACTCACCATTGCAAGCGCTAAAGTTTTCATGGTACCATGCAAACTTGCAAAACATTTTTCATCACTTCAGTATCTGGACTTTCATGATAATTTGCTTGTAAACAATCGCTTAAATGAGACAATCTGTAAAGATGCTTGGCCTTCATTGCAAACTTTAAATCTAAATCAAAACTCTCTAAAATCTCTGAAACAAACTGCAGATTCTGTAGCTCGTCTACCCAAACTGATTCATCTTGACATTAGCCAAAATAATTTT…
Chinese Egret	TLR2A-3.1|Male|MTS	AAAGGAGACTGGAATTCTAAAGAAATTCAAAGTGGTGGGCAAAGTTTTGTTGAAAGAATATCAGTAATAAATATAACAATTCAGACCTTTTATTTGTTTATGGACTTGGAAGGTATAGAGTCACAAATAAACAAACTGAAATCACTCACCATTGCAAGCGCTAAAGTTTTCATGGTACCATGCAAACTTGCAAAACATTTTTCATCACTTCAGTATCTGGACTTTCATGATAATTTGCTTGTAAACAATCGCTTAAATGAGACAATCTGTAAAGATGCTTGGCCTTCATTGCAAACTTTAAATCTAAATCAAAACTCTCTAAAATCTCTGAAACAAACTGCAGATTCTGTAGCTCGTCTACCCAAACTGATTCATCTTGACATTAGCCAAAATAATTTT…
Chinese Egret	TLR2A-5.3|Male|MTS	AAAGGAGACTGGAATTCTAAAGAAATTCAAAGTGGTGGGCAAAGTTTTGTTGAAAGAATATCAGTAATAAATATAACAATTCAGACCTTTTATTTGTTTATGGACTTGGAAGGTATAGAGTCACAAATAAACAAACTGAAATCACTCACCATTGCAAGCGCTAAAGTTTTCATGGTACCATGCAAACTTGCAAAACATTTTTCATCACTTCAGTATCTGGACTTTCATGATAATTTGCTTGTAAACAATCGCTTAAATGAGACAATCTGTAAAGATGCTTGGCCTTCATTGCAAACTTTAAATCTAAATCAAAACTCTCTAAAATCTCTGAAACAAACTGCAGATTCTGTAGCTCGTCTACCCAAACTGATTCATCTTGACATTAGCCAAAATAATTTT…
Chinese Egret	TLR2A-89.2|Female|MTS	AAAGGAGACTGGAATTCTAAAGAAATTCAAAGTGGTGGGCAAAGTTTTGTTGAAAGAATATCAGTAATAAATATAACAATTCAGACCTTTTATTTGTTTATGGACTTGGAAGGTATAGAGTCACAAATAAACAAACTGAAATCACTCACCATTGCAAGCGCTAAAGTTTTCATGGTACCATGCAAACTTGCAAAACATTTTTCATCACTTCAGTATCTGGACTTTCATGATAATTTGCTTGTAAACAATCGCTTAAATGAGACAATCTGTAAAGATGCTTGGCCTTCATTGCAAACTTTAAATCTAAATCAAAACTCTCTAAAATCTCTGAAACAAACTGCAGATTCTGTAGCTCGTCTACCCAAACTGATTCATCTTGACATTAGCCAAAATAATTTT…
Chinese Egret	TLR2A-90.1|Female|MTS	AAAGGAGACTGGAATTCTAAAGAAATTCAAAGTGGTGGGCAAAGTTTTGTTGAAAGAATATCAGTAATAAATATAACAATTCAGACCTTTTATTTGTTTATGGACTTGGAAGGTATAGAGTCACAAATAAACAAACTGAAATCACTCACCATTGCAAGCGCTAAAGTTTTCATGGTACCATGCAAACTTGCAAAACATTTTTCATCACTTCAGTATCTGGACTTTCATGATAATTTGCTTGTAAACAATCGCTTAAATGAGACAATCTGTAAAGATGCTTGGCCTTCATTGCAAACTTTAAATCTAAATCAAAACTCTCTAAAATCTCTGAAACAAACTGCAGATTCTGTAGCTCGTCTACCCAAACTGATTCATCTTGACATTAGCCAAAATAATTTT…
Chinese Egret	TLR2A-91.3|Male|MTS	AAAGGAGACTGGAATTCTAAAGAAATTCAAAGTGGTGGGCAAAGTTTTGTTGAAAGAATATCAGTAATAAATATAACAATTCAGACCTTTTATTTGTTTATGGACTTGGAAGGTATAGAGTCACAAATAAACAAACTGAAATCACTCACCATTGCAAGCGCTAAAGTTTTCATGGTACCATGCAAACTTGCAAAACATTTTTCATCACTTCAGTATCTGGACTTTCATGATAATTTGCTTGTAAACAATCGCTTAAATGAGACAATCTGTAAAGATGCTTGGCCTTCATTGCAAACTTTAAATCTAAATCAAAACTCTCTAAAATCTCTGAAACAAACTGCAGATTCTGTAGCTCGTCTACCCAAACTGATTCATCTTGACATTAGCCAAAATAATTTT…
Chinese Egret	TLR2A-92.1|Male|MTS	AAAGGAGACTGGAATTCTAAAGAAATTCAAAGTGGTGGGCAAAGTTTTGTTGAAAGAATATCAGTAATAAATATAACAATTCAGACCTTTTATTTGTTTATGGACTTGGAAGGTATAGAGTCACAAATAAACAAACTGAAATCACTCACCATTGCAAGCGCTAAAGTTTTCATGGTACCATGCAAACTTGCAAAACATTTTTCATCACTTCAGTATCTGGACTTTCATGATAATTTGCTTGTAAACAATCGCTTAAATGAGACAATCTGTAAAGATGCTTGGCCTTCATTGCAAACTTTAAATCTAAATCAAAACTCTCTAAAATCTCTGAAACAAACTGCAGATTCTGTAGCTCGTCTACCCAAACTGATTCATCTTGACATTAGCCAAAATAATTTT…
Chinese Egret	TLR2A-93.3|Male|MTS	AAAGGAGACTGGAATTCTAAAGAAATTCAAAGTGGTGGGCAAAGTTTTGTTGAAAGAATATCAGTAATAAATATAACAATTCAGACCTTTTATTTGTTTATGGACTTGGAAGGTATAGAGTCACAAATAAACAAACTGAAATCACTCACCATTGCAAGTGCTAAAGTTTTCATGGTACCATGCAAACTTGCAAAACATTTTTCATCACTTCAGTATCTGGACTTTCATGATAATTTGCTTGTAAACAATCGCTTAAATGAGACAATCTGTAAAGATGCTTGGCCTTCATTGCAAACTTTAAATCTAAATCAGAACTCTCTAAAATCTCTGAAACAAACTGCAGATTCTGTAGCTCGTCTACCCAAACTGATTCATCTTGACATTAGCCAAAATAATTTT…
Chinese Egret	TLR2A-95.1|Female|MTS	AAAGGAGACTGGAATTCTAAAGAAATTCAAAGTGGTGGGCAAAGTTTTGTTGAAAGAATATCAGTAATAAATATAACAATTCAGACCTTTTATTTGTTTATGGACTTGGAAGGTATAGAGTCACAAATAAACAAACTGAAATCACTCACCATTGCAAGTGCTAAAGTTTTCATGGTACCATGCAAACTTGCAAAACATTTTTCATCACTTCAGTATCTGGACTTTCATGATAATTTGCTTGTAAACAATCGCTTAAATGAGACAATCTGTAAAGATGCTTGGCCTTCATTGCAAACTTTAAATCTAAATCAGAACTCTCTAAAATCTCTGAAACAAACTGCAGATTCTGTAGCTCGTCTACCCAAACTGATTCATCTTGACATTAGCCAAAATAATTTT…
Chinese Egret	TLR2A-98.1|Male|MTS	AAAGGAGACTGGAATTCTAAAGAAATTCAAAGTGGTGGGCAAAGTTTTGTTGAAAGAATATCAGTAATAAATATAACAATTCAGACCTTTTATTTGTTTATGGACTTGGAAGGTATAGAGTCACAAATAAACAAACTGAAATCACTCACCATTGCAAGCGCTAAAGTTTTCATGGTACCATGCAAACTTGCAAAACATTTTTCATCACTTCAGTATCTGGACTTTCATGATAATTTGCTTGTAAACAATCGCTTAAATGAGACAATCTGTAAAGATGCTTGGCCTTCATTGCAAACTTTAAATCTAAATCAAAACTCTCTAAAATCTCTGAAACAAACTGCAGATTCTGTAGCTCGTCTACCCAAACTGATTCATCTTGACATTAGCCAAAATAATTTT…
Chinese Egret	TLR2A-99.1|Male|MTS	AAAGGAGACTGGAATTCTAAAGAAATTCAAAGTGGTGGGCAAAGTTTTGTTGAAAGAATATCAGTAATAAATATAACAATTCAGACCTTTTATTTGTTTATGGACTTGGAAGGTATAGAGTCACAAATAAACAAACTGAAATCACTCACCATTGCAAGCGCTAAAGTTTTCATGGTACCATGCAAACTTGCAAAACATTTTTCATCACTTCAGTATCTGGACTTTCATGATAATTTGCTTGTAAACAATCGCTTAAATGAGACAATCTGTAAAGATGCTTGGCCTTCATTGCAAACTTTAAATCTAAATCAAAACTCTCTAAAATCTCTGAAACAAACTGCAGATTCTGTAGCTCGTCTACCCAAACTGATTCATCTTGACATTAGCCAAAATAATTTT…
Chinese Egret	TLR2A-100.2|Male|MTS	AAAGGAGACTGGAATTCTAAAGAAATTCAAAGTGGTGGGCAAAGTTTTGTTGAAAGAATATCAGTAATAAATATAACAATTCAGACCTTTTATTTGTTTATGGACTTGGAAGGTATAGAGTCACAAATAAACAAACTGAAATCACTCACCATTGCAAGCGCTAAAGTTTTCATGGTACCATGCAAACTTGCAAAACATTTTTCATCACTTCAGTATCTGGACTTTCATGATAATTTGCTTGTAAACAATCGCTTAAATGAGACAATCTGTAAAGATGCTTGGCCTTCATTGCAAACTTTAAATCTAAATCAAAACTCTCTAAAATCTCTGAAACAAACTGCAGATTCTGTAGCTCGTCTACCCAAACTGATTCATCTTGACATTAGCCAAAATAATTTT…
Chinese Egret	TLR2A-A.1|Female|MTS	AAAGGAGACTGGAATTCTAAAGAAATTCAAAGTGGTGGGCAAAGTTTTGTTGAAAGAATATCAGTAATAAATATAACAATTCAGACCTTTTATTTGTTTATGGACTTGGAAGGTATAGAGTCACAAATAAACAAACTGAAATCACTCACCATTGCAAGTGCTAAAGTTTTCATGGTACCATGCAAACTTGCAAAACATTTTTCATCACTTCAGTATCTGGACTTTCATGATAATTTGCTTGTAAACAATCGCTTAAATGAGACAATCTGTAAAGATGCTTGGCCTTCATTGCAAACTTTAAATCTAAATCAGAACTCTCTAAAATCTCTGAAACAAACTGCAGATTCTGTAGCTCGTCTACCCAAACTGATTCATCTTGACATTAGCCAAAATAATTTT…
Chinese Egret	TLR2A-B1.2|Female|MTS	AAAGGAGACTGGAATTCTAAAGAAATTCAAAGTGGTGGGCAAAGTTTTGTTGAAAGAATATCAGTAATAAATATAACAATTCAGACCTTTTATTTGTTTATGGACTTGGAAGGTATAGAGTCACAAATAAACAAACTGAAATCACTCACCATTGCAAGCGCTAAAGTTTTCATGGTACCATGCAAACTTGCAAAACATTTTTCATCACTTCAGTATCTGGACTTTCATGATAATTTGCTTGTAAACAATCGCTTAAATGAGACAATCTGTAAAGATGCTTGGCCTTCATTGCAAACTTTAAATCTAAATCAAAACTCTCTAAAATCTCTGAAACAAACTGCAGATTCTGTAGCTCGTCTACCCAAACTGATTCATCTTGACATTAGCCAAAATAATTTT…
Chinese Egret	TLR2A-C.1|Female|MTS	AAAGGAGACTGGAATTCTAAAGAAATTCAAAGTGGTGGGCAAAGTTTTGTTGAAAGAATATCAGTAATAAATATAACAATTCAGACCTTTTATTTGTTTATGGACTTGGAAGGTATAGAGTCACAAATAAACAAACTGAAATCACTCACCATTGCAAGTGCTAAAGTTTTCATGGTACCATGCAAACTTGCAAAACATTTTTCATCACTTCAGTATCTGGACTTTCATGATAATTTGCTTGTAAACAATCGCTTAAATGAGACAATCTGTAAAGATGCTTGGCCTTCATTGCAAACTTTAAATCTAAATCAGAACTCTCTAAAATCTCTGAAACAAACTGCAGATTCTGTAGCTCGTCTACCCAAACTGATTCATCTTGACATTAGCCAAAATAATTTT…
Chinese Egret	TLR2A-D.1|Male|MTS	AAAGGAGACTGGAATTCTAAAGAAATTCAAAGTGGTGGGCAAAGTTTTGTTGAAAGAATATCAGTAATAAATATAACAATTCAGACCTTTTATTTGTTTATGGACTTGGAAGGTATAGAGTCACAAATAAACAAACTGAAATCACTCACCATTGCAAGCGCTAAAGTTTTCATGGTACCATGCAAACTTGCAAAACATTTTTCATCACTTCAGTATCTGGACTTTCATGATAATTTGCTTGTAAACAATCGCTTAAATGAGACAATCTGTAAAGATGCTTGGCCTTCATTGCAAACTTTAAATCTAAATCAAAACTCTCTAAAATCTCTGAAACAAACTGCAGATTCTGTAGCTCGTCTACCCAAACTGATTCATCTTGACATTAGCCAAAATAATTTT…
Chinese Egret	TLR2A-E1.1|Female|MTS	AAAGGAGACTGGAATTCTAAAGAAATTCAAAGTGGTGGGCAAAGTTTTGTTGAAAGAATATCAGTAATAAATATAACAATTCAGACCTTTTATTTGTTTATGGACTTGGAAGGTATAGAGTCACAAATAAACAAACTGAAATCACTCACCATTGCAAGCGCTAAAGTTTTCATGGTACCATGCAAACTTGCAAAACATTTTTCATCACTTCAGTATCTGGACTTTCATGATAATTTGCTTGTAAACAATCGCTTAAATGAGACAATCTGTAAAGATGCTTGGCCTTCATTGCAAACTTTAAATCTAAATCAAAACTCTCTAAAATCTCTGAAACAAACTGCAGATTCTGTAGCTCGTCTACCCAAACTGATTCATCTTGACATTAGCCAAAATAATTTT…
Chinese Egret	TLR2A-F.2|Male|MTS	AAAGGAGACTGGAATTCTAAAGAAATTCAAAGTGGTGGGCAAAGTTTTGTTGAAAGAATATCAGTAATAAATATAACAATTCAGACCTTTTATTTGTTTATGGACTTGGAAGGTATAGAGTCACAAATAAACAAACTGAAATCACTCACCATTGCAAGCGCTAAAGTTTTCATGGTACCATGCAAACTTGCAAAACATTTTTCATCACTTCAGTATCTGGACTTTCATGATAATTTGCTTGTAAACAATCGCTTAAATGAGACAATCTGTAAAGATGCTTGGCCTTCATTGCAAACTTTAAATCTAAATCAAAACTCTCTAAAATCTCTGAAACAAACTGCAGATTCTGTAGCTCGTCTACCCAAACTGATTCATCTTGACATTAGCCAAAATAATTTT…
Chinese Egret	TLR2A-G.1|Female|MTS	AAAGGAGACTGGAATTCTAAAGAAATTCAAAGTGGTGGGCAAAGTTTTGTTGAAAGAATATCAGTAATAAATATAACAATTCAGACCTTTTATTTGTTTATGGACTTGGAAGGTATAGAGTCACAAATAAACAAACTGAAATCACTCACCATTGCAAGTGCTAAAGTTTTCATGGTACCATGCAAACTTGCAAAACATTTTTCATCACTTCAGTATCTGGACTTTCATGATAATTTGCTTGTAAACAATCGCTTAAATGAGACAATCTGTAAAGATGCTTGGCCTTCATTGCAAACTTTAAATCTAAATCAGAACTCTCTAAAATCTCTGAAACAAACTGCAGATTCTGTAGCTCGTCTACCCAAACTGATTCATCTTGACATTAGCCAAAATAATTTT…
Chinese Egret	TLR2A-H.2|Male|MTS	AAAGGAGACTGGAATTCTAAAGAAATTCAAAGTGGTGGGCAAAGTTTTGTTGAAAGAATATCAGTAATAAATATAACAATTCAGACCTTTTATTTGTTTATGGACTTGGAAGGTATAGAGTCACAAATAAACAAACTGAAATCACTCACCATTGCAAGCGCTAAAGTTTTCATGGTACCATGCAAACTTGCAAAACATTTTTCATCACTTCAGTATCTGGACTTTCATGATAATTTGCTTGTAAACAATCGCTTAAATGAGACAATCTGTAAAGATGCTTGGCCTTCATTGCAAACTTTAAATCTAAATCAAAACTCTCTAAAATCTCTGAAACAAACTGCAGATTCTGTAGCTCGTCTACCCAAACTGATTCATCTTGACATTAGCCAAAATAATTTT…
Chinese Egret	TLR2A-I.2|Female|MTS	AAAGGAGACTGGAATTCTAAAGAAATTCAAAGTGGTGGGCAAAGTTTTGTTGAAAGAATATCAGTAATAAATATAACAATTCAGACCTTTTATTTGTTTATGGACTTGGAAGGTATAGAGTCACAAATAAACAAACTGAAATCACTCACCATTGCAAGTGCTAAAGTTTTCATGGTACCATGCAAACTTGCAAAACATTTTTCATCACTTCAGTATCTGGACTTTCATGATAATTTGCTTGTAAACAATCGCTTAAATGAGACAATCTGTAAAGATGCTTGGCCTTCATTGCAAACTTTAAATCTAAATCAGAACTCTCTAAAATCTCTGAAACAAACTGCAGATTCTGTAGCTCGTCTACCCAAACTGATTCATCTTGACATTAGCCAAAATAATTTT…
Chinese Egret	TLR2A-K1.2|Male|MTS	AAAGGAGACTGGAATTCTAAAGAAATTCAAAGTGGTGGGCAAAGTTTTGTTGAAAGAATATCAGTAATAAATATAACAATTCAGACCTTTTATTTGTTTATGGACTTGGAAGGTATAGAGTCACAAATAAACAAACTGAAATCACTCACCATTGCAAGTGCTAAAGTTTTCATGGTACCATGCAAACTTGCAAAACATTTTTCATCACTTCAGTATCTGGACTTTCATGATAATTTGCTTGTAAACAATCGCTTAAATGAGACAATCTGTAAAGATGCTTGGCCTTCATTGCAAACTTTAAATCTAAATCAGAACTCTCTAAAATCTCTGAAACAAACTGCAGATTCTGTAGCTCGTCTACCCAAACTGATTCATCTTGACATTAGCCAAAATAATTTT…
Chinese Egret	TLR2A-L1.1|Male|MTS	AAAGGAGACTGGAATTCTAAAGAAATTCAAAGTGGTGGGCAAAGTTTTGTTGAAAGAATATCAGTAATAAATATAACAATTCAGACCTTTTATTTGTTTATGGACTTGGAAGGTATAGAGTCACAAATAAACAAACTGAAATCACTCACCATTGCAAGTGCTAAAGTTTTCATGGTACCATGCAAACTTGCAAAACATTTTTCATCACTTCAGTATCTGGACTTTCATGATAATTTGCTTGTAAACAATCGCTTAAATGAGACAATCTGTAAAGATGCTTGGCCTTCATTGCAAACTTTAAATCTAAATCAGAACTCTCTAAAATCTCTGAAACAAACTGCAGATTCTGTAGCTCGTCTACCCAAACTGATTCATCTTGACATTAGCCAAAATAATTTT…
Chinese Egret	TLR2A-M.1|Male|MTS	AAAGGAGACTGGAATTCTAAAGAAATTCAAAGTGGTGGGCAAAGTTTTGTTGAAAGAATATCAGTAATAAATATAACAATTCAGACCTTTTATTTGTTTATGGACTTGGAAGGTATAGAGTCACAAATAAACAAACTGAAATCACTCACCATTGCAAGTGCTAAAGTTTTCATGGTACCATGCAAACTTGCAAAACATTTTTCATCACTTCAGTATCTGGACTTTCATGATAATTTGCTTGTAAACAATCGCTTAAATGAGACAATCTGTAAAGATGCTTGGCCTTCATTGCAAACTTTAAATCTAAATCAGAACTCTCTAAAATCTCTGAAACAAACTGCAGATTCTGTAGCTCGTCTACCCAAACTGATTCATCTTGACATTAGCCAAAATAATTTT…
Chinese Egret	TLR2A-O1.1|Female|MTS	AAAGGAGACTGGAATTCTAAAGAAATTCAAAGTGGTGGGCAAAGTTTTGTTGAAAGAATATCAGTAATAAATATAACAATTCAGACCTTTTATTTGTTTATGGACTTGGAAGGTATAGAGTCACAAATAAACAAACTGAAATCACTCACCATTGCAAGCGCTAAAGTTTTCATGGTACCATGCAAACTTGCAAAACATTTTTCATCACTTCAGTATCTGGACTTTCATGATAATTTGCTTGTAAACAATCGCTTAAATGAGACAATCTGTAAAGATGCTTGGCCTTCATTGCAAACTTTAAATCTAAATCAAAACTCTCTAAAATCTCTGAAACAAACTGCAGATTCTGTAGCTCGTCTACCCAAACTGATTCATCTTGACATTAGCCAAAATAATTTT…
Chinese Egret	TLR2A-Q.1|Male|MTS	AAAGGAGACTGGAATTCTAAAGAAATTCAAAGTGGTGGGCAAAGTTTTGTTGAAAGAATATCAGTAATAAATATAACAATTCAGACCTTTTATTTGTTTATGGACTTGGAAGGTATAGAGTCACAAATAAACAAACTGAAATCACTCACCATTGCAAGCGCTAAAGTTTTCATGGTACCATGCAAACTTGCAAAACATTTTTCATCACTTCAGTATCTGGACTTTCATGATAATTTGCTTGTAAACAATCGCTTAAATGAGACAATCTGTAAAGATGCTTGGCCTTCATTGCAAACTTTAAATCTAAATCAAAACTCTCTAAAATCTCTGAAACAAACTGCAGATTCTGTAGCTCGTCTACCCAAACTGATTCATCTTGACATTAGCCAAAATAATTTT…
Chinese Egret	TLR2A-V1.1|Female|MTS	AAAGGAGACTGGAATTCTAAAGAAATTCAAAGTGGTGGGCAAAGTTTTGTTGAAAGAATATCAGTAATAAATATAACAATTCAGACCTTTTATTTGTTTATGGACTTGGAAGGTATAGAGTCACAAATAAACAAACTGAAATCACTCACCATTGCAAGTGCTAAAGTTTTCATGGTACCATGCAAACTTGCAAAACATTTTTCATCACTTCAGTATCTGGACTTTCATGATAATTTGCTTGTAAACAATCGCTTAAATGAGACAATCTGTAAAGATGCTTGGCCTTCATTGCAAACTTTAAATCTAAATCAGAACTCTCTAAAATCTCTGAAACAAACTGCAGATTCTGTAGCTCGTCTACCCAAACTGATTCATCTTGACATTAGCCAAAATAATTTT…
Chinese Egret	TLR2A-Y.3|Male|MTS	AAAGGAGACTGGAATTCTAAAGAAATTCAAAGTGGTGGGCAAAGTTTTGTTGAAAGAATATCAGTAATAAATATAACAATTCAGACCTTTTATTTGTTTATGGACTTGGAAGGTATAGAGTCACAAATAAACAAACTGAAATCACTCACCATTGCAAGCGCTAAAGTTTTCATGGTACCATGCAAACTTGCAAAACATTTTTCATCACTTCAGTATCTGGACTTTCATGATAATTTGCTTGTAAACAATCGCTTAAATGAGACAATCTGTAAAGATGCTTGGCCTTCATTGCAAACTTTAAATCTAAATCAAAACTCTCTAAAATCTCTGAAACAAACTGCAGATTCTGTAGCTCGTCTACCCAAACTGATTCATCTTGACATTAGCCAAAATAATTTT…
Chinese Egret	TLR2A-Z1.2|Female|MTS	AAAGGAGACTGGAATTCTAAAGAAATTCAAAGTGGTGGGCAAAGTTTTGTTGAAAGAATATCAGTAATAAATATAACAATTCAGACCTTTTATTTGTTTATGGACTTGGAAGGTATAGAGTCACAAATAAACAAACTGAAATCACTCACCATTGCAAGTGCTAAAGTTTTCATGGTACCATGCAAACTTGCAAAACATTTTTCATCACTTCAGTATCTGGACTTTCATGATAATTTGCTTGTAAACAATCGCTTAAATGAGACAATCTGTAAAGATGCTTGGCCTTCATTGCAAACTTTAAATCTAAATCAGAACTCTCTAAAATCTCTGAAACAAACTGCAGATTCTGTAGCTCGTCTACCCAAACTGATTCATCTTGACATTAGCCAAAATAATTTT…
Chinese Egret	TLR2A-3.1|Female|XRT	AAAGGAGACTGGAATTCTAAAGAAATTCAAAGTGGTGGGCAAAGTTTTGTTGAAAGAATATCAGTAATAAATATAACAATTCAGACCTTTTATTTGTTTATGGACTTGGAAGGTATAGAGTCACAAATAAACAAACTGAAATCACTCACCATTGCAAGCGCTAAAGTTTTCATGGTACCATGCAAACTTGCAAAACATTTTTCATCACTTCAGTATCTGGACTTTCATGATAATTTGCTTGTAAACAATCGCTTAAATGAGACAATCTGTAAAGATGCTTGGCCTTCATTGCAAACTTTAAATCTAAATCAAAACTCTCTAAAATCTCTGAAACAAACTGCAGATTCTGTAGCTCGTCTACCCAAACTGATTCATCTTGACATTAGCCAAAATAATTTT…
Chinese Egret	TLR2A-4.1|Male|XRT	AAAGGAGACTGGAATTCTAAAGAAATTCAAAGTGGTGGGCAAAGTTTTGTTGAAAGAATATCAGTAATAAATATAACAATTCAGACCTTTTATTTGTTTATGGACTTGGAAGGTATAGAGTCACAAATAAACAAACTGAAATCACTCACCATTGCAAGCGCTAAAGTTTTCATGGTACCATGCAAACTTGCAAAACATTTTTCATCACTTCAGTATCTGGACTTTCATGATAATTTGCTTGTAAACAATCGCTTAAATGAGACAATCTGTAAAGATGCTTGGCCTTCATTGCAAACTTTAAATCTAAATCAAAACTCTCTAAAATCTCTGAAACAAACTGCAGATTCTGTAGCTCGTCTACCCAAACTGATTCATCTTGACATTAGCCAAAATAATTTT…
Chinese Egret	TLR2A-7.1|Female|XRT	AAAGGAGACTGGAATTCTAAAGAAATTCAAAGTGGTGGGCAAAGTTTTGTTGAAAGAATATCAGTAATAAATATAACAATTCAGACCTTTTATTTGTTTATGGACTTGGAAGGTATAGAGTCACAAATAAACAAACTGAAATCACTCACCATTGCAAGCGCTAAAGTTTTCATGGTACCATGCAAACTTGCAAAACATTTTTCATCACTTCAGTATCTGGACTTTCATGATAATTTGCTTGTAAACAATCGCTTAAATGAGACAATCTGTAAAGATGCTTGGCCTTCATTGCAAACTTTAAATCTAAATCAAAACTCTCTAAAATCTCTGAAACAAACTGCAGATTCTGTAGCTCGTCTACCCAAACTGATTCATCTTGACATTAGCCAAAATAATTTT…
Chinese Egret	TLR2A-8.1|Female|XRT	AAAGGAGACTGGAATTCTAAAGAAATTCAAAGTGGTGGGCAAAGTTTTGTTGAAAGAATATCAGTAATAAATATAACAATTCAGACCTTTTATTTGTTTATGGACTTGGAAGGTATAGAGTCACAAATAAACAAACTGAAATCACTCACCATTGCAAGCGCTAAAGTTTTCATGGTACCATGCAAACTTGCAAAACATTTTTCATCACTTCAGTATCTGGACTTTCATGATAATTTGCTTGTAAACAATCGCTTAAATGAGACAATCTGTAAAGATGCTTGGCCTTCATTGCAAACTTTAAATCTAAATCAAAACTCTCTAAAATCTCTGAAACAAACTGCAGATTCTGTAGCTCGTCTACCCAAACTGATTCATCTTGACATTAGCCAAAATAATTTT…
Chinese Egret	TLR2A-12.3|Male|XRT	AAAGGAGACTGGAATTCTAAAGAAATTCAAAGTGGTGGGCAAAGTTTTGTTGAAAGAATATCAGTAATAAATATAACAATTCAGACCTTTTATTTGTTTATGGACTTGGAAGGTATAGAGTCACAAATAAACAAACTGAAATCACTCACCATTGCAAGCGCTAAAGTTTTCATGGTACCATGCAAACTTGCAAAACATTTTTCATCACTTCAGTATCTGGACTTTCATGATAATTTGCTTGTAAACAATCGCTTAAATGAGACAATCTGTAAAGATGCTTGGCCTTCATTGCAAACTTTAAATCTAAATCAAAACTCTCTAAAATCTCTGAAACAAACTGCAGATTCTGTAGCTCGTCTACCCAAACTGATTCATCTTGACATTAGCCAAAATAATTTT…
Chinese Egret	TLR2A-13.4|Male|XRT	AAAGGAGACTGGAATTCTAAAGAAATTCAAAGTGGTGGGCAAAGTTTTGTTGAAAGAATATCAGTAATAAATATAACAATTCAGACCTTTTATTTGTTTATGGACTTGGAAGGTATAGAGTCACAAATAAACAAACTGAAATCACTCACCATTGCAAGTGCTAAAGTTTTCATGGTACCATGCAAACTTGCAAAACATTTTTCATCACTTCAGTATCTGGACTTTCATGATAATTTGCTTGTAAACAATCGCTTAAATGAGACAATCTGTAAAGATGCTTGGCCTTCATTGCAAACTTTAAATCTAAATCAGAACTCTCTAAAATCTCTGAAACAAACTGCAGATTCTGTAGCTCGTCTACCCAAACTGATTCATCTTGACATTAGCCAAAATAATTTT…
Chinese Egret	TLR2A-14.1|Male|XRT	AAAGGAGACTGGAATTCTAAAGAAATTCAAAGTGGTGGGCAAAGTTTTGTTGAAAGAATATCAGTAATAAATATAACAATTCAGACCTTTTATTTGTTTATGGACTTGGAAGGTATAGAGTCACAAATAAACAAACTGAAATCACTCACCATTGCAAGTGCTAAAGTTTTCATGGTACCATGCAAACTTGCAAAACATTTTTCATCACTTCAGTATCTGGACTTTCATGATAATTTGCTTGTAAACAATCGCTTAAATGAGACAATCTGTAAAGATGCTTGGCCTTCATTGCAAACTTTAAATCTAAATCAGAACTCTCTAAAATCTCTGAAACAAACTGCAGATTCTGTAGCTCGTCTACCCAAACTGATTCATCTTGACATTAGCCAAAATAATTTT…
Chinese Egret	TLR2A-15.1|Female|XRT	AAAGGAGACTGGAATTCTAAAGAAATTCAAAGTGGTGGGCAAAGTTTTGTTGAAAGAATATCAGTAATAAATATAACAATTCAGACCTTTTATTTGTTTATGGACTTGGAAGGTATAGAGTCACAAATAAACAAACTGAAATCACTCACCATTGCAAGCGCTAAAGTTTTCATGGTACCATGCAAACTTGCAAAACATTTTTCATCACTTCAGTATCTGGACTTTCATGATAATTTGCTTGTAAACAATCGCTTAAATGAGACAATCTGTAAAGATGCTTGGCCTTCATTGCAAACTTTAAATCTAAATCAGAACTCTCTAAAATCTCTGAAACAAACTGCAGATTCTGTAGCTCGTCTACCCAAACTGATTCATCTTGACATTAGCCAAAATAATTTT…
Chinese Egret	TLR2A-16.1|Female|XRT	AAAGGAGACTGGAATTCTAAAGAAATTCAAAGTGGTGGGCAAAGTTTTGTTGAAAGAATATCAGTAATAAATATAACAATTCAGACCTTTTATTTGTTTATGGACTTGGAAGGTATAGAGTCACAAATAAACAAACTGAAATCACTCACCATTGCAAGCGCTAAAGTTTTCATGGTACCATGCAAACTTGCAAAACATTTTTCATCACTTCAGTATCTGGACTTTCATGATAATTTGCTTGTAAACAATCGCTTAAATGAGACAATCTGTAAAGATGCTTGGCCTTCATTGCAAACTTTAAATCTAAATCAAAACTCTCTAAAATCTCTGAAACAAACTGCAGATTCTGTAGCTCGTCTACCCAAACTGATTCATCTTGACATTAGCCAAAATAATTTT…
Chinese Egret	TLR2A-17.1|Male|XRT	AAAGGAGACTGGAATTCTAAAGAAATTCAAAGTGGTGGGCAAAGTTTTGTTGAAAGAATATCAGTAATAAATATAACAATTCAGACCTTTTATTTGTTTATGGACTTGGAAGGTATAGAGTCACAAATAAACAAACTGAAATCACTCACCATTGCAAGCGCTAAAGTTTTCATGGTACCATGCAAACTTGCAAAACATTTTTCATCACTTCAGTATCTGGACTTTCATGATAATTTGCTTGTAAACAATCGCTTAAATGAGACAATCTGTAAAGATGCTTGGCCTTCATTGCAAACTTTAAATCTAAATCAAAACTCTCTAAAATCTCTGAAACAAACTGCAGATTCTGTAGCTCGTCTACCCAAACTGATTCATCTTGACATTAGCCAAAATAATTTT…
Chinese Egret	TLR2A-18.1|Male|XRT	AAAGGAGACTGGAATTCTAAAGAAATTCAAAGTGGTGGGCAAAGTTTTGTTGAAAGAATATCAGTAATAAATATAACAATTCAGACCTTTTATTTGTTTATGGACTTGGAAGGTATAGAGTCACAAATAAACAAACTGAAATCACTCACCATTGCAAGCGCTAAAGTTTTCATGGTACCATGCAAACTTGCAAAACATTTTTCATCACTTCAGTATCTGGACTTTCATGATAATTTGCTTGTAAACAATCGCTTAAATGAGACAATCTGTAAAGATGCTTGGCCTTCATTGCAAACTTTAAATCTAAATCAAAACTCTCTAAAATCTCTGAAACAAACTGCAGATTCTGTAGCTCGTCTACCCAAACTGATTCATCTTGACATTAGCCAAAATAATTTT…
Chinese Egret	TLR2A-19.3|Male|XRT	AAAGGAGACTGGAATTCTAAAGAAATTCAAAGTGGTGGGCAAAGTTTTGTTGAAAGAATATCAGTAATAAATATAACAATTCAGACCTTTTATTTGTTTATGGACTTGGAAGGTATAGAGTCACAAATAAACAAACTGAAATCACTCACCATTGCAAGCGCTAAAGTTTTCATGGTACCATGCAAACTTGCAAAACATTTTTCATCACTTCAGTATCTGGACTTTCATGATAATTTGCTTGTAAACAATCGCTTAAATGAGACAATCTGTAAAGATGCTTGGCCTTCATTGCAAACTTTAAATCTAAATCAAAACTCTCTAAAATCTCTGAAACAAACTGCAGATTCTGTAGCTCGTCTACCCAAACTGATTCATCTTGACATTAGCCAAAATAATTTT…
Chinese Egret	TLR2A-21.1|Male|XRT	AAAGGAGACTGGAATTCTAAAGAAATTCAAAGTGGTGGGCAAAGTTTTGTTGAAAGAATATCAGTAATAAATATAACAATTCAGACCTTTTATTTGTTTATGGACTTGGAAGGTATAGAGTCACAAATAAACAAACTGAAATCACTCACCATTGCAAGTGCTAAAGTTTTCATGGTACCATGCAAACTTGCAAAACATTTTTCATCACTTCAGTATCTGGACTTTCATGATAATTTGCTTGTAAACAATCGCTTAAATGAGACAATCTGTAAAGATGCTTGGCCTTCATTGCAAACTTTAAATCTAAATCAGAACTCTCTAAAATCTCTGAAACAAACTGCAGATTCTGTAGCTCGTCTACCCAAACTGATTCATCTTGACATTAGCCAAAATAATTTT…
Chinese Egret	TLR2A-23.3|Male|XRT	AAAGGAGACTGGAATTCTAAAGAAATTCAAAGTGGTGGGCAAAGTTTTGTTGAAAGAATATCAGTAATAAATATAACAATTCAGACCTTTTATTTGTTTATGGACTTGGAAGGTATAGAGTCACAAATAAACAAACTGAAATCACTCACCATTGCAAGCGCTAAAGTTTTCATGGTACCATGCAAACTTGCAAAACATTTTTCATCACTTCAGTATCTGGACTTTCATGATAATTTGCTTGTAAACAATCGCTTAAATGAGACAATCTGTAAAGATGCTTGGCCTTCATTGCAAACTTTAAATCTAAATCAAAACTCTCTAAAATCTCTGAAACAAACTGCAGATTCTGTAGCTCGTCTACCCAAACTGATTCATCTTGACATTAGCCAAAATAATTTT…
Chinese Egret	TLR2A-24.1|Female|XRT	AAAGGAGACTGGAATTCTAAAGAAATTCAAAGTGGTGGGCAAAGTTTTGTTGAAAGAATATCAGTAATAAATATAACAATTCAGACCTTTTATTTGTTTATGGACTTGGAAGGTATAGAGTCACAAATAAACAAACTGAAATCACTCACCATTGCAAGCGCTAAAGTTTTCATGGTACCATGCAAACTTGCAAAACATTTTTCATCACTTCAGTATCTGGACTTTCATGATAATTTGCTTGTAAACAATCGCTTAAATGAGACAATCTGTAAAGATGCTTGGCCTTCATTGCAAACTTTAAATCTAAATCAAAACTCTCTAAAATCTCTGAAACAAACTGCAGATTCTGTAGCTCGTCTACCCAAACTGATTCATCTTGACATTAGCCAAAATAATTTT…
Chinese Egret	TLR2A-22.4|Female|XRT	AAAGGAGACTGGAATTCTAAAGAAATTCAAAGTGGTGGGCAAAGTTTTGTTGAAAGAATATCAGTAATAAATATAACAATTCAGACCTTTTATTTGTTTATGGACTTGGAAGGTATAGAGTCACAAATAAACAAACTGAAATCACTCACCATTGCAAGCGCTAAAGTTTTCATGGTACCATGCAAACTTGCAAAACATTTTTCATCACTTCAGTATCTGGACTTTCATGATAATTTGCTTGTAAACAATCGCTTAAATGAGACAATCTGTAAAGATGCTTGGCCTTCATTGCAAACTTTAAATCTAAATCAAAACTCTCTAAAATCTCTGAAACAAACTGCAGATTCTGTAGCTCGTCTACCCAAACTGATTCATCTTGACATTAGCCAAAATAATTTT…
Chinese Egret	TLR2A-26.2|Male|XRT	AAAGGAGACTGGAATTCTAAAGAAATTCAAAGTGGTGGGCAAAGTTTTGTTGAAAGAATATCAGTAATAAATATAACAATTCAGACCTTTTATTTGTTTATGGACTTGGAAGGTATAGAGTCACAAATAAACAAACTGAAATCACTCACCATTGCAAGCGCTAAAGTTTTCATGGTACCATGCAAACTTGCAAAACATTTTTCATCACTTCAGTATCTGGACTTTCATGATAATTTGCTTGTAAACAATCGCTTAAATGAGACAATCTGTAAAGATGCTTGGCCTTCATTGCAAACTTTAAATCTAAATCAAAACTCTCTAAAATCTCTGAAACAAACTGCAGATTCTGTAGCTCGTCTACCCAAACTGATTCATCTTGACATTAGCCAAAATAATTTT…
Chinese Egret	TLR2A-29.1|Female|XRT	AAAGGAGACTGGAATTCTAAAGAAATTCAAAGTGGTGGGCAAAGTTTTGTTGAAAGAATATCAGTAATAAATATAACAATTCAGACCTTTTATTTGTTTATGGACTTGGAAGGTATAGAGTCACAAATAAACAAACTGAAATCACTCACCATTGCAAGTGCTAAAGTTTTCATGGTACCATGCAAACTTGCAAAACATTTTTCATCACTTCAGTATCTGGACTTTCATGATAATTTGCTTGTAAACAATCGCTTAAATGAGACAATCTGTAAAGATGCTTGGCCTTCATTGCAAACTTTAAATCTAAATCAGAACTCTCTAAAATCTCTGAAACAAACTGCAGATTCTGTAGCTCGTCTACCCAAACTGATTCATCTTGACATTAGCCAAAATAATTTT…
Chinese Egret	TLR2A-30.3|Male|XRT	AAAGGAGACTGGAATTCTAAAGAAATTCAAAGTGGTGGGCAAAGTTTTGTTGAAAGAATATCAGTAATAAATATAACAATTCAGACCTTTTATTTGTTTATGGACTTGGAAGGTATAGAGTCACAAATAAACAAACTGAAATCACTCACCATTGCAAGTGCTAAAGTTTTCATGGTACCATGCAAACTTGCAAAACATTTTTCATCACTTCAGTATCTGGACTTTCATGATAATTTGCTTGTAAACAATCGCTTAAATGAGACAATCTGTAAAGATGCTTGGCCTTCATTGCAAACTTTAAATCTAAATCAGAACTCTCTAAAATCTCTGAAACAAACTGCAGATTCTGTAGCTCGTCTACCCAAACTGATTCATCTTGACATTAGCCAAAATAATTTT…
Chinese Egret	TLR2A-35.2|Male|XRT	AAAGGAGACTGGAATTCTAAAGAAATTCAAAGTGGTGGGCAAAGTTTTGTTGAAAGAATATCAGTAATAAATATAACAATTCAGACCTTTTATTTGTTTATGGACTTGGAAGGTATAGAGTCACAAATAAACAAACTGAAATCACTCACCATTGCAAGCGCTAAAGTTTTCATGGTACCATGCAAACTTGCAAAACATTTTTCATCACTTCAGTATCTGGACTTTCATGATAATTTGCTTGTAAACAATCGCTTAAATGAGACAATCTGTAAAGATGCTTGGCCTTCATTGCAAACTTTAAATCTAAATCAAAACTCTCTAAAATCTCTGAAACAAACTGCAGATTCTGTAGCTCGTCTACCCAAACTGATTCATCTTGACATTAGCCAAAATAATTTT…
Chinese Egret	TLR2A-40.1|Male|XRT	AAAGGAGACTGGAATTCTAAAGAAATTCAAAGTGGTGGGCAAAGTTTTGTTGAAAGAATATCAGTAATAAATATAACAATTCAGACCTTTTATTTGTTTATGGACTTGGAAGGTATAGAGTCACAAATAAACAAACTGAAATCACTCACCATTGCAAGCGCTAAAGTTTTCATGGTACCATGCAAACTTGCAAAACATTTTTCATCACTTCAGTATCTGGACTTTCATGATAATTTGCTTGTAAACAATCGCTTAAATGAGACAATCTGTAAAGATGCTTGGCCTTCATTGCAAACTTTAAATCTAAATCAAAACTCTCTAAAATCTCTGAAACAAACTGCAGATTCTGTAGCTCGTCTACCCAAACTGATTCATCTTGACATTAGCCAAAATAATTTT…
Chinese Egret	TLR2A-43.2|Male|XRT	AAAGGAGACTGGAATTCTAAAGAAATTCAAAGTGGTGGGCAAAGTTTTGTTGAAAGAATATCAGTAATAAATATAACAATTCAGACCTTTTATTTGTTTATGGACTTGGAAGGTATAGAGTCACAAATAAACAAACTGAAATCACTCACCATTGCAAGTGCTAAAGTTTTCATGGTACCATGCAAACTTGCAAAACATTTTTCATCACTTCAGTATCTGGACTTTCATGATAATTTGCTTGTAAACAATCGCTTAAATGAGACAATCTGTAAAGATGCTTGGCCTTCATTGCAAACTTTAAATCTAAATCAGAACTCTCTAAAATCTCTGAAACAAACTGCAGATTCTGTAGCTCGTCTACCCAAACTGATTCATCTTGACATTAGCCAAAATAATTTT…
Chinese Egret	TLR2A-44.1|Male|XRT	AAAGGAGACTGGAATTCTAAAGAAATTCAAAGTGGTGGGCAAAGTTTTGTTGAAAGAATATCAGTAATAAATATAACAATTCAGACCTTTTATTTGTTTATGGACTTGGAAGGTATAGAGTCACAAATAAACAAACTGAAATCACTCACCATTGCAAGTGCTAAAGTTTTCATGGTACCATGCAAACTTGCAAAACATTTTTCATCACTTCAGTATCTGGACTTTCATGATAATTTGCTTGTAAACAATCGCTTAAATGAGACAATCTGTAAAGATGCTTGGCCTTCATTGCAAACTTTAAATCTAAATCAGAACTCTCTAAAATCTCTGAAACAAACTGCAGATTCTGTAGCTCGTCTACCCAAACTGATTCATCTTGACATTAGCCAAAATAATTTT…
Chinese Egret	TLR2A-45.3|Male|XRT	AAAGGAGACTGGAATTCTAAAGAAATTCAAAGTGGTGGGCAAAGTTTTGTTGAAAGAATATCAGTAATAAATATAACAATTCAGACCTTTTATTTGTTTATGGACTTGGAAGGTATAGAGTCACAAATAAACAAACTGAAATCACTCACCATTGCAAGCGCTAAAGTTTTCATGGTACCATGCAAACTTGCAAAACATTTTTCATCACTTCAGTATCTGGACTTTCATGATAATTTGCTTGTAAACAATCGCTTAAATGAGACAATCTGTAAAGATGCTTGGCCTTCATTGCAAACTTTAAATCTAAATCAAAACTCTCTAAAATCTCTGAAACAAACTGCAGATTCTGTAGCTCGTCTACCCAAACTGATTCATCTTGACATTAGCCAAAATAATTTT…
Chinese Egret	TLR2A-46.1|Female|XRT	AAAGGAGACTGGAATTCTAAAGAAATTCAAAGTGGTGGGCAAAGTTTTGTTGAAAGAATATCAGTAATAAATATAACAATTCAGACCTTTTATTTGTTTATGGACTTGGAAGGTATAGAGTCACAAATAAACAAACTGAAATCACTCACCATTGCAAGCGCTAAAGTTTTCATGGTACCATGCAAACTTGCAAAACATTTTTCATCACTTCAGTATCTGGACTTTCATGATAATTTGCTTGTAAACAATCGCTTAAATGAGACAATCTGTAAAGATGCTTGGCCTTCATTGCAAACTTTAAATCTAAATCAAAACTCTCTAAAATCTCTGAAACAAACTGCAGATTCTGTAGCTCGTCTACCCAAACTGATTCATCTTGACATTAGCCAAAATAATTTT…
Chinese Egret	TLR2A-47.2|Male|XRT	AAAGGAGACTGGAATTCTAAAGAAATTCAAAGTGGTGGGCAAAGTTTTGTTGAAAGAATATCAGTAATAAATATAACAATTCAGACCTTTTATTTGTTTATGGACTTGGAAGGTATAGAGTCACAAATAAACAAACTGAAATCACTCACCATTGCAAGTGCTAAAGTTTTCATGGTACCATGCAAACTTGCAAAACATTTTTCATCACTTCAGTATCTGGACTTTCATGATAATTTGCTTGTAAACAATCGCTTAAATGAGACAATCTGTAAAGATGCTTGGCCTTCATTGCAAACTTTAAATCTAAATCAGAACTCTCTAAAATCTCTGAAACAAACTGCAGATTCTGTAGCTCGTCTACCCAAACTGATTCATCTTGACATTAGCCAAAATAATTTT…
Chinese Egret	TLR2A-48.1|Female|XRT	AAAGGAGACTGGAATTCTAAAGAAATTCAAAGTGGTGGGCAAAGTTTTGTTGAAAGAATATCAGTAATAAATATAACAATTCAGACCTTTTATTTGTTTATGGACTTGGAAGGTATAGAGTCACAAATAAACAAACTGAAATCACTCACCATTGCAAGCGCTAAAGTTTTCATGGTACCATGCAAACTTGCAAAACATTTTTCATCACTTCAGTATCTGGACTTTCATGATAATTTGCTTGTAAACAATCGCTTAAATGAGACAATCTGTAAAGATGCTTGGCCTTCATTGCAAACTTTAAATCTAAATCAAAACTCTCTAAAATCTCTGAAACAAACTGCAGATTCTGTAGCTCGTCTACCCAAACTGATTCATCTTGACATTAGCCAAAATAATTTT…
Chinese Egret	TLR2A-53.1|Male|XRT	AAAGGAGACTGGAATTCTAAAGAAATTCAAAGTGGTGGGCAAAGTTTTGTTGAAAGAATATCAGTAATAAATATAACAATTCAGACCTTTTATTTGTTTATGGACTTGGAAGGTATAGAGTCACAAATAAACAAACTGAAATCACTCACCATTGCAAGCGCTAAAGTTTTCATGGTACCATGCAAACTTGCAAAACATTTTTCATCACTTCAGTATCTGGACTTTCATGATAATTTGCTTGTAAACAATCGCTTAAATGAGACAATCTGTAAAGATGCTTGGCCTTCATTGCAAACTTTAAATCTAAATCAAAACTCTCTAAAATCTCTGAAACAAACTGCAGATTCTGTAGCTCGTCTACCCAAACTGATTCATCTTGACATTAGCCAAAATAATTTT…
Chinese Egret	TLR2A-54.2|Female|XRT	AAAGGAGACTGGAATTCTAAAGAAATTCAAAGTGGTGGGCAAAGTTTTGTTGAAAGAATATCAGTAATAAATATAACAATTCAGACCTTTTATTTGTTTATGGACTTGGAAGGTATAGAGTCACAAATAAACAAACTGAAATCACTCACCATTGCAAGCGCTAAAGTTTTCATGGTACCATGCAAACTTGCAAAACATTTTTCATCACTTCAGTATCTGGACTTTCATGATAATTTGCTTGTAAACAATCGCTTAAATGAGACAATCTGTAAAGATGCTTGGCCTTCATTGCAAACTTTAAATCTAAATCAAAACTCTCTAAAATCTCTGAAACAAACTGCAGATTCTGTAGCTCGTCTACCCAAACTGATTCATCTTGACATTAGCCAAAATAATTTT…
Chinese Egret	TLR2A-56.3|Male|XRT	AAAGGAGACTGGAATTCTAAAGAAATTCAAAGTGGTGGGCAAAGTTTTGTTGAAAGAATATCAGTAATAAATATAACAATTCAGACCTTTTATTTGTTTATGGACTTGGAAGGTATAGAGTCACAAATAAACAAACTGAAATCACTCACCATTGCAAGCGCTAAAGTTTTCATGGTACCATGCAAACTTGCAAAACATTTTTCATCACTTCAGTATCTGGACTTTCATGATAATTTGCTTGTAAACAATCGCTTAAATGAGACAATCTGTAAAGATGCTTGGCCTTCATTGCAAACTTTAAATCTAAATCAAAACTCTCTAAAATCTCTGAAACAAACTGCAGATTCTGTAGCTCGTCTACCCAAACTGATTCATCTTGACATTAGCCAAAATAATTTT…
Little Egret	TLR2A-26.2|MTS	AAAGGAGACTGGAATTCTAAAGAAATTCAAAGTGGTGGGCAAAGTTTTGTTGAAAGAATATCAGTAATAAATATAACAATTCAGACCTTTTATTTGTTTATGGACTTGGAAGGTATAGAGTCACAAATAAACAAACTGAAATCACTCACCATTGCAAGTGCTAAAGTTTTCATGGTACCATGCAAACTTGCAAAACATTTTTCATCACTTCAGTATCTGGACTTTCATGATAATTTGCTTGTAAACAATCGCTTAAATGAGACAATCTGTAAAGATGCTTGGCCTTCATTGCAAACTTTAAATCTAAATCAGAACTCTCTAAAATCTCTGAAACAAACTGCAGATTCTGTAGCTCGTCTACCCAAACTGATTCATCTTGACATTAGCCAAAATAATTTT…
Little Egret	TLR2A-28.1|MTS	AAAGGAGACTGGAATTCTAAAGAAATTCAAAGTGGTGGGCAAAGTTTTGTTGAAAGAATATCAGTAATAAATATAACAATTCAGACCTTTTATTTGTTTATGGACTTGGAAGGTATAGAGTCACAAATAAACAAACTGAAATCACTCACCATTGCAAGCGCTAAAGTTTTCATGGTACCATGCAAACTTGCAAAACATTTTTCATCACTTCAGTATCTGGACTTTCATGATAATTTGCTTGTAAACAATCGCTTAAATGAGACAATCTGTAAAGATGCTTGGCCTTCATTGCAAACTTTAAATCTAAATCAAAACTCTCTAAAATCTCTGAAACAAACTGCAGATTCTGTAGCTCGTCTACCCAAACTGATTCATCTTGACATTAGCCAAAATAATTTT…
Little Egret	TLR2A-36.1|MTS	AAAGGAGACTGGAATTCTAAAGAAATTCAAAGTGGTGGGCAAAGTTTTGTTGAAAGAATATCAGTAATAAATATAACAATTCAGACCTTTTATTTGTTTATGGACTTGGAAGGTATAGAGTCACAAATAAACAAACTGAAATCACTCACCATTGCAAGTGCTAAAGTTTTCATGGTACCATGCAAACTTGCAAAACATTTTTCATCACTTCAGTATCTGGACTTTCATGATAATTTGCTTGTAAACAATCGCTTAAATGAGACAATCTGTAAAGATGCTTGGCCTTCATTGCAAACTTTAAATCTAAATCAAAACTCTCTAAAATCTCTGAAACAAACTGCAGATTCTGTAGCTCGTCTACCCAAACTGATTCATCTTGACATTAGCCAAAATAATTTT…
Little Egret	TLR2A-58.1|MTS	AAAGGAGACTGGAATTCTAAAGAAATTCAAAGTGGTGGGCAAAGTTTTGTTGAAAGAATATCAGTAATAAATATAACAATTCAGACCTTTTATTTGTTTATGGACTTGGAAGGTATAGAGTCACAAATAAACAAACTGAAATCACTCACCATTGCAAGCGCTAAAGTTTTCATGGTACCATGCAAACTTGCAAAACATTTTTCATCACTTCAGTATCTGGACTTTCATGATAATTTGCTTGTAAACAATCGCTTAAATGAGACAATCTGTAAAGATGCTTGGCCTTCATTGCAAACTTTAAATCTAAATCAAAACTCTCTAAAATCTCTGAAACAAACTGCAGATTCTGTAGCTCGTCTACCCAAACTGATTCATCTTGACATTAGCCAAAATAATTTT…
Little Egret	TLR2A-89.1|MTS	AAAGGAGACTGGAATTCTAAAGAAATTCAAAGTGGTGGGCAAAGTTTTGTTGAAAGAATATCAGTAATAAATATAACAATTCAGACCTTTTATTTGTTTATGGACTTGGAAGGTATAGAGTCACAAATAAACAAACTGAAATCACTCACCATTGCAAGCGCTAAAGTTTTCATGGTACCATGCAAACTTGCAAAACATTTTTCATCACTTCAGTATCTGGACTTTCATGATAATTTGCTTGTAAACAATCGCTTAAATGAGACAATCTGTAAAGATGCTTGGCCTTCATTGCAAACTTTAAATCTAAATCAAAACTCTCTAAAATCTCTGAAACAAACTGCAGATTCTGTAGCTCGTCTACCCAAACTGATTCATCTTGACATTAGCCAAAATAATTTT…
Little Egret	TLR2A-94.1|MTS	AAAGGAGACTGGAATTCTAAAGAAATTCAAAGTGGTGGGCAAAGTTTTGTTGAAAGAATATCAGTAATAAATATAACAATTCAGACCTTTTATTTGTTTATGGACTTGGAAGGTATAGAGTCACAAATAAACAAACTGAAATCACTCACCATTGCAAGCGCTAAAGTTTTCATGGTACCATGCAAACTTGCAAAACATTTTTCATCACTTCAGTATCTGGACTTTCATGATAATTTGCTTGTAAACAATCGCTTAAATGAGACAATCTGTAAAGATGCTTGGCCTTCATTGCAAACTTTAAATCTAAATCAAAACTCTCTAAAATCTCTGAAACAAACTGCAGATTCTGTAGCTCGTCTACCCAAACTGATTCATCTTGACATTAGCCAAAATAATTTT…
Little Egret	TLR2A-469.1|MTS	AAAGGAGACTGGAATTCTAAAGAAATTCAAAGTGGTGGGCAAAGTTTTGTTGAAAGAATATCAGTAATAAATATAACAATTCAGACCTTTTATTTGTTTATGGACTTGGAAGGTATAGAGTCACAAATAAACAAACTGAAATCACTCACCATTGCAAGTGCTAAAGTTTTCATGGTACCATGCAAACTTGCAAAACATTTTTCATCACTTCAGTATCTGGACTTTCATGATAATTTGCTTGTAAACAATCGCTTAAATGAGACAATCTGTAAAGATGCTTGGCCTTCATTGCAAACTTTAAATCTAAATCAAAACTCTCTAAAATCTCTGAAACAAACTGCAGATTCTGTAGCTCGTCTACCCAAACTGATTCATCTTGACATTAGCCAAAATAATTTT…
Little Egret	TLR2A-D1.1|MTS	AAAGGAGACTGGAATTCTAAAGAAATTCAAAGTGGTGGGCAAAGTTTTGTTGAAAGAATATCAGTAATAAATATAACAATTCAGACCTTTTATTTGTTTATGGACTTGGAAGGTATAGAGTCACAAATAAACAAACTGAAATCACTCACCATTGCAAGCGCTAAAGTTTTCATGGTACCATGCAAACTTGCAAAACATTTTTCATCACTTCAGTATCTGGACTTTCATGATAATTTGCTTGTAAACAATCGCTTAAATGAGACAATCTGTAAAGATGCTTGGCCTTCATTGCAAACTTTAAATCTAAATCAAAACTCTCTAAAATCTCTGAAACAAACTGCAGATTCTGTAGCTCGTCTACCCAAACTGATTCATCTTGACATTAGCCAAAATAATTTT…
Little Egret	TLR2A-G.1|MTS	AAAGGAGACTGGAATTCTAAAGAAATTCAAAGTGGTGGGCAAAGTTTTGTTGAAAGAATATCAGTAATAAATATAACAATTCAGACCTTTTATTTGTTTATGGACTTGGAAGGTATAGAGTCACAAATAAACAAACTGAAATCACTCACCATTGCAAGCGCTAAAGTTTTCATGGTACCATGCAAACTTGCAAAACATTTTTCATCACTTCAGTATCTGGACTTTCATGATAATTTGCTTGTAAACAATCGCTTAAATGAGACAATCTGTAAAGATGCTTGGCCTTCATTGCAAACTTTAAATCTAAATCAAAACTCTCTAAAATCTCTGAAACAAACTGCAGATTCTGTAGCTCGTCTACCCAAACTGATTCATCTTGACATTAGCCAAAATAATTTT…
Little Egret	TLR2A-V.1|MTS	AAAGGAGACTGGAATTCTAAAGAAATTCAAAGTGGTGGGCAAAGTTTTGTTGAAAGAATATCAGTAATAAATATAACAATTCAGACCTTTTATTTGTTTATGGACTTGGAAGGTATAGAGTCACAAATAAACAAACTGAAATCACTCACCATTGCAAGCGCTAAAGTTTTCATGGTACCATGCAAACTTGCAAAACATTTTTCATCACTTCAGTATCTGGACTTTCATGATAATTTGCTTGTAAACAATCGCTTAAATGAGACAATCTGTAAAGATGCTTGGCCTTCATTGCAAACTTTAAATCTAAATCAAAACTCTCTAAAATCTCTGAAACAAACTGCAGATTCTGTAGCTCGTCTACCCAAACTGATTCATCTTGACATTAGCCAAAATAATTTT…
Little Egret	TLR2A-1|XY	AAAGGAGACTGGAATTCTAAAGAAATTCAAAGTGGTGGGCAAAGTTTTGTTGAAAGAATATCAGTAATAAATATAACAATTCAGACCTTTTATTTGTTTATGGACTTGGAAGGTATAGAGTCACAAATAAACAAACTGAAATCACTCACCATTGCAAGCGCTAAAGTTTTCATGGTACCATGCAAACTTGCAAAACATTTTTCATCACTTCAGTATCTGGACTTTCATGATAATTTGCTTGTAAACAATCGCTTAAATGAGACAATCTGTAAAGATGCTTGGCCTTCATTGCAAACTTTAAATCTAAATCAAAACTCTCTAAAATCTCTGAAACAAACTGCAGATTCTGTAGCTCGTCTACCCAAACTGATTCATCTTGACATTAGCCAAAATAATTTT…
Little Egret	TLR2A-2|XY	AAAGGAGACTGGAATTCTAAAGAAATTCAAAGTGGTGGGCAAAGTTTTGTTGAAAGAATATCAGTAATAAATATAACAATTCAGACCTTTTATTTGTTTATGGACTTGGAAGGTATAGAGTCACAAATAAACAAACTGAAATCACTCACCATTGCAAGCGCTAAAGTTTTCATGGTACCATGCAAACTTGCAAAACATTTTTCATCACTTCAGTATCTGGACTTTCATGATAATTTGCTTGTAAACAATCGCTTAAATGAGACAATCTGTAAAGATGCTTGGCCTTCATTGCAAACTTTAAATCTAAATCAAAACTCTCTAAAATCTCTGAAACAAACTGCAGATTCTGTAGCTCGTCTACCCAAACTGATTCATCTTGACATTAGCCAAAATAATTTT…
Little Egret	TLR2A-3|XY	AAAGGAGACTGGAATTCTAAAGAAATTCAAAGTGGTGGGCAAAGTTTTGTTGAAAGAATATCAGTAATAAATATAACAATTCAGACCTTTTATTTGTTTATGGACTTGGAAGGTATAGAGTCACAAATAAACAAACTGAAATCACTCACCATTGCAAGCGCTAAAGTTTTCATGGTACCATGCAAACTTGCAAAACATTTTTCATCACTTCAGTATCTGGACTTTCATGATAATTTGCTTGTAAACAATCGCTTAAATGAGACAATCTGTAAAGATGCTTGGCCTTCATTGCAAACTTTAAATCTAAATCAAAACTCTCTAAAATCTCTGAAACAAACTGCAGATTCTGTAGCTCGTCTACCCAAACTGATTCATCTTGACATTAGCCAAAATAATTTT…
Little Egret	TLR2A-4|XY	AAAGGAGACTGGAATTCTAAAGAAATTCAAAGTGGTGGGCAAAGTTTTGTTGAAAGAATATCAGTAATAAATATAACAATTCAGACCTTTTATTTGTTTATGGACTTGGAAGGTATAGAGTCACAAATAAACAAACTGAAATCACTCACCATTGCAAGCGCTAAAGTTTTCATGGTACCATGCAAACTTGCAAAACATTTTTCATCACTTCAGTATCTGGACTTTCATGATAATTTGCTTGTAAACAATCGCTTAAATGAGACAATCTGTAAAGATGCTTGGCCTTCATTGCAAACTTTAAATCTAAATCAAAACTCTCTAAAATCTCTGAAACAAACTGCAGATTCTGTAGCTCGTCTACCCAAACTGATTCATCTTGACATTAGCCAAAATAATTTT…
Little Egret	TLR2A-5|XY	AAAGGAGACTGGAATTCTAAAGAAATTCAAAGTGGTGGGCAAAGTTTTGTTGAAAGAATATCAGTAATAAATATAACAATTCAGACCTTTTATTTGTTTATGGACTTGGAAGGTATAGAGTCACAAATAAACAAACTGAAATCACTCACCATTGCAAGCGCTAAAGTTTTCATGGTACCATGCAAACTTGCAAAACATTTTTCATCACTTCAGTATCTGGACTTTCATGATAATTTGCTTGTAAACAATCGCTTAAATGAGACAATCTGTAAAGATGCTTGGCCTTCATTGCAAACTTTAAATCTAAATCAAAACTCTCTAAAATCTCTGAAACAAACTGCAGATTCTGTAGCTCGTCTACCCAAACTGATTCATCTTGACATTAGCCAAAATAATTTT…
Little Egret	TLR2A-6|XY	AAAGGAGACTGGAATTCTAAAGAAATTCAAAGTGGTGGGCAAAGTTTTGTTGAAAGAATATCAGTAATAAATATAACAATTCAGACCTTTTATTTGTTTATGGACTTGGAAGGTATAGAGTCACAAATAAACAAACTGAAATCACTCACCATTGCAAGTGCTAAAGTTTTCATGGTACCATGCAAACTTGCAAAACATTTTTCATCACTTCAGTATCTGGACTTTCATGATAATTTGCTTGTAAACAATCGCTTAAATGAGACAATCTGTAAAGATGCTTGGCCTTCATTGCAAACTTTAAATCTAAATCAAAACTCTCTAAAATCTCTGAAACAAACTGCAGATTCTGTAGCTCGTCTACCCAAACTGATTCATCTTGACATTAGCCAAAATAATTTT…
Little Egret	TLR2A-7|XY	AAAGGAGACTGGAATTCTAAAGAAATTCAAAGTGGTGGGCAAAGTTTTGTTGAAAGAATATCAGTAATAAATATAACAATTCAGACCTTTTATTTGTTTATGGACTTGGAAGGTATAGAGTCACAAATAAACAAACTGAAATCACTCACCATTGCAAGTGCTAAAGTTTTCATGGTACCATGCAAACTTGCAAAACATTTTTCATCACTTCAGTATCTGGACTTTCATGATAATTTGCTTGTAAACAATCGCTTAAATGAGACAATCTGTAAAGATGCTTGGCCTTCATTGCAAACTTTAAATCTAAATCAAAACTCTCTAAAATCTCTGAAACAAACTGCAGATTCTGTAGCTCGTCTACCCAAACTGATTCATCTTGACATTAGCCAAAATAATTTT…
Little Egret	TLR2A-8|XY	AAAGGAGACTGGAATTCTAAAGAAATTCAAAGTGGTGGGCAAAGTTTTGTTGAAAGAATATCAGTAATAAATATAACAATTCAGACCTTTTATTTGTTTATGGACTTGGAAGGTATAGAGTCACAAATAAACAAACTGAAATCACTCACCATTGCAAGCGCTAAAGTTTTCATGGTACCATGCAAACTTGCAAAACATTTTTCATCACTTCAGTATCTGGACTTTCATGATAATTTGCTTGTAAACAATCGCTTAAATGAGACAATCTGTAAAGATGCTTGGCCTTCATTGCAAACTTTAAATCTAAATCAAAACTCTCTAAAATCTCTGAAACAAACTGCAGATTCTGTAGCTCGTCTACCCAAACTGATTCATCTTGACATTAGCCAAAATAATTTT…
Little Egret	TLR2A-9|XY	AAAGGAGACTGGAATTCTAAAGAAATTCAAAGTGGTGGGCAAAGTTTTGTTGAAAGAATATCAGTAATAAATATAACAATTCAGACCTTTTATTTGTTTATGGACTTGGAAGGTATAGAGTCACAAATAAACAAACTGAAATCACTCACCATTGCAAGCGCTAAAGTTTTCATGGTACCATGCAAACTTGCAAAACATTTTTCATCACTTCAGTATCTGGACTTTCATGATAATTTGCTTGTAAACAATCGCTTAAATGAGACAATCTGTAAAGATGCTTGGCCTTCATTGCAAACTTTAAATCTAAATCAAAACTCTCTAAAATCTCTGAAACAAACTGCAGATTCTGTAGCTCGTCTACCCAAACTGATTCATCTTGACATTAGCCAAAATAATTTT…
Little Egret	TLR2A-10|XY	AAAGGAGACTGGAATTCTAAAGAAATTCAAAGTGGTGGGCAAAGTTTTGTTGAAAGAATATCAGTAATAAATATAACAATTCAGACCTTTTATTTGTTTATGGACTTGGAAGGTATAGAGTCACAAATAAACAAACTGAAATCACTCACCATTGCAAGCGCTAAAGTTTTCATGGTACCATGCAAACTTGCAAAACATTTTTCATCACTTCAGTATCTGGACTTTCATGATAATTTGCTTGTAAACAATCGCTTAAATGAGACAATCTGTAAAGATGCTTGGCCTTCATTGCAAACTTTAAATCTAAATCAAAACTCTCTAAAATCTCTGAAACAAACTGCAGATTCTGTAGCTCGTCTACCCAAACTGATTCATCTTGACATTAGCCAAAATAATTTT…

## Sheet: TLR3
Chinese Egret	TLR3-1.1|Male|CY	CTTACAGTTTTAAACCTTTCCCAAAATTCTCTGTCTGAGATAGAAGATGACTCATTTCAGTGGCTTTCAAGTTTACAATACTTAAACCTGAAGTATAATAACATTCATGTATCTTCACGTTTATTTTATGGATTATCCAGCCTCAAACATCTGAATCTGATAAATTCACTTTCTGGGAAAATTGAAGATTTTTCCTTTCATTGGTTATACCACCTGGAGTACCTTATAATGGATAATAACAATTTTCCAGGAATTACTGCTAATATGTTCACAGGTCTGAGCAACCTGAAATACTTGAGTCTCTGTAACTGCAACATAAACTTACAAAGAATAACTAATAAAACATTTTCATCACTTGCTAATTCCAGTTTGCAGATTCTGAACCTCACAAAAACAAGA…
Chinese Egret	TLR3-2.1|Female|CY	CTTACAGTTTTAAACCTTTCCCAAAATTCTCTGTCTGAGATAGAAGATGACTCATTTCAGTGGCTTTCAAGTTTACAATACTTAAACCTGAAGTATAATAACATTCATGTATCTTCACGTTTATTTTATGGATTATCCAGCCTCAAACATCTGAATCTGATAAATTCACTTTCTGGGAAAATTGAAGATTTTTCCTTTCATTGGTTATACCACCTGGAGTACCTTATAATGGATAATAACAATTTTCCAGGAATTACTGCTAATATGTTCACAGGTCTGAGCAACCTGAAATACTTGAGTCTCTGTAACTGCAACATAAACTTACAAAGAATAACTAATAAAACATTTTCATCACTTGCTAATTCCAGTTTGCAGATTCTGAACCTCACAAAAACAAGA…
Chinese Egret	TLR3-3.2|Male|CY	CTTACGGTTTTAAACCTTTCCCAAAATTCTCTGTCTGAGATAGAAGATGACTCATTTCAGTGGCTTTCAAGTTTACAATACTTAAACCTGAAGTATAATAACATTCATGTATCTTCACGTTTATTTTATGGATTATCCAGCCTCAAACATCTGAATCTGATAAATTCACTTTCTGGGAAAATTGAAGATTTTTCCTTTCATTGGTTATACCACCTGGAGTACCTTATAATGGATAATAACAATTTTCCAGGAATTACTGCTAATATGTTCACAGGTCTGAGCAACCTGAAATACTTGAGTCTCTGTAACTGCAACATAAACTTACAAAGAATAACTAATAAAACATTTTCATCACTTGCTAATTCCAGTTTGCAGATTCTGAACCTCACAAAAACAAGA…
Chinese Egret	TLR3-4.1|Female|CY	CTTACAGTTTTAAACCTTTCCCAAAATTCTCTGTCTGAGATAGAAGATGACTCATTTCAGTGGCTTTCAAGTTTACAATACTTAAACCTGAAGTATAATAACATTCATGTATCTTCACGTTTATTTTATGGATTATCCAGCCTCAAACATCTGAATCTGATAAATTCACTTTCTGGGAAAATTGAAGATTTTTCCTTTCATTGGTTATACCACCTGGAGTACCTTATAATGGATAATAACAATTTTCCAGGAATTACTGCTAATATGTTCACAGGTCTGAGCAACCTGAAATACTTGAGTCTCTGTAACTGCAACATAAACTTACAAAGAATAACTAATAAAACATTTTCATCACTTGCTAATTCCAGTTTGCAGATTCTGAACCTCACAAAAACAAGA…
Chinese Egret	TLR3-5.3|Female|CY	CTTACAGTTTTAAACCTTTCCCAAAATTCTCTGTCTGAGATAGAAGATGACTCATTTCAGTGGCTTTCAAGTTTACAATACTTAAACCTGAAGTATAATAACATTCATGTATCTTCACGTTTATTTTATGGATTATCCAGCCTCAAACATCTGAATCTGATAAATTCACTTTCTGGGAAAATTGAAGATTTTTCCTTTCATTGGTTATACCACCTGGAGTACCTTATAATGGATAATAACAATTTTCCAGGAATTACTGCTAATATGTTCACAGGTCTGAGCAACCTGAAATACTTGAGTCTCTGTAACTGCAACATAAACTTACAAAGAATAACTAATAAAACATTTTCATCACTTGCTAATTCCAGTTTGCAGATTCTGAACCTCACAAAAACAAGA…
Chinese Egret	TLR3-6.1|Female|CY	CTTACAGTTTTAAACCTTTCCCAAAATTCTCTGTCTGAGATAGAAGATGACTCATTTCAGTGGCTTTCAAGTTTACAATACTTAAACCTGAAGTATAATAACATTCATGTATCTTCACGTTTATTTTATGGATTATCCAGCCTCAAACATCTGAATCTGATAAATTCACTTTCTGGGAAAATTGAAGATTTTTCCTTTCATTGGTTATACCACCTGGAGTACCTTATAATGGATAATAACAATTTTCCAGGAATTACTGCTAATATGTTCACAGGTCTGAGCAACCTGAAATACTTGAGTCTCTGTAACTGCAACATAAACTTACAAAGAATAACTAATAAAACATTTTCATCACTTGCTAATTCCAGTTTGCAGATTCTGAACCTCACAAAAACAAGA…
Chinese Egret	TLR3-9.2|Female|CY	CTTACGGTTTTAAACCTTTCCCAAAATTCTCTGTCTGAGATAGAAGATGACTCATTTCAGTGGCTTTCAAGTTTACAATACTTAAACCTGAAGTATAATAACATTCATGTATCTTCACGTTTATTTTATGGATTATCCAGCCTCAAACATCTGAATCTGATAAATTCACTTTCTGGGAAAATTGAAGATTTTTCCTTTCATTGGTTATACCACCTGGAGTACCTTATAATGGATAATAACAATTTTCCAGGAATTACTGCTAATATGTTCACAGGTCTGAGCAACCTGAAATACTTGAGTCTCTGTAACTGCAACATAAACTTACAAAGAATAACTAATAAAACATTTTCATCACTTGCTAATTCCAGTTTGCAGATTCTGAACCTCACAAAAACAAGA…
Chinese Egret	TLR3-10.3|Female|CY	CTTACGGTTTTAAACCTTTCCCAAAATTCTCTGTCTGAGATAGAAGATGACTCATTTCAGTGGCTTTCAAGTTTACAATACTTAAACCTGAAGTATAATAACATTCATGTATCTTCACGTTTATTTTATGGATTATCCAGCCTCAAACATCTGAATCTGATAAATTCACTTTCTGGGAAAATTGAAGATTTTTCCTTTCATTGGTTATACCACCTGGAGTACCTTATAATGGATAATAACAATTTTCCAGGAATTACTGCTAATATGTTCACAGGTCTGAGCAACCTGAAATACTTGAGTCTCTGTAACTGCAACATAAACTTACAAAGAATAACTAATAAAACATTTTCATCACTTGCTAATTCCAGTTTGCAGATTCTGAACCTCACAAAAACAAGA…
Chinese Egret	TLR3-11.3|Female|CY	CTTACAGTTTTAAACCTTTCCCAAAATTCTCTGTCTGAGATAGAAGATGACTCATTTCAGTGGCTTTCAAGTTTACAATACTTAAACCTGAAGTATAATAACATTCATGTATCTTCACGTTTATTTTATGGATTATCCAGCCTCAAACATCTGAATCTGATAAATTCACTTTCTGGGAAAATTGAAGATTTTTCCTTTCATTGGTTATACCACCTGGAGTACCTTATAATGGATAATAACAATTTTCCAGGAATTACTGCTAATATGTTCACAGGTCTGAGCAACCTGAAATACTTGAGTCTCTGTAACTGCAACATAAACTTACAAAGAATAACTAATAAAACATTTTCATCACTTGCTAATTCCAGTTTGCAGATTCTGAACCTCACAAAAACAAGA…
Chinese Egret	TLR3-12.2|Female|CY	CTTACGGTTTTAAACCTTTCCCAAAATTCTCTGTCTGAGATAGAAGATGACTCATTTCAGTGGCTTTCAAGTTTACAATACTTAAACCTGAAGTATAATAACATTCATGTATCTTCACGTTTATTTTATGGATTATCCAGCCTCAAACATCTGAATCTGATAAATTCACTTTCTGGGAAAATTGAAGATTTTTCCTTTCATTGGTTATACCACCTGGAGTACCTTATAATGGATAATAACAATTTTCCAGGAATTACTGCTAATATGTTCACAGGTCTGAGCAACCTGAAATACTTGAGTCTCTGTAACTGCAACATAAACTTACAAAGAATAACTAATAAAACATTTTCATCACTTGCTAATTCCAGTTTGCAGATTCTGAACCTCACAAAAACAAGA…
Chinese Egret	TLR3-13.3|Female|CY	CTTACGGTTTTAAACCTTTCCCAAAATTCTCTGTCTGAGATAGAAGATGACTCATTTCAGTGGCTTTCAAGTTTACAATACTTAAACCTGAAGTATAATAACATTCATGTATCTTCACGTTTATTTTATGGATTATCCAGCCTCAAACATCTGAATCTGATAAATTCACTTTCTGGGAAAATTGAAGATTTTTCCTTTCATTGGTTATACCACCTGGAGTACCTTATAATGGATAATAACAATTTTCCAGGAATTACTGCTAATATGTTCACAGGTCTGAGCAACCTGAAATACTTGAGTCTCTGTAACTGCAACATAAACTTACAAAGAATAACTAATAAAACATTTTCATCACTTGCTAATTCCAGTTTGCAGATTCTGAACCTCACAAAAACAAGA…
Chinese Egret	TLR3-19.2|Female|CY	CTTACAGTTTTAAACCTTTCCCAAAATTCTCTGTCTGAGATAGAAGATGACTCATTTCAGTGGCTTTCAAGTTTACAATACTTAAACCTGAAGTATAATAACATTCATGTATCTTCACGTTTATTTTATGGATTATCCAGCCTCAAACATCTGAATCTGATAAATTCACTTTCTGGGAAAATTGAAGATTTTTCCTTTCATTGGTTATACCACCTGGAGTACCTTATAATGGATAATAACAATTTTCCAGGAATTACTGCTAATATGTTCACAGGTCTGAGCAACCTGAAATACTTGAGTCTCTGTAACTGCAACATAAACTTACAAAGAATAACTAATAAAACATTTTCATCACTTGCTAATTCCAGTTTGCAGATTCTGAACCTCACAAAAACAAGA…
Chinese Egret	TLR3-20.3|Female|CY	CTTACGGTTTTAAACCTTTCCCAAAATTCTCTGTCTGAGATAGAAGATGACTCATTTCAGTGGCTTTCAAGTTTACAATACTTAAACCTGAAGTATAATAACATTCATGTATCTTCACGTTTATTTTATGGATTATCCAGCCTCAAACATCTGAATCTGATAAATTCACTTTCTGGGAAAATTGAAGATTTTTCCTTTCATTGGTTATACCACCTGGAGTACCTTATAATGGATAATAACAATTTTCCAGGAATTACTGCTAATATGTTCACAGGTCTGAGCAACCTGAAATACTTGAGTCTCTGTAACTGCAACATAAACTTACAAAGAATAACTAATAAAACATTTTCATCACTTGCTAATTCCAGTTTGCAGATTCTGAACCTCACAAAAACAAGA…
Chinese Egret	TLR3-21.2|Female|CY	CTTACGGTTTTAAACCTTTCCCAAAATTCTCTGTCTGAGATAGAAGATGACTCATTTCAGTGGCTTTCAAGTTTACAATACTTAAACCTGAAGTATAATAACATTCATGTATCTTCACGTTTATTTTATGGATTATCCAGCCTCAAACATCTGAATCTGATAAATTCACTTTCTGGGAAAATTGAAGATTTTTCCTTTCATTGGTTATACCACCTGGAGTACCTTATAATGGATAATAACAATTTTCCAGGAATTACTGCTAATATGTTCACAGGTCTGAGCAACCTGAAATACTTGAGTCTCTGTAACTGCAACATAAACTTACAAAGAATAACTAATAAAACATTTTCATCACTTGCTAATTCCAGTTTGCAGATTCTGAACCTCACAAAAACAAGA…
Chinese Egret	TLR3-23.4|Female|CY	CTTACGGTTTTAAACCTTTCCCAAAATTCTCTGTCTGAGATAGAAGATGACTCATTTCAGTGGCTTTCAAGTTTACAATACTTAAACCTGAAGTATAATAACATTCATGTATCTTCACGTTTATTTTATGGATTATCCAGCCTCAAACATCTGAATCTGATAAATTCACTTTCTGGGAAAATTGAAGATTTTTCCTTTCATTGGTTATACCACCTGGAGTACCTTATAATGGATAATAACAATTTTCCAGGAATTACTGCTAATATGTTCACAGGTCTGAGCAACCTGAAATACTTGAGTCTCTGTAACTGCAACATAAACTTACAAAGAATAACTAATAAAACATTTTCATCACTTGCTAATTCCAGTTTGCAGATTCTGAACCTCACAAAAACAAGA…
Chinese Egret	TLR3-091.2|Female|CY	CTTACGGTTTTAAACCTTTCCCAAAATTCTCTGTCTGAGATAGAAGATGACTCATTTCAGTGGCTTTCAAGTTTACAATACTTAAACCTGAAGTATAATAACATTCATGTATCTTCACGTTTATTTTATGGATTATCCAGCCTCAAACATCTGAATCTGATAAATTCACTTTCTGGGAAAATTGAAGATTTTTCCTTTCATTGGTTATACCACCTGGAGTACCTTATAATGGATAATAACAATTTTCCAGGAATTACTGCTAATATGTTCACAGGTCTGAGCAACCTGAAATACTTGAGTCTCTGTAACTGCAACATAAACTTACAAAGAATAACTAATAAAACATTTTCATCACTTGCTAATTCCAGTTTGCAGATTCTGAACCTCACAAAAACAAGA…
Chinese Egret	TLR3-092.2|Male|CY	CTTACAGTTTTAAACCTTTCCCAAAATTCTCTGTCTGAGATAGAAGATGACTCATTTCAGTGGCTTTCAAGTTTACAATACTTAAACCTGAAGTATAATAACATTCATGTATCTTCACGTTTATTTTATGGATTATCCAGCCTCAAACATCTGAATCTGATAAATTCACTTTCTGGGAAAATTGAAGATTTTTCCTTTCATTGGTTATACCACCTGGAGTACCTTATAATGGATAATAACAATTTTCCAGGAATTACTGCTAATATGTTCACAGGTCTGAGCAACCTGAAATACTTGAGTCTCTGTAACTGCAACATAAACTTACAAAGAATAACTAATAAAACATTTTCATCACTTGCTAATTCCAGTTTGCAGATTCTGAACCTCACAAAAACAAGA…
Chinese Egret	TLR3-093.3|Female|CY	CTTACGGTTTTAAACCTTTCCCAAAATTCTCTGTCTGAGATAGAAGATGACTCATTTCAGTGGCTTTCAAGTTTACAATACTTAAACCTGAAGTATAATAACATTCATGTATCTTCACGTTTATTTTATGGATTATCCAGCCTCAAACATCTGAATCTGATAAATTCACTTTCTGGGAAAATTGAAGATTTTTCCTTTCATTGGTTATACCACCTGGAGTACCTTATAATGGATAATAACAATTTTCCAGGAATTACTGCTAATATGTTCACAGGTCTGAGCAACCTGAAATACTTGAGTCTCTGTAACTGCAACATAAACTTACAAAGAATAACTAATAAAACATTTTCATCACTTGCTAATTCCAGTTTGCAGATTCTGAACCTCACAAAAACAAGA…
Chinese Egret	TLR3-094.1|Male|CY	CTTACAGTTTTAAACCTTTCCCAAAATTCTCTGTCTGAGATAGAAGATGACTCATTTCAGTGGCTTTCAAGTTTACAATACTTAAACCTGAAGTATAATAACATTCATGTATCTTCACGTTTATTTTATGGATTATCCAGCCTCAAACATCTGAATCTGATAAATTCACTTTCTGGGAAAATTGAAGATTTTTCCTTTCATTGGTTATACCACCTGGAGTACCTTATAATGGATAATAACAATTTTCCAGGAATTACTGCTAATATGTTCACAGGTCTGAGCAACCTGAAATACTTGAGTCTCTGTAACTGCAACATAAACTTACAAAGAATAACTAATAAAACATTTTCATCACTTGCTAATTCCAGTTTGCAGATTCTGAACCTCACAAAAACAAGA…
Chinese Egret	TLR3-095.1|Male|CY	CTTACAGTTTTAAACCTTTCCCAAAATTCTCTGTCTGAGATAGAAGATGACTCATTTCAGTGGCTTTCAAGTTTACAATACTTAAACCTGAAGTATAATAACATTCATGTATCTTCACGTTTATTTTATGGATTATCCAGCCTCAAACATCTGAATCTGATAAATTCACTTTCTGGGAAAATTGAAGATTTTTCCTTTCATTGGTTATACCACCTGGAGTACCTTATAATGGATAATAACAATTTTCCAGGAATTACTGCTAATATGTTCACAGGTCTGAGCAACCTGAAATACTTGAGTCTCTGTAACTGCAACATAAACTTACAAAGAATAACTAATAAAACATTTTCATCACTTGCTAATTCCAGTTTGCAGATTCTGAACCTCACAAAAACAAGA…
Chinese Egret	TLR3-097.3|Male|CY	CTTACAGTTTTAAACCTTTCCCAAAATTCTCTGTCTGAGATAGAAGATGACTCATTTCAGTGGCTTTCAAGTTTACAATACTTAAACCTGAAGTATAATAACATTCATGTATCTTCACGTTTATTTTATGGATTATCCAGCCTCAAACATCTGAATCTGATAAATTCACTTTCTGGGAAAATTGAAGATTTTTCCTTTCATTGGTTATACCACCTGGAGTACCTTATAATGGATAATAACAATTTTCCAGGAATTACTGCTAATATGTTCACAGGTCTGAGCAACCTGAAATACTTGAGTCTCTGTAACTGCAACATAAACTTACAAAGAATAACTAATAAAACATTTTCATCACTTGCTAATTCCAGTTTGCAGATTCTGAACCTCACAAAAACAAGA…
Chinese Egret	TLR3-098.1|Female|CY	CTTACGGTTTTAAACCTTTCCCAAAATTCTCTGTCTGAGATAGAAGATGACTCATTTCAGTGGCTTTCAAGTTTACAATACTTAAACCTGAAGTATAATAACATTCATGTATCTTCACGTTTATTTTATGGATTATCCAGCCTCAAACATCTGAATCTGATAAATTCACTTTCTGGGAAAATTGAAGATTTTTCCTTTCATTGGTTATACCACCTGGAGTACCTTATAATGGATAATAACAATTTTCCAGGAATTACTGCTAATATGTTCACAGGTCTGAGCAACCTGAAATACTTGAGTCTCTGTAACTGCAACATAAACTTACAAAGAATAACTAATAAAACATTTTCATCACTTGCTAATTCCAGTTTGCAGATTCTGAACCTCACAAAAACAAGA…
Chinese Egret	TLR3-099.1|Male|CY	CTTACAGTTTTAAACCTTTCCCAAAATTCTCTGTCTGAGATAGAAGATGACTCATTTCAGTGGCTTTCAAGTTTACAATACTTAAACCTGAAGTATAATAACATTCATGTATCTTCACGTTTATTTTATGGATTATCCAGCCTCAAACATCTGAATCTGATAAATTCACTTTCTGGGAAAATTGAAGATTTTTCCTTTCATTGGTTATACCACCTGGAGTACCTTATAATGGATAATAACAATTTTCCAGGAATTACTGCTAATATGTTCACAGGTCTGAGCAACCTGAAATACTTGAGTCTCTGTAACTGCAACATAAACTTACAAAGAATAACTAATAAAACATTTTCATCACTTGCTAATTCCAGTTTGCAGATTCTGAACCTCACAAAAACAAGA…
Chinese Egret	TLR3-0910.1|Female|CY	CTTACAGTTTTAAACCTTTCCCAAAATTCTCTGTCTGAGATAGAAGATGACTCATTTCAGTGGCTTTCAAGTTTACAATACTTAAACCTGAAGTATAATAACATTCATGTATCTTCACGTTTATTTTATGGATTATCCAGCCTCAAACATCTGAATCTGATAAATTCACTTTCTGGGAAAATTGAAGATTTTTCCTTTCATTGGTTATACCACCTGGAGTACCTTATAATGGATAATAACAATTTTCCAGGAATTACTGCTAATATGTTCACAGGTCTGAGCAACCTGAAATACTTGAGTCTCTGTAACTGCAACATAAACTTACAAAGAATAACTAATAAAACATTTTCATCACTTGCTAATTCCAGTTTGCAGATTCTGAACCTCACAAAAACAAGA…
Chinese Egret	TLR3-0911.1|Female|CY	CTTACGGTTTTAAACCTTTCCCAAAATTCTCTGTCTGAGATAGAAGATGACTCATTTCAGTGGCTTTCAAGTTTACAATACTTAAACCTGAAGTATAATAACATTCATGTATCTTCACGTTTATTTTATGGATTATCCAGCCTCAAACATCTGAATCTGATAAATTCACTTTCTGGGAAAATTGAAGATTTTTCCTTTCATTGGTTATACCACCTGGAGTACCTTATAATGGATAATAACAATTTTCCAGGAATTACTGCTAATATGTTCACAGGTCTGAGCAACCTGAAATACTTGAGTCTCTGTAACTGCAACATAAACTTACAAAGAATAACTAATAAAACATTTTCATCACTTGCTAATTCCAGTTTGCAGATTCTGAACCTCACAAAAACAAGA…
Chinese Egret	TLR3-0912.1|Female|CY	CTTACAGTTTTAAACCTTTCCCAAAATTCTCTGTCTGAGATAGAAGATGACTCATTTCAGTGGCTTTCAAGTTTACAATACTTAAACCTGAAGTATAATAACATTCATGTATCTTCACGTTTATTTTATGGATTATCCAGCCTCAAACATCTGAATCTGATAAATTCACTTTCTGGGAAAATTGAAGATTTTTCCTTTCATTGGTTATACCACCTGGAGTACCTTATAATGGATAATAACAATTTTCCAGGAATTACTGCTAATATGTTCACAGGTCTGAGCAACCTGAAATACTTGAGTCTCTGTAACTGCAACATAAACTTACAAAGAATAACTAATAAAACATTTTCATCACTTGCTAATTCCAGTTTGCAGATTCTGAACCTCACAAAAACAAGA…
Chinese Egret	TLR3-0913.2|Male|CY	CTTACAGTTTTAAACCTTTCCCAAAATTCTCTGTCTGAGATAGAAGATGACTCATTTCAGTGGCTTTCAAGTTTACAATACTTAAACCTGAAGTATAATAACATTCATGTATCTTCACGTTTATTTTATGGATTATCCAGCCTCAAACATCTGAATCTGATAAATTCACTTTCTGGGAAAATTGAAGATTTTTCCTTTCATTGGTTATACCACCTGGAGTACCTTATAATGGATAATAACAATTTTCCAGGAATTACTGCTAATATGTTCACAGGTCTGAGCAACCTGAAATACTTGAGTCTCTGTAACTGCAACATAAACTTACAAAGAATAACTAATAAAACATTTTCATCACTTGCTAATTCCAGTTTGCAGATTCTGAACCTCACAAAAACAAGA…
Chinese Egret	TLR3-0914.1|Male|CY	CTTACAGTTTTAAACCTTTCCCAAAATTCTCTGTCTGAGATAGAAGATGACTCATTTCAGTGGCTTTCAAGTTTACAATACTTAAACCTGAAGTATAATAACATTCATGTATCTTCACGTTTATTTTATGGATTATCCAGCCTCAAACATCTGAATCTGATAAATTCACTTTCTGGGAAAATTGAAGATTTTTCCTTTCATTGGTTATACCACCTGGAGTACCTTATAATGGATAATAACAATTTTCCAGGAATTACTGCTAATATGTTCACAGGTCTGAGCAACCTGAAATACTTGAGTCTCTGTAACTGCAACATAAACTTACAAAGAATAACTAATAAAACATTTTCATCACTTGCTAATTCCAGTTTGCAGATTCTGAACCTCACAAAAACAAGA…
Chinese Egret	TLR3-0915.2|Male|CY	CTTACGGTTTTAAACCTTTCCCAAAATTCTCTGTCTGAGATAGAAGATGACTCATTTCAGTGGCTTTCAAGTTTACAATACTTAAACCTGAAGTATAATAACATTCATGTATCTTCACGTTTATTTTATGGATTATCCAGCCTCAAACATCTGAATCTGATAAATTCACTTTCTGGGAAAATTGAAGATTTTTCCTTTCATTGGTTATACCACCTGGAGTACCTTATAATGGATAATAACAATTTTCCAGGAATTACTGCTAATATGTTCACAGGTCTGAGCAACCTGAAATACTTGAGTCTCTGTAACTGCAACATAAACTTACAAAGAATAACTAATAAAACATTTTCATCACTTGCTAATTCCAGTTTGCAGATTCTGAACCTCACAAAAACAAGA…
Chinese Egret	TLR3-0918.1|Female|CY	CTTACAGTTTTAAACCTTTCCCAAAATTCTCTGTCTGAGATAGAAGATGACTCATTTCAGTGGCTTTCAAGTTTACAATACTTAAACCTGAAGTATAATAACATTCATGTATCTTCACGTTTATTTTATGGATTATCCAGCCTCAAACATCTGAATCTGATAAATTCACTTTCTGGGAAAATTGAAGATTTTTCCTTTCATTGGTTATACCACCTGGAGTACCTTATAATGGATAATAACAATTTTCCAGGAATTACTGCTAATATGTTCACAGGTCTGAGCAACCTGAAATACTTGAGTCTCTGTAACTGCAACATAAACTTACAAAGAATAACTAATAAAACATTTTCATCACTTGCTAATTCCAGTTTGCAGATTCTGAACCTCACAAAAACAAGA…
Chinese Egret	TLR3-2.3|Female|RY	CTTACAGTTTTAAACCTTTCCCAAAATTCTCTGTCTGAGATAGAAGATGACTCATTTCAGTGGCTTTCAAGTTTACAATACTTAAACCTGAAGTATAATAACATTCATGTATCTTCACGTTTATTTTATGGATTATCCAGCCTCAAACATCTGAATCTGATAAATTCACTTTCTGGGAAAATTGAAGATTTTTCCTTTCATTGGTTATACCACCTGGAGTACCTTATAATGGATAATAACAATTTTCCAGGAATTACTGCTAATATGTTCACAGGTCTGAGCAACCTGAAATACTTGAGTCTCTGTAACTGCAACATAAACTTACAAAGAATAACTAATAAAACATTTTCATCACTTGCTAATTCCAGTTTGCAGATTCTGAACCTCACAAAAACAAGA…
Chinese Egret	TLR3-3.1|Female|RY	CTTACGGTTTTAAACCTTTCCCAAAATTCTCTGTCTGAGATAGAAGATGACTCATTTCAGTGGCTTTCAAGTTTACAATACTTAAACCTGAAGTATAATAACATTCATGTATCTTCACGTTTATTTTATGGATTATCCAGCCTCAAACATCTGAATCTGATAAATTCACTTTCTGGGAAAATTGAAGATTTTTCCTTTCATTGGTTATACCACCTGGAGTACCTTATAATGGATAATAACAATTTTCCAGGAATTACTGCTAATATGTTCACAGGTCTGAGCAACCTGAAATACTTGAGTCTCTGTAACTGCAACATAAACTTACAAAGAATAACTAATAAAACATTTTCATCACTTGCTAATTCCAGTTTGCAGATTCTGAACCTCACAAAAACAAGA…
Chinese Egret	TLR3-4.2|Female|RY	CTTACGGTTTTAAACCTTTCCCAAAATTCTCTGTCTGAGATAGAAGATGACTCATTTCAGTGGCTTTCAAGTTTACAATACTTAAACCTGAAGTATAATAACATTCATGTATCTTCACGTTTATTTTATGGATTATCCAGCCTCAAACATCTGAATCTGATAAATTCACTTTCTGGGAAAATTGAAGATTTTTCCTTTCATTGGTTATACCACCTGGAGTACCTTATAATGGATAATAACAATTTTCCAGGAATTACTGCTAATATGTTCACAGGTCTGAGCAACCTGAAATACTTGAGTCTCTGTAACTGCAACATAAACTTACAAAGAATAACTAATAAAACATTTTCATCACTTGCTAATTCCAGTTTGCAGATTCTGAACCTCACAAAAACAAGA…
Chinese Egret	TLR3-5.3|Male|RY	CTTACGGTTTTAAACCTTTCCCAAAATTCTCTGTCTGAGATAGAAGATGACTCATTTCAGTGGCTTTCAAGTTTACAATACTTAAACCTGAAGTATAATAACATTCATGTATCTTCACGTTTATTTTATGGATTATCCAGCCTCAAACATCTGAATCTGATAAATTCACTTTCTGGGAAAATTGAAGATTTTTCCTTTCATTGGTTATACCACCTGGAGTACCTTATAATGGATAATAACAATTTTCCAGGAATTACTGCTAATATGTTCACAGGTCTGAGCAACCTGAAATACTTGAGTCTCTGTAACTGCAACATAAACTTACAAAGAATAACTAATAAAACATTTTCATCACTTGCTAATTCCAGTTTGCAGATTCTGAACCTCACAAAAACAAGA…
Chinese Egret	TLR3-6.3|Male|RY	CTTACAGTTTTAAACCTTTCCCAAAATTCTCTGTCTGAGATAGAAGATGACTCATTTCAGTGGCTTTCAAGTTTACAATACTTAAACCTGAAGTATAATAACATTCATGTATCTTCACGTTTATTTTATGGATTATCCAGCCTCAAACATCTGAATCTGATAAATTCACTTTCTGGGAAAATTGAAGATTTTTCCTTTCATTGGTTATACCACCTGGAGTACCTTATAATGGATAATAACAATTTTCCAGGAATTACTGCTAATATGTTCACAGGTCTGAGCAACCTGAAATACTTGAGTCTCTGTAACTGCAACATAAACTTACAAAGAATAACTAATAAAACATTTTCATCACTTGCTAATTCCAGTTTGCAGATTCTGAACCTCACAAAAACAAGA…
Chinese Egret	TLR3-7.3|Male|RY	CTTACGGTTTTAAACCTTTCCCAAAATTCTCTGTCTGAGATAGAAGATGACTCATTTCAGTGGCTTTCAAGTTTACAATACTTAAACCTGAAGTATAATAACATTCATGTATCTTCACGTTTATTTTATGGATTATCCAGCCTCAAACATCTGAATCTGATAAATTCACTTTCTGGGAAAATTGAAGATTTTTCCTTTCATTGGTTATACCACCTGGAGTACCTTATAATGGATAATAACAATTTTCCAGGAATTACTGCTAATATGTTCACAGGTCTGAGCAACCTGAAATACTTGAGTCTCTGTAACTGCAACATAAACTTACAAAGAATAACTAATAAAACATTTTCATCACTTGCTAATTCCAGTTTGCAGATTCTGAACCTCACAAAAACAAGA…
Chinese Egret	TLR3-8.2|Male|RY	CTTACGGTTTTAAACCTTTCCCAAAATTCTCTGTCTGAGATAGAAGATGACTCATTTCAGTGGCTTTCAAGTTTACAATACTTAAACCTGAAGTATAATAACATTCATGTATCTTCACGTTTATTTTATGGATTATCCAGCCTCAAACATCTGAATCTGATAAATTCACTTTCTGGGAAAATTGAAGATTTTTCCTTTCATTGGTTATACCACCTGGAGTACCTTATAATGGATAATAACAATTTTCCAGGAATTACTGCTAATATGTTCACAGGTCTGAGCAACCTGAAATACTTGAGTCTCTGTAACTGCAACATAAACTTACAAAGAATAACTAATAAAACATTTTCATCACTTGCTAATTCCAGTTTGCAGATTCTGAACCTCACAAAAACAAGA…
Chinese Egret	TLR3-9.3|Female|RY	CTTACAGTTTTAAACCTTTCCCAAAATTCTCTGTCTGAGATAGAAGATGACTCATTTCAGTGGCTTTCAAGTTTACAATACTTAAACCTGAAGTATAATAACATTCATGTATCTTCACGTTTATTTTATGGATTATCCAGCCTCAAACATCTGAATCTGATAAATTCACTTTCTGGGAAAATTGAAGATTTTTCCTTTCATTGGTTATACCACCTGGAGTACCTTATAATGGATAATAACAATTTTCCAGGAATTACTGCTAATATGTTCACAGGTCTGAGCAACCTGAAATACTTGAGTCTCTGTAACTGCAACATAAACTTACAAAGAATAACTAATAAAACATTTTCATCACTTGCTAATTCCAGTTTGCAGATTCTGAACCTCACAAAAACAAGA…
Chinese Egret	TLR3-10.1|Male|RY	CTTACAGTTTTAAACCTTTCCCAAAATTCTCTGTCTGAGATAGAAGATGACTCATTTCAGTGGCTTTCAAGTTTACAATACTTAAACCTGAAGTATAATAACATTCATGTATCTTCACGTTTATTTTATGGATTATCCAGCCTCAAACATCTGAATCTGATAAATTCACTTTCTGGGAAAATTGAAGATTTTTCCTTTCATTGGTTATACCACCTGGAGTACCTTATAATGGATAATAACAATTTTCCAGGAATTACTGCTAATATGTTCACAGGTCTGAGCAACCTGAAATACTTGAGTCTCTGTAACTGCAACATAAACTTACAAAGAATAACTAATAAAACATTTTCATCACTTGCTAATTCCAGTTTGCAGATTCTGAACCTCACAAAAACAAGA…
Chinese Egret	TLR3-11.1|Female|RY	CTTACGGTTTTAAACCTTTCCCAAAATTCTCTGTCTGAGATAGAAGATGACTCATTTCAGTGGCTTTCAAGTTTACAATACTTAAACCTGAAGTATAATAACATTCATGTATCTTCACGTTTATTTTATGGATTATCCAGCCTCAAACATCTGAATCTGATAAATTCACTTTCTGGGAAAATTGAAGATTTTTCCTTTCATTGGTTATACCACCTGGAGTACCTTATAATGGATAATAACAATTTTCCAGGAATTACTGCTAATATGTTCACAGGTCTGAGCAACCTGAAATACTTGAGTCTCTGTAACTGCAACATAAACTTACAAAGAATAACTAATAAAACATTTTCATCACTTGCTAATTCCAGTTTGCAGATTCTGAACCTCACAAAAACAAGA…
Chinese Egret	TLR3-12.2|Female|RY	CTTACAGTTTTAAACCTTTCCCAAAATTCTCTGTCTGAGATAGAAGATGACTCATTTCAGTGGCTTTCAAGTTTACAATACTTAAACCTGAAGTATAATAACATTCATGTATCTTCACGTTTATTTTATGGATTATCCAGCCTCAAACATCTGAATCTGATAAATTCACTTTCTGGGAAAATTGAAGATTTTTCCTTTCATTGGTTATACCACCTGGAGTACCTTATAATGGATAATAACAATTTTCCAGGAATTACTGCTAATATGTTCACAGGTCTGAGCAACCTGAAATACTTGAGTCTCTGTAACTGCAACATAAACTTACAAAGAATAACTAATAAAACATTTTCATCACTTGCTAATTCCAGTTTGCAGATTCTGAACCTCACAAAAACAAGA…
Chinese Egret	TLR3-14.2|Male|RY	CTTACGGTTTTAAACCTTTCCCAAAATTCTCTGTCTGAGATAGAAGATGACTCATTTCAGTGGCTTTCAAGTTTACAATACTTAAACCTGAAGTATAATAACATTCATGTATCTTCACGTTTATTTTATGGATTATCCAGCCTCAAACATCTGAATCTGATAAATTCACTTTCTGGGAAAATTGAAGATTTTTCCTTTCATTGGTTATACCACCTGGAGTACCTTATAATGGATAATAACAATTTTCCAGGAATTACTGCTAATATGTTCACAGGTCTGAGCAACCTGAAATACTTGAGTCTCTGTAACTGCAACATAAACTTACAAAGAATAACTAATAAAACATTTTCATCACTTGCTAATTCCAGTTTGCAGATTCTGAACCTCACAAAAACAAGA…
Chinese Egret	TLR3-16.3|Male|RY	CTTACAGTTTTAAACCTTTCCCAAAATTCTCTGTCTGAGATAGAAGATGACTCATTTCAGTGGCTTTCAAGTTTACAATACTTAAACCTGAAGTATAATAACATTCATGTATCTTCACGTTTATTTTATGGATTATCCAGCCTCAAACATCTGAATCTGATAAATTCACTTTCTGGGAAAATTGAAGATTTTTCCTTTCATTGGTTATACCACCTGGAGTACCTTATAATGGATAATAACAATTTTCCAGGAATTACTGCTAATATGTTCACAGGTCTGAGCAACCTGAAATACTTGAGTCTCTGTAACTGCAACATAAACTTACAAAGAATAACTAATAAAACATTTTCATCACTTGCTAATTCCAGTTTGCAGATTCTGAACCTCACAAAAACAAGA…
Chinese Egret	TLR3-17.1|Male|RY	CTTACGGTTTTAAACCTTTCCCAAAATTCTCTGTCTGAGATAGAAGATGACTCATTTCAGTGGCTTTCAAGTTTACAATACTTAAACCTGAAGTATAATAACATTCATGTATCTTCACGTTTATTTTATGGATTATCCAGCCTCAAACATCTGAATCTGATAAATTCACTTTCTGGGAAAATTGAAGATTTTTCCTTTCATTGGTTATACCACCTGGAGTACCTTATAATGGATAATAACAATTTTCCAGGAATTACTGCTAATATGTTCACAGGTCTGAGCAACCTGAAATACTTGAGTCTCTGTAACTGCAACATAAACTTACAAAGAATAACTAATAAAACATTTTCATCACTTGCTAATTCCAGTTTGCAGATTCTGAACCTCACAAAAACAAGA…
Chinese Egret	TLR3-19.2|Male|RY	CTTACAGTTTTAAACCTTTCCCAAAATTCTCTGTCTGAGATAGAAGATGACTCATTTCAGTGGCTTTCAAGTTTACAATACTTAAACCTGAAGTATAATAACATTCATGTATCTTCACGTTTATTTTATGGATTATCCAGCCTCAAACATCTGAATCTGATAAATTCACTTTCTGGGAAAATTGAAGATTTTTCCTTTCATTGGTTATACCACCTGGAGTACCTTATAATGGATAATAACAATTTTCCAGGAATTACTGCTAATATGTTCACAGGTCTGAGCAACCTGAAATACTTGAGTCTCTGTAACTGCAACATAAACTTACAAAGAATAACTAATAAAACATTTTCATCACTTGCTAATTCCAGTTTGCAGATTCTGAACCTCACAAAAACAAGA…
Chinese Egret	TLR3-25.1|Male|RY	CTTACGGTTTTAAACCTTTCCCAAAATTCTCTGTCTGAGATAGAAGATGACTCATTTCAGTGGCTTTCAAGTTTACAATACTTAAACCTGAAGTATAATAACATTCATGTATCTTCACGTTTATTTTATGGATTATCCAGCCTCAAACATCTGAATCTGATAAATTCACTTTCTGGGAAAATTGAAGATTTTTCCTTTCATTGGTTATACCACCTGGAGTACCTTATAATGGATAATAACAATTTTCCAGGAATTACTGCTAATATGTTCACAGGTCTGAGCAACCTGAAATACTTGAGTCTCTGTAACTGCAACATAAACTTACAAAGAATAACTAATAAAACATTTTCATCACTTGCTAATTCCAGTTTGCAGATTCTGAACCTCACAAAAACAAGA…
Chinese Egret	TLR3-26.2|Female|RY	CTTACAGTTTTAAACCTTTCCCAAAATTCTCTGTCTGAGATAGAAGATGACTCATTTCAGTGGCTTTCAAGTTTACAATACTTAAACCTGAAGTATAATAACATTCATGTATCTTCACGTTTATTTTATGGATTATCCAGCCTCAAACATCTGAATCTGATAAATTCACTTTCTGGGAAAATTGAAGATTTTTCCTTTCATTGGTTATACCACCTGGAGTACCTTATAATGGATAATAACAATTTTCCAGGAATTACTGCTAATATGTTCACAGGTCTGAGCAACCTGAAATACTTGAGTCTCTGTAACTGCAACATAAACTTACAAAGAATAACTAATAAAACATTTTCATCACTTGCTAATTCCAGTTTGCAGATTCTGAACCTCACAAAAACAAGA…
Chinese Egret	TLR3-27.3|Male|RY	CTTACGGTTTTAAACCTTTCCCAAAATTCTCTGTCTGAGATAGAAGATGACTCATTTCAGTGGCTTTCAAGTTTACAATACTTAAACCTGAAGTATAATAACATTCATGTATCTTCACGTTTATTTTATGGATTATCCAGCCTCAAACATCTGAATCTGATAAATTCACTTTCTGGGAAAATTGAAGATTTTTCCTTTCATTGGTTATACCACCTGGAGTACCTTATAATGGATAATAACAATTTTCCAGGAATTACTGCTAATATGTTCACAGGTCTGAGCAACCTGAAATACTTGAGTCTCTGTAACTGCAACATAAACTTACAAAGAATAACTAATAAAACATTTTCATCACTTGCTAATTCCAGTTTGCAGATTCTGAACCTCACAAAAACAAGA…
Chinese Egret	TLR3-28.3|Male|RY	CTTACGGTTTTAAACCTTTCCCAAAATTCTCTGTCTGAGATAGAAGATGACTCATTTCAGTGGCTTTCAAGTTTACAATACTTAAACCTGAAGTATAATAACATTCATGTATCTTCACGTTTATTTTATGGATTATCCAGCCTCAAACATCTGAATCTGATAAATTCACTTTCTGGGAAAATTGAAGATTTTTCCTTTCATTGGTTATACCACCTGGAGTACCTTATAATGGATAATAACAATTTTCCAGGAATTACTGCTAATATGTTCACAGGTCTGAGCAACCTGAAATACTTGAGTCTCTGTAACTGCAACATAAACTTACAAAGAATAACTAATAAAACATTTTCATCACTTGCTAATTCCAGTTTGCAGATTCTGAACCTCACAAAAACAAGA…
Chinese Egret	TLR3-29.2|Male|RY	CTTACGGTTTTAAACCTTTCCCAAAATTCTCTGTCTGAGATAGAAGATGACTCATTTCAGTGGCTTTCAAGTTTACAATACTTAAACCTGAAGTATAATAACATTCATGTATCTTCACGTTTATTTTATGGATTATCCAGCCTCAAACATCTGAATCTGATAAATTCACTTTCTGGGAAAATTGAAGATTTTTCCTTTCATTGGTTATACCACCTGGAGTACCTTATAATGGATAATAACAATTTTCCAGGAATTACTGCTAATATGTTCACAGGTCTGAGCAACCTGAAATACTTGAGTCTCTGTAACTGCAACATAAACTTACAAAGAATAACTAATAAAACATTTTCATCACTTGCTAATTCCAGTTTGCAGATTCTGAACCTCACAAAAACAAGA…
Chinese Egret	TLR3-30.2|Male|RY	CTTACGGTTTTAAACCTTTCCCAAAATTCTCTGTCTGAGATAGAAGATGACTCATTTCAGTGGCTTTCAAGTTTACAATACTTAAACCTGAAGTATAATAACATTCATGTATCTTCACGTTTATTTTATGGATTATCCAGCCTCAAACATCTGAATCTGATAAATTCACTTTCTGGGAAAATTGAAGATTTTTCCTTTCATTGGTTATACCACCTGGAGTACCTTATAATGGATAATAACAATTTTCCAGGAATTACTGCTAATATGTTCACAGGTCTGAGCAACCTGAAATACTTGAGTCTCTGTAACTGCAACATAAACTTACAAAGAATAACTAATAAAACATTTTCATCACTTGCTAATTCCAGTTTGCAGATTCTGAACCTCACAAAAACAAGA…
Chinese Egret	TLR3-31.1|Male|RY	CTTACGGTTTTAAACCTTTCCCAAAATTCTCTGTCTGAGATAGAAGATGACTCATTTCAGTGGCTTTCAAGTTTACAATACTTAAACCTGAAGTATAATAACATTCATGTATCTTCACGTTTATTTTATGGATTATCCAGCCTCAAACATCTGAATCTGATAAATTCACTTTCTGGGAAAATTGAAGATTTTTCCTTTCATTGGTTATACCACCTGGAGTACCTTATAATGGATAATAACAATTTTCCAGGAATTACTGCTAATATGTTCACAGGTCTGAGCAACCTGAAATACTTGAGTCTCTGTAACTGCAACATAAACTTACAAAGAATAACTAATAAAACATTTTCATCACTTGCTAATTCCAGTTTGCAGATTCTGAACCTCACAAAAACAAGA…
Chinese Egret	TLR3-34.1|Female|RY	CTTACAGTTTTAAACCTTTCCCAAAATTCTCTGTCTGAGATAGAAGATGACTCATTTCAGTGGCTTTCAAGTTTACAATACTTAAACCTGAAGTATAATAACATTCATGTATCTTCACGTTTATTTTATGGATTATCCAGCCTCAAACATCTGAATCTGATAAATTCACTTTCTGGGAAAATTGAAGATTTTTCCTTTCATTGGTTATACCACCTGGAGTACCTTATAATGGATAATAACAATTTTCCAGGAATTACTGCTAATATGTTCACAGGTCTGAGCAACCTGAAATACTTGAGTCTCTGTAACTGCAACATAAACTTACAAAGAATAACTAATAAAACATTTTCATCACTTGCTAATTCCAGTTTGCAGATTCTGAACCTCACAAAAACAAGA…
Chinese Egret	TLR3-37.1|Male|RY	CTTACAGTTTTAAACCTTTCCCAAAATTCTCTGTCTGAGATAGAAGATGACTCATTTCAGTGGCTTTCAAGTTTACAATACTTAAACCTGAAGTATAATAACATTCATGTATCTTCACGTTTATTTTATGGATTATCCAGCCTCAAACATCTGAATCTGATAAATTCACTTTCTGGGAAAATTGAAGATTTTTCCTTTCATTGGTTATACCACCTGGAGTACCTTATAATGGATAATAACAATTTTCCAGGAATTACTGCTAATATGTTCACAGGTCTGAGCAACCTGAAATACTTGAGTCTCTGTAACTGCAACATAAACTTACAAAGAATAACTAATAAAACATTTTCATCACTTGCTAATTCCAGTTTGCAGATTCTGAACCTCACAAAAACAAGA…
Chinese Egret	TLR3-41.1|Male|RY	CTTACGGTTTTAAACCTTTCCCAAAATTCTCTGTCTGAGATAGAAGATGACTCATTTCAGTGGCTTTCAAGTTTACAATACTTAAACCTGAAGTATAATAACATTCATGTATCTTCACGTTTATTTTATGGATTATCCAGCCTCAAACATCTGAATCTGATAAATTCACTTTCTGGGAAAATTGAAGATTTTTCCTTTCATTGGTTATACCACCTGGAGTACCTTATAATGGATAATAACAATTTTCCAGGAATTACTGCTAATATGTTCACAGGTCTGAGCAACCTGAAATACTTGAGTCTCTGTAACTGCAACATAAACTTACAAAGAATAACTAATAAAACATTTTCATCACTTGCTAATTCCAGTTTGCAGATTCTGAACCTCACAAAAACAAGA…
Chinese Egret	TLR3-42.1|Female|RY	CTTACGGTTTTAAACCTTTCCCAAAATTCTCTGTCTGAGATAGAAGATGACTCATTTCAGTGGCTTTCAAGTTTACAATACTTAAACCTGAAGTATAATAACATTCATGTATCTTCACGTTTATTTTATGGATTATCCAGCCTCAAACATCTGAATCTGATAAATTCACTTTCTGGGAAAATTGAAGATTTTTCCTTTCATTGGTTATACCACCTGGAGTACCTTATAATGGATAATAACAATTTTCCAGGAATTACTGCTAATATGTTCACAGGTCTGAGCAACCTGAAATACTTGAGTCTCTGTAACTGCAACATAAACTTACAAAGAATAACTAATAAAACATTTTCATCACTTGCTAATTCCAGTTTGCAGATTCTGAACCTCACAAAAACAAGA…
Chinese Egret	TLR3-43.1|Female|RY	CTTACGGTTTTAAACCTTTCCCAAAATTCTCTGTCTGAGATAGAAGATGACTCATTTCAGTGGCTTTCAAGTTTACAATACTTAAACCTGAAGTATAATAACATTCATGTATCTTCACGTTTATTTTATGGATTATCCAGCCTCAAACATCTGAATCTGATAAATTCACTTTCTGGGAAAATTGAAGATTTTTCCTTTCATTGGTTATACCACCTGGAGTACCTTATAATGGATAATAACAATTTTCCAGGAATTACTGCTAATATGTTCACAGGTCTGAGCAACCTGAAATACTTGAGTCTCTGTAACTGCAACATAAACTTACAAAGAATAACTAATAAAACATTTTCATCACTTGCTAATTCCAGTTTGCAGATTCTGAACCTCACAAAAACAAGA…
Chinese Egret	TLR3-45.1|Female|RY	CTTACGGTTTTAAACCTTTCCCAAAATTCTCTGTCTGAGATAGAAGATGACTCATTTCAGTGGCTTTCAAGTTTACAATACTTAAACCTGAAGTATAATAACATTCATGTATCTTCACGTTTATTTTATGGATTATCCAGCCTCAAACATCTGAATCTGATAAATTCACTTTCTGGGAAAATTGAAGATTTTTCCTTTCATTGGTTATACCACCTGGAGTACCTTATAATGGATAATAACAATTTTCCAGGAATTACTGCTAATATGTTCACAGGTCTGAGCAACCTGAAATACTTGAGTCTCTGTAACTGCAACATAAACTTACAAAGAATAACTAATAAAACATTTTCATCACTTGCTAATTCCAGTTTGCAGATTCTGAACCTCACAAAAACAAGA…
Chinese Egret	TLR3-46.1|Female|RY	CTTACGGTTTTAAACCTTTCCCAAAATTCTCTGTCTGAGATAGAAGATGACTCATTTCAGTGGCTTTCAAGTTTACAATACTTAAACCTGAAGTATAATAACATTCATGTATCTTCACGTTTATTTTATGGATTATCCAGCCTCAAACATCTGAATCTGATAAATTCACTTTCTGGGAAAATTGAAGATTTTTCCTTTCATTGGTTATACCACCTGGAGTACCTTATAATGGATAATAACAATTTTCCAGGAATTACTGCTAATATGTTCACAGGTCTGAGCAACCTGAAATACTTGAGTCTCTGTAACTGCAACATAAACTTACAAAGAATAACTAATAAAACATTTTCATCACTTGCTAATTCCAGTTTGCAGATTCTGAACCTCACAAAAACAAGA…
Chinese Egret	TLR3-47.1|Male|RY	CTTACGGTTTTAAACCTTTCCCAAAATTCTCTGTCTGAGATAGAAGATGACTCATTTCAGTGGCTTTCAAGTTTACAATACTTAAACCTGAAGTATAATAACATTCATGTATCTTCACGTTTATTTTATGGATTATCCAGCCTCAAACATCTGAATCTGATAAATTCACTTTCTGGGAAAATTGAAGATTTTTCCTTTCATTGGTTATACCACCTGGAGTACCTTATAATGGATAATAACAATTTTCCAGGAATTACTGCTAATATGTTCACAGGTCTGAGCAACCTGAAATACTTGAGTCTCTGTAACTGCAACATAAACTTACAAAGAATAACTAATAAAACATTTTCATCACTTGCTAATTCCAGTTTGCAGATTCTGAACCTCACAAAAACAAGA…
Chinese Egret	TLR3-1.3|Male|MTS	CTTACGGTTTTAAACCTTTCCCAAAATTCTCTGTCTGAGATAGAAGATGACTCATTTCAGTGGCTTTCAAGTTTACAATACTTAAACCTGAAGTATAATAACATTCATGTATCTTCACGTTTATTTTATGGATTATCCAGCCTCAAACATCTGAATCTGATAAATTCACTTTCTGGGAAAATTGAAGATTTTTCCTTTCATTGGTTATACCACCTGGAGTACCTTATAATGGATAATAACAATTTTCCAGGAATTACTGCTAATATGTTCACAGGTCTGAGCAACCTGAAATACTTGAGTCTCTGTAACTGCAACATAAACTTACAAAGAATAACTAATAAAACATTTTCATCACTTGCTAATTCCAGTTTGCAGATTCTGAACCTCACAAAAACAAGA…
Chinese Egret	TLR3-2.1|Male|MTS	CTTACGGTTTTAAACCTTTCCCAAAATTCTCTGTCTGAGATAGAAGATGACTCATTTCAGTGGCTTTCAAGTTTACAATACTTAAACCTGAAGTATAATAACATTCATGTATCTTCACGTTTATTTTATGGATTATCCAGCCTCAAACATCTGAATCTGATAAATTCACTTTCTGGGAAAATTGAAGATTTTTCCTTTCATTGGTTATACCACCTGGAGTACCTTATAATGGATAATAACAATTTTCCAGGAATTACTGCTAATATGTTCACAGGTCTGAGCAACCTGAAATACTTGAGTCTCTGTAACTGCAACATAAACTTACAAAGAATAACTAATAAAACATTTTCATCACTTGCTAATTCCAGTTTGCAGATTCTGAACCTCACAAAAACAAGA…
Chinese Egret	TLR3-3.1|Male|MTS	CTTACGGTTTTAAACCTTTCCCAAAATTCTCTGTCTGAGATAGAAGATGACTCATTTCAGTGGCTTTCAAGTTTACAATACTTAAACCTGAAGTATAATAACATTCATGTATCTTCACGTTTATTTTATGGATTATCCAGCCTCAAACATCTGAATCTGATAAATTCACTTTCTGGGAAAATTGAAGATTTTTCCTTTCATTGGTTATACCACCTGGAGTACCTTATAATGGATAATAACAATTTTCCAGGAATTACTGCTAATATGTTCACAGGTCTGAGCAACCTGAAATACTTGAGTCTCTGTAACTGCAACATAAACTTACAAAGAATAACTAATAAAACATTTTCATCACTTGCTAATTCCAGTTTGCAGATTCTGAACCTCACAAAAACAAGA…
Chinese Egret	TLR3-5.3|Male|MTS	CTTACGGTTTTAAACCTTTCCCAAAATTCTCTGTCTGAGATAGAAGATGACTCATTTCAGTGGCTTTCAAGTTTACAATACTTAAACCTGAAGTATAATAACATTCATGTATCTTCACGTTTATTTTATGGATTATCCAGCCTCAAACATCTGAATCTGATAAATTCACTTTCTGGGAAAATTGAAGATTTTTCCTTTCATTGGTTATACCACCTGGAGTACCTTATAATGGATAATAACAATTTTCCAGGAATTACTGCTAATATGTTCACAGGTCTGAGCAACCTGAAATACTTGAGTCTCTGTAACTGCAACATAAACTTACAAAGAATAACTAATAAAACATTTTCATCACTTGCTAATTCCAGTTTGCAGATTCTGAACCTCACAAAAACAAGA…
Chinese Egret	TLR3-89.2|Female|MTS	CTTACGGTTTTAAACCTTTCCCAAAATTCTCTGTCTGAGATAGAAGATGACTCATTTCAGTGGCTTTCAAGTTTACAATACTTAAACCTGAAGTATAATAACATTCATGTATCTTCACGTTTATTTTATGGATTATCCAGCCTCAAACATCTGAATCTGATAAATTCACTTTCTGGGAAAATTGAAGATTTTTCCTTTCATTGGTTATACCACCTGGAGTACCTTATAATGGATAATAACAATTTTCCAGGAATTACTGCTAATATGTTCACAGGTCTGAGCAACCTGAAATACTTGAGTCTCTGTAACTGCAACATAAACTTACAAAGAATAACTAATAAAACATTTTCATCACTTGCTAATTCCAGTTTGCAGATTCTGAACCTCACAAAAACAAGA…
Chinese Egret	TLR3-90.1|Female|MTS	CTTACAGTTTTAAACCTTTCCCAAAATTCTCTGTCTGAGATAGAAGATGACTCATTTCAGTGGCTTTCAAGTTTACAATACTTAAACCTGAAGTATAATAACATTCATGTATCTTCACGTTTATTTTATGGATTATCCAGCCTCAAACATCTGAATCTGATAAATTCACTTTCTGGGAAAATTGAAGATTTTTCCTTTCATTGGTTATACCACCTGGAGTACCTTATAATGGATAATAACAATTTTCCAGGAATTACTGCTAATATGTTCACAGGTCTGAGCAACCTGAAATACTTGAGTCTCTGTAACTGCAACATAAACTTACAAAGAATAACTAATAAAACATTTTCATCACTTGCTAATTCCAGTTTGCAGATTCTGAACCTCACAAAAACAAGA…
Chinese Egret	TLR3-91.3|Male|MTS	CTTACGGTTTTAAACCTTTCCCAAAATTCTCTGTCTGAGATAGAAGATGACTCATTTCAGTGGCTTTCAAGTTTACAATACTTAAACCTGAAGTATAATAACATTCATGTATCTTCACGTTTATTTTATGGATTATCCAGCCTCAAACATCTGAATCTGATAAATTCACTTTCTGGGAAAATTGAAGATTTTTCCTTTCATTGGTTATACCACCTGGAGTACCTTATAATGGATAATAACAATTTTCCAGGAATTACTGCTAATATGTTCACAGGTCTGAGCAACCTGAAATACTTGAGTCTCTGTAACTGCAACATAAACTTACAAAGAATAACTAATAAAACATTTTCATCACTTGCTAATTCCAGTTTGCAGATTCTGAACCTCACAAAAACAAGA…
Chinese Egret	TLR3-92.1|Male|MTS	CTTACGGTTTTAAACCTTTCCCAAAATTCTCTGTCTGAGATAGAAGATGACTCATTTCAGTGGCTTTCAAGTTTACAATACTTAAACCTGAAGTATAATAACATTCATGTATCTTCACGTTTATTTTATGGATTATCCAGCCTCAAACATCTGAATCTGATAAATTCACTTTCTGGGAAAATTGAAGATTTTTCCTTTCATTGGTTATACCACCTGGAGTACCTTATAATGGATAATAACAATTTTCCAGGAATTACTGCTAATATGTTCACAGGTCTGAGCAACCTGAAATACTTGAGTCTCTGTAACTGCAACATAAACTTACAAAGAATAACTAATAAAACATTTTCATCACTTGCTAATTCCAGTTTGCAGATTCTGAACCTCACAAAAACAAGA…
Chinese Egret	TLR3-93.3|Male|MTS	CTTACGGTTTTAAACCTTTCCCAAAATTCTCTGTCTGAGATAGAAGATGACTCATTTCAGTGGCTTTCAAGTTTACAATACTTAAACCTGAAGTATAATAACATTCATGTATCTTCACGTTTATTTTATGGATTATCCAGCCTCAAACATCTGAATCTGATAAATTCACTTTCTGGGAAAATTGAAGATTTTTCCTTTCATTGGTTATACCACCTGGAGTACCTTATAATGGATAATAACAATTTTCCAGGAATTACTGCTAATATGTTCACAGGTCTGAGCAACCTGAAATACTTGAGTCTCTGTAACTGCAACATAAACTTACAAAGAATAACTAATAAAACATTTTCATCACTTGCTAATTCCAGTTTGCAGATTCTGAACCTCACAAAAACAAGA…
Chinese Egret	TLR3-95.1|Female|MTS	CTTACAGTTTTAAACCTTTCCCAAAATTCTCTGTCTGAGATAGAAGATGACTCATTTCAGTGGCTTTCAAGTTTACAATACTTAAACCTGAAGTATAATAACATTCATGTATCTTCACGTTTATTTTATGGATTATCCAGCCTCAAACATCTGAATCTGATAAATTCACTTTCTGGGAAAATTGAAGATTTTTCCTTTCATTGGTTATACCACCTGGAGTACCTTATAATGGATAATAACAATTTTCCAGGAATTACTGCTAATATGTTCACAGGTCTGAGCAACCTGAAATACTTGAGTCTCTGTAACTGCAACATAAACTTACAAAGAATAACTAATAAAACATTTTCATCACTTGCTAATTCCAGTTTGCAGATTCTGAACCTCACAAAAACAAGA…
Chinese Egret	TLR3-98.1|Male|MTS	CTTACAGTTTTAAACCTTTCCCAAAATTCTCTGTCTGAGATAGAAGATGACTCATTTCAGTGGCTTTCAAGTTTACAATACTTAAACCTGAAGTATAATAACATTCATGTATCTTCACGTTTATTTTATGGATTATCCAGCCTCAAACATCTGAATCTGATAAATTCACTTTCTGGGAAAATTGAAGATTTTTCCTTTCATTGGTTATACCACCTGGAGTACCTTATAATGGATAATAACAATTTTCCAGGAATTACTGCTAATATGTTCACAGGTCTGAGCAACCTGAAATACTTGAGTCTCTGTAACTGCAACATAAACTTACAAAGAATAACTAATAAAACATTTTCATCACTTGCTAATTCCAGTTTGCAGATTCTGAACCTCACAAAAACAAGA…
Chinese Egret	TLR3-99.1|Male|MTS	CTTACGGTTTTAAACCTTTCCCAAAATTCTCTGTCTGAGATAGAAGATGACTCATTTCAGTGGCTTTCAAGTTTACAATACTTAAACCTGAAGTATAATAACATTCATGTATCTTCACGTTTATTTTATGGATTATCCAGCCTCAAACATCTGAATCTGATAAATTCACTTTCTGGGAAAATTGAAGATTTTTCCTTTCATTGGTTATACCACCTGGAGTACCTTATAATGGATAATAACAATTTTCCAGGAATTACTGCTAATATGTTCACAGGTCTGAGCAACCTGAAATACTTGAGTCTCTGTAACTGCAACATAAACTTACAAAGAATAACTAATAAAACATTTTCATCACTTGCTAATTCCAGTTTGCAGATTCTGAACCTCACAAAAACAAGA…
Chinese Egret	TLR3-100.2|Male|MTS	CTTACGGTTTTAAACCTTTCCCAAAATTCTCTGTCTGAGATAGAAGATGACTCATTTCAGTGGCTTTCAAGTTTACAATACTTAAACCTGAAGTATAATAACATTCATGTATCTTCACGTTTATTTTATGGATTATCCAGCCTCAAACATCTGAATCTGATAAATTCACTTTCTGGGAAAATTGAAGATTTTTCCTTTCATTGGTTATACCACCTGGAGTACCTTATAATGGATAATAACAATTTTCCAGGAATTACTGCTAATATGTTCACAGGTCTGAGCAACCTGAAATACTTGAGTCTCTGTAACTGCAACATAAACTTACAAAGAATAACTAATAAAACATTTTCATCACTTGCTAATTCCAGTTTGCAGATTCTGAACCTCACAAAAACAAGA…
Chinese Egret	TLR3-A.1|Female|MTS	CTTACGGTTTTAAACCTTTCCCAAAATTCTCTGTCTGAGATAGAAGATGACTCATTTCAGTGGCTTTCAAGTTTACAATACTTAAACCTGAAGTATAATAACATTCATGTATCTTCACGTTTATTTTATGGATTATCCAGCCTCAAACATCTGAATCTGATAAATTCACTTTCTGGGAAAATTGAAGATTTTTCCTTTCATTGGTTATACCACCTGGAGTACCTTATAATGGATAATAACAATTTTCCAGGAATTACTGCTAATATGTTCACAGGTCTGAGCAACCTGAAATACTTGAGTCTCTGTAACTGCAACATAAACTTACAAAGAATAACTAATAAAACATTTTCATCACTTGCTAATTCCAGTTTGCAGATTCTGAACCTCACAAAAACAAGA…
Chinese Egret	TLR3-B1.2|Female|MTS	CTTACAGTTTTAAACCTTTCCCAAAATTCTCTGTCTGAGATAGAAGATGACTCATTTCAGTGGCTTTCAAGTTTACAATACTTAAACCTGAAGTATAATAACATTCATGTATCTTCACGTTTATTTTATGGATTATCCAGCCTCAAACATCTGAATCTGATAAATTCACTTTCTGGGAAAATTGAAGATTTTTCCTTTCATTGGTTATACCACCTGGAGTACCTTATAATGGATAATAACAATTTTCCAGGAATTACTGCTAATATGTTCACAGGTCTGAGCAACCTGAAATACTTGAGTCTCTGTAACTGCAACATAAACTTACAAAGAATAACTAATAAAACATTTTCATCACTTGCTAATTCCAGTTTGCAGATTCTGAACCTCACAAAAACAAGA…
Chinese Egret	TLR3-C.1|Female|MTS	CTTACAGTTTTAAACCTTTCCCAAAATTCTCTGTCTGAGATAGAAGATGACTCATTTCAGTGGCTTTCAAGTTTACAATACTTAAACCTGAAGTATAATAACATTCATGTATCTTCACGTTTATTTTATGGATTATCCAGCCTCAAACATCTGAATCTGATAAATTCACTTTCTGGGAAAATTGAAGATTTTTCCTTTCATTGGTTATACCACCTGGAGTACCTTATAATGGATAATAACAATTTTCCAGGAATTACTGCTAATATGTTCACAGGTCTGAGCAACCTGAAATACTTGAGTCTCTGTAACTGCAACATAAACTTACAAAGAATAACTAATAAAACATTTTCATCACTTGCTAATTCCAGTTTGCAGATTCTGAACCTCACAAAAACAAGA…
Chinese Egret	TLR3-D.1|Male|MTS	CTTACAGTTTTAAACCTTTCCCAAAATTCTCTGTCTGAGATAGAAGATGACTCATTTCAGTGGCTTTCAAGTTTACAATACTTAAACCTGAAGTATAATAACATTCATGTATCTTCACGTTTATTTTATGGATTATCCAGCCTCAAACATCTGAATCTGATAAATTCACTTTCTGGGAAAATTGAAGATTTTTCCTTTCATTGGTTATACCACCTGGAGTACCTTATAATGGATAATAACAATTTTCCAGGAATTACTGCTAATATGTTCACAGGTCTGAGCAACCTGAAATACTTGAGTCTCTGTAACTGCAACATAAACTTACAAAGAATAACTAATAAAACATTTTCATCACTTGCTAATTCCAGTTTGCAGATTCTGAACCTCACAAAAACAAGA…
Chinese Egret	TLR3-E1.1|Female|MTS	CTTACAGTTTTAAACCTTTCCCAAAATTCTCTGTCTGAGATAGAAGATGACTCATTTCAGTGGCTTTCAAGTTTACAATACTTAAACCTGAAGTATAATAACATTCATGTATCTTCACGTTTATTTTATGGATTATCCAGCCTCAAACATCTGAATCTGATAAATTCACTTTCTGGGAAAATTGAAGATTTTTCCTTTCATTGGTTATACCACCTGGAGTACCTTATAATGGATAATAACAATTTTCCAGGAATTACTGCTAATATGTTCACAGGTCTGAGCAACCTGAAATACTTGAGTCTCTGTAACTGCAACATAAACTTACAAAGAATAACTAATAAAACATTTTCATCACTTGCTAATTCCAGTTTGCAGATTCTGAACCTCACAAAAACAAGA…
Chinese Egret	TLR3-F.2|Male|MTS	CTTACGGTTTTAAACCTTTCCCAAAATTCTCTGTCTGAGATAGAAGATGACTCATTTCAGTGGCTTTCAAGTTTACAATACTTAAACCTGAAGTATAATAACATTCATGTATCTTCACGTTTATTTTATGGATTATCCAGCCTCAAACATCTGAATCTGATAAATTCACTTTCTGGGAAAATTGAAGATTTTTCCTTTCATTGGTTATACCACCTGGAGTACCTTATAATGGATAATAACAATTTTCCAGGAATTACTGCTAATATGTTCACAGGTCTGAGCAACCTGAAATACTTGAGTCTCTGTAACTGCAACATAAACTTACAAAGAATAACTAATAAAACATTTTCATCACTTGCTAATTCCAGTTTGCAGATTCTGAACCTCACAAAAACAAGA…
Chinese Egret	TLR3-G.1|Female|MTS	CTTACAGTTTTAAACCTTTCCCAAAATTCTCTGTCTGAGATAGAAGATGACTCATTTCAGTGGCTTTCAAGTTTACAATACTTAAACCTGAAGTATAATAACATTCATGTATCTTCACGTTTATTTTATGGATTATCCAGCCTCAAACATCTGAATCTGATAAATTCACTTTCTGGGAAAATTGAAGATTTTTCCTTTCATTGGTTATACCACCTGGAGTACCTTATAATGGATAATAACAATTTTCCAGGAATTACTGCTAATATGTTCACAGGTCTGAGCAACCTGAAATACTTGAGTCTCTGTAACTGCAACATAAACTTACAAAGAATAACTAATAAAACATTTTCATCACTTGCTAATTCCAGTTTGCAGATTCTGAACCTCACAAAAACAAGA…
Chinese Egret	TLR3-H.2|Male|MTS	CTTACGGTTTTAAACCTTTCCCAAAATTCTCTGTCTGAGATAGAAGATGACTCATTTCAGTGGCTTTCAAGTTTACAATACTTAAACCTGAAGTATAATAACATTCATGTATCTTCACGTTTATTTTATGGATTATCCAGCCTCAAACATCTGAATCTGATAAATTCACTTTCTGGGAAAATTGAAGATTTTTCCTTTCATTGGTTATACCACCTGGAGTACCTTATAATGGATAATAACAATTTTCCAGGAATTACTGCTAATATGTTCACAGGTCTGAGCAACCTGAAATACTTGAGTCTCTGTAACTGCAACATAAACTTACAAAGAATAACTAATAAAACATTTTCATCACTTGCTAATTCCAGTTTGCAGATTCTGAACCTCACAAAAACAAGA…
Chinese Egret	TLR3-I.2|Female|MTS	CTTACGGTTTTAAACCTTTCCCAAAATTCTCTGTCTGAGATAGAAGATGACTCATTTCAGTGGCTTTCAAGTTTACAATACTTAAACCTGAAGTATAATAACATTCATGTATCTTCACGTTTATTTTATGGATTATCCAGCCTCAAACATCTGAATCTGATAAATTCACTTTCTGGGAAAATTGAAGATTTTTCCTTTCATTGGTTATACCACCTGGAGTACCTTATAATGGATAATAACAATTTTCCAGGAATTACTGCTAATATGTTCACAGGTCTGAGCAACCTGAAATACTTGAGTCTCTGTAACTGCAACATAAACTTACAAAGAATAACTAATAAAACATTTTCATCACTTGCTAATTCCAGTTTGCAGATTCTGAACCTCACAAAAACAAGA…
Chinese Egret	TLR3-K1.2|Male|MTS	CTTACGGTTTTAAACCTTTCCCAAAATTCTCTGTCTGAGATAGAAGATGACTCATTTCAGTGGCTTTCAAGTTTACAATACTTAAACCTGAAGTATAATAACATTCATGTATCTTCACGTTTATTTTATGGATTATCCAGCCTCAAACATCTGAATCTGATAAATTCACTTTCTGGGAAAATTGAAGATTTTTCCTTTCATTGGTTATACCACCTGGAGTACCTTATAATGGATAATAACAATTTTCCAGGAATTACTGCTAATATGTTCACAGGTCTGAGCAACCTGAAATACTTGAGTCTCTGTAACTGCAACATAAACTTACAAAGAATAACTAATAAAACATTTTCATCACTTGCTAATTCCAGTTTGCAGATTCTGAACCTCACAAAAACAAGA…
Chinese Egret	TLR3-L1.1|Male|MTS	CTTACAGTTTTAAACCTTTCCCAAAATTCTCTGTCTGAGATAGAAGATGACTCATTTCAGTGGCTTTCAAGTTTACAATACTTAAACCTGAAGTATAATAACATTCATGTATCTTCACGTTTATTTTATGGATTATCCAGCCTCAAACATCTGAATCTGATAAATTCACTTTCTGGGAAAATTGAAGATTTTTCCTTTCATTGGTTATACCACCTGGAGTACCTTATAATGGATAATAACAATTTTCCAGGAATTACTGCTAATATGTTCACAGGTCTGAGCAACCTGAAATACTTGAGTCTCTGTAACTGCAACATAAACTTACAAAGAATAACTAATAAAACATTTTCATCACTTGCTAATTCCAGTTTGCAGATTCTGAACCTCACAAAAACAAGA…
Chinese Egret	TLR3-M.1|Male|MTS	CTTACAGTTTTAAACCTTTCCCAAAATTCTCTGTCTGAGATAGAAGATGACTCATTTCAGTGGCTTTCAAGTTTACAATACTTAAACCTGAAGTATAATAACATTCATGTATCTTCACGTTTATTTTATGGATTATCCAGCCTCAAACATCTGAATCTGATAAATTCACTTTCTGGGAAAATTGAAGATTTTTCCTTTCATTGGTTATACCACCTGGAGTACCTTATAATGGATAATAACAATTTTCCAGGAATTACTGCTAATATGTTCACAGGTCTGAGCAACCTGAAATACTTGAGTCTCTGTAACTGCAACATAAACTTACAAAGAATAACTAATAAAACATTTTCATCACTTGCTAATTCCAGTTTGCAGATTCTGAACCTCACAAAAACAAGA…
Chinese Egret	TLR3-O1.1|Female|MTS	CTTACAGTTTTAAACCTTTCCCAAAATTCTCTGTCTGAGATAGAAGATGACTCATTTCAGTGGCTTTCAAGTTTACAATACTTAAACCTGAAGTATAATAACATTCATGTATCTTCACGTTTATTTTATGGATTATCCAGCCTCAAACATCTGAATCTGATAAATTCACTTTCTGGGAAAATTGAAGATTTTTCCTTTCATTGGTTATACCACCTGGAGTACCTTATAATGGATAATAACAATTTTCCAGGAATTACTGCTAATATGTTCACAGGTCTGAGCAACCTGAAATACTTGAGTCTCTGTAACTGCAACATAAACTTACAAAGAATAACTAATAAAACATTTTCATCACTTGCTAATTCCAGTTTGCAGATTCTGAACCTCACAAAAACAAGA…
Chinese Egret	TLR3-Q.1|Male|MTS	CTTACGGTTTTAAACCTTTCCCAAAATTCTCTGTCTGAGATAGAAGATGACTCATTTCAGTGGCTTTCAAGTTTACAATACTTAAACCTGAAGTATAATAACATTCATGTATCTTCACGTTTATTTTATGGATTATCCAGCCTCAAACATCTGAATCTGATAAATTCACTTTCTGGGAAAATTGAAGATTTTTCCTTTCATTGGTTATACCACCTGGAGTACCTTATAATGGATAATAACAATTTTCCAGGAATTACTGCTAATATGTTCACAGGTCTGAGCAACCTGAAATACTTGAGTCTCTGTAACTGCAACATAAACTTACAAAGAATAACTAATAAAACATTTTCATCACTTGCTAATTCCAGTTTGCAGATTCTGAACCTCACAAAAACAAGA…
Chinese Egret	TLR3-V1.1|Female|MTS	CTTACAGTTTTAAACCTTTCCCAAAATTCTCTGTCTGAGATAGAAGATGACTCATTTCAGTGGCTTTCAAGTTTACAATACTTAAACCTGAAGTATAATAACATTCATGTATCTTCACGTTTATTTTATGGATTATCCAGCCTCAAACATCTGAATCTGATAAATTCACTTTCTGGGAAAATTGAAGATTTTTCCTTTCATTGGTTATACCACCTGGAGTACCTTATAATGGATAATAACAATTTTCCAGGAATTACTGCTAATATGTTCACAGGTCTGAGCAACCTGAAATACTTGAGTCTCTGTAACTGCAACATAAACTTACAAAGAATAACTAATAAAACATTTTCATCACTTGCTAATTCCAGTTTGCAGATTCTGAACCTCACAAAAACAAGA…
Chinese Egret	TLR3-Y.3|Male|MTS	CTTACGGTTTTAAACCTTTCCCAAAATTCTCTGTCTGAGATAGAAGATGACTCATTTCAGTGGCTTTCAAGTTTACAATACTTAAACCTGAAGTATAATAACATTCATGTATCTTCACGTTTATTTTATGGATTATCCAGCCTCAAACATCTGAATCTGATAAATTCACTTTCTGGGAAAATTGAAGATTTTTCCTTTCATTGGTTATACCACCTGGAGTACCTTATAATGGATAATAACAATTTTCCAGGAATTACTGCTAATATGTTCACAGGTCTGAGCAACCTGAAATACTTGAGTCTCTGTAACTGCAACATAAACTTACAAAGAATAACTAATAAAACATTTTCATCACTTGCTAATTCCAGTTTGCAGATTCTGAACCTCACAAAAACAAGA…
Chinese Egret	TLR3-Z1.2|Female|MTS	CTTACAGTTTTAAACCTTTCCCAAAATTCTCTGTCTGAGATAGAAGATGACTCATTTCAGTGGCTTTCAAGTTTACAATACTTAAACCTGAAGTATAATAACATTCATGTATCTTCACGTTTATTTTATGGATTATCCAGCCTCAAACATCTGAATCTGATAAATTCACTTTCTGGGAAAATTGAAGATTTTTCCTTTCATTGGTTATACCACCTGGAGTACCTTATAATGGATAATAACAATTTTCCAGGAATTACTGCTAATATGTTCACAGGTCTGAGCAACCTGAAATACTTGAGTCTCTGTAACTGCAACATAAACTTACAAAGAATAACTAATAAAACATTTTCATCACTTGCTAATTCCAGTTTGCAGATTCTGAACCTCACAAAAACAAGA…
Chinese Egret	TLR3-3.1|Female|XRT	CTTACGGTTTTAAACCTTTCCCAAAATTCTCTGTCTGAGATAGAAGATGACTCATTTCAGTGGCTTTCAAGTTTACAATACTTAAACCTGAAGTATAATAACATTCATGTATCTTCACGTTTATTTTATGGATTATCCAGCCTCAAACATCTGAATCTGATAAATTCACTTTCTGGGAAAATTGAAGATTTTTCCTTTCATTGGTTATACCACCTGGAGTACCTTATAATGGATAATAACAATTTTCCAGGAATTACTGCTAATATGTTCACAGGTCTGAGCAACCTGAAATACTTGAGTCTCTGTAACTGCAACATAAACTTACAAAGAATAACTAATAAAACATTTTCATCACTTGCTAATTCCAGTTTGCAGATTCTGAACCTCACAAAAACAAGA…
Chinese Egret	TLR3-4.1|Male|XRT	CTTACAGTTTTAAACCTTTCCCAAAATTCTCTGTCTGAGATAGAAGATGACTCATTTCAGTGGCTTTCAAGTTTACAATACTTAAACCTGAAGTATAATAACATTCATGTATCTTCACGTTTATTTTATGGATTATCCAGCCTCAAACATCTGAATCTGATAAATTCACTTTCTGGGAAAATTGAAGATTTTTCCTTTCATTGGTTATACCACCTGGAGTACCTTATAATGGATAATAACAATTTTCCAGGAATTACTGCTAATATGTTCACAGGTCTGAGCAACCTGAAATACTTGAGTCTCTGTAACTGCAACATAAACTTACAAAGAATAACTAATAAAACATTTTCATCACTTGCTAATTCCAGTTTGCAGATTCTGAACCTCACAAAAACAAGA…
Chinese Egret	TLR3-7.1|Female|XRT	CTTACGGTTTTAAACCTTTCCCAAAATTCTCTGTCTGAGATAGAAGATGACTCATTTCAGTGGCTTTCAAGTTTACAATACTTAAACCTGAAGTATAATAACATTCATGTATCTTCACGTTTATTTTATGGATTATCCAGCCTCAAACATCTGAATCTGATAAATTCACTTTCTGGGAAAATTGAAGATTTTTCCTTTCATTGGTTATACCACCTGGAGTACCTTATAATGGATAATAACAATTTTCCAGGAATTACTGCTAATATGTTCACAGGTCTGAGCAACCTGAAATACTTGAGTCTCTGTAACTGCAACATAAACTTACAAAGAATAACTAATAAAACATTTTCATCACTTGCTAATTCCAGTTTGCAGATTCTGAACCTCACAAAAACAAGA…
Chinese Egret	TLR3-8.1|Female|XRT	CTTACAGTTTTAAACCTTTCCCAAAATTCTCTGTCTGAGATAGAAGATGACTCATTTCAGTGGCTTTCAAGTTTACAATACTTAAACCTGAAGTATAATAACATTCATGTATCTTCACGTTTATTTTATGGATTATCCAGCCTCAAACATCTGAATCTGATAAATTCACTTTCTGGGAAAATTGAAGATTTTTCCTTTCATTGGTTATACCACCTGGAGTACCTTATAATGGATAATAACAATTTTCCAGGAATTACTGCTAATATGTTCACAGGTCTGAGCAACCTGAAATACTTGAGTCTCTGTAACTGCAACATAAACTTACAAAGAATAACTAATAAAACATTTTCATCACTTGCTAATTCCAGTTTGCAGATTCTGAACCTCACAAAAACAAGA…
Chinese Egret	TLR3-12.3|Male|XRT	CTTACAGTTTTAAACCTTTCCCAAAATTCTCTGTCTGAGATAGAAGATGACTCATTTCAGTGGCTTTCAAGTTTACAATACTTAAACCTGAAGTATAATAACATTCATGTATCTTCACGTTTATTTTATGGATTATCCAGCCTCAAACATCTGAATCTGATAAATTCACTTTCTGGGAAAATTGAAGATTTTTCCTTTCATTGGTTATACCACCTGGAGTACCTTATAATGGATAATAACAATTTTCCAGGAATTACTGCTAATATGTTCACAGGTCTGAGCAACCTGAAATACTTGAGTCTCTGTAACTGCAACATAAACTTACAAAGAATAACTAATAAAACATTTTCATCACTTGCTAATTCCAGTTTGCAGATTCTGAACCTCACAAAAACAAGA…
Chinese Egret	TLR3-13.4|Male|XRT	CTTACAGTTTTAAACCTTTCCCAAAATTCTCTGTCTGAGATAGAAGATGACTCATTTCAGTGGCTTTCAAGTTTACAATACTTAAACCTGAAGTATAATAACATTCATGTATCTTCACGTTTATTTTATGGATTATCCAGCCTCAAACATCTGAATCTGATAAATTCACTTTCTGGGAAAATTGAAGATTTTTCCTTTCATTGGTTATACCACCTGGAGTACCTTATAATGGATAATAACAATTTTCCAGGAATTACTGCTAATATGTTCACAGGTCTGAGCAACCTGAAATACTTGAGTCTCTGTAACTGCAACATAAACTTACAAAGAATAACTAATAAAACATTTTCATCACTTGCTAATTCCAGTTTGCAGATTCTGAACCTCACAAAAACAAGA…
Chinese Egret	TLR3-14.1|Male|XRT	CTTACAGTTTTAAACCTTTCCCAAAATTCTCTGTCTGAGATAGAAGATGACTCATTTCAGTGGCTTTCAAGTTTACAATACTTAAACCTGAAGTATAATAACATTCATGTATCTTCACGTTTATTTTATGGATTATCCAGCCTCAAACATCTGAATCTGATAAATTCACTTTCTGGGAAAATTGAAGATTTTTCCTTTCATTGGTTATACCACCTGGAGTACCTTATAATGGATAATAACAATTTTCCAGGAATTACTGCTAATATGTTCACAGGTCTGAGCAACCTGAAATACTTGAGTCTCTGTAACTGCAACATAAACTTACAAAGAATAACTAATAAAACATTTTCATCACTTGCTAATTCCAGTTTGCAGATTCTGAACCTCACAAAAACAAGA…
Chinese Egret	TLR3-15.1|Female|XRT	CTTACAGTTTTAAACCTTTCCCAAAATTCTCTGTCTGAGATAGAAGATGACTCATTTCAGTGGCTTTCAAGTTTACAATACTTAAACCTGAAGTATAATAACATTCATGTATCTTCACGTTTATTTTATGGATTATCCAGCCTCAAACATCTGAATCTGATAAATTCACTTTCTGGGAAAATTGAAGATTTTTCCTTTCATTGGTTATACCACCTGGAGTACCTTATAATGGATAATAACAATTTTCCAGGAATTACTGCTAATATGTTCACAGGTCTGAGCAACCTGAAATACTTGAGTCTCTGTAACTGCAACATAAACTTACAAAGAATAACTAATAAAACATTTTCATCACTTGCTAATTCCAGTTTGCAGATTCTGAACCTCACAAAAACAAGA…
Chinese Egret	TLR3-16.1|Female|XRT	CTTACAGTTTTAAACCTTTCCCAAAATTCTCTGTCTGAGATAGAAGATGACTCATTTCAGTGGCTTTCAAGTTTACAATACTTAAACCTGAAGTATAATAACATTCATGTATCTTCACGTTTATTTTATGGATTATCCAGCCTCAAACATCTGAATCTGATAAATTCACTTTCTGGGAAAATTGAAGATTTTTCCTTTCATTGGTTATACCACCTGGAGTACCTTATAATGGATAATAACAATTTTCCAGGAATTACTGCTAATATGTTCACAGGTCTGAGCAACCTGAAATACTTGAGTCTCTGTAACTGCAACATAAACTTACAAAGAATAACTAATAAAACATTTTCATCACTTGCTAATTCCAGTTTGCAGATTCTGAACCTCACAAAAACAAGA…
Chinese Egret	TLR3-17.1|Male|XRT	CTTACGGTTTTAAACCTTTCCCAAAATTCTCTGTCTGAGATAGAAGATGACTCATTTCAGTGGCTTTCAAGTTTACAATACTTAAACCTGAAGTATAATAACATTCATGTATCTTCACGTTTATTTTATGGATTATCCAGCCTCAAACATCTGAATCTGATAAATTCACTTTCTGGGAAAATTGAAGATTTTTCCTTTCATTGGTTATACCACCTGGAGTACCTTATAATGGATAATAACAATTTTCCAGGAATTACTGCTAATATGTTCACAGGTCTGAGCAACCTGAAATACTTGAGTCTCTGTAACTGCAACATAAACTTACAAAGAATAACTAATAAAACATTTTCATCACTTGCTAATTCCAGTTTGCAGATTCTGAACCTCACAAAAACAAGA…
Chinese Egret	TLR3-18.1|Male|XRT	CTTACAGTTTTAAACCTTTCCCAAAATTCTCTGTCTGAGATAGAAGATGACTCATTTCAGTGGCTTTCAAGTTTACAATACTTAAACCTGAAGTATAATAACATTCATGTATCTTCACGTTTATTTTATGGATTATCCAGCCTCAAACATCTGAATCTGATAAATTCACTTTCTGGGAAAATTGAAGATTTTTCCTTTCATTGGTTATACCACCTGGAGTACCTTATAATGGATAATAACAATTTTCCAGGAATTACTGCTAATATGTTCACAGGTCTGAGCAACCTGAAATACTTGAGTCTCTGTAACTGCAACATAAACTTACAAAGAATAACTAATAAAACATTTTCATCACTTGCTAATTCCAGTTTGCAGATTCTGAACCTCACAAAAACAAGA…
Chinese Egret	TLR3-19.3|Male|XRT	CTTACGGTTTTAAACCTTTCCCAAAATTCTCTGTCTGAGATAGAAGATGACTCATTTCAGTGGCTTTCAAGTTTACAATACTTAAACCTGAAGTATAATAACATTCATGTATCTTCACGTTTATTTTATGGATTATCCAGCCTCAAACATCTGAATCTGATAAATTCACTTTCTGGGAAAATTGAAGATTTTTCCTTTCATTGGTTATACCACCTGGAGTACCTTATAATGGATAATAACAATTTTCCAGGAATTACTGCTAATATGTTCACAGGTCTGAGCAACCTGAAATACTTGAGTCTCTGTAACTGCAACATAAACTTACAAAGAATAACTAATAAAACATTTTCATCACTTGCTAATTCCAGTTTGCAGATTCTGAACCTCACAAAAACAAGA…
Chinese Egret	TLR3-21.1|Male|XRT	CTTACGGTTTTAAACCTTTCCCAAAATTCTCTGTCTGAGATAGAAGATGACTCATTTCAGTGGCTTTCAAGTTTACAATACTTAAACCTGAAGTATAATAACATTCATGTATCTTCACGTTTATTTTATGGATTATCCAGCCTCAAACATCTGAATCTGATAAATTCACTTTCTGGGAAAATTGAAGATTTTTCCTTTCATTGGTTATACCACCTGGAGTACCTTATAATGGATAATAACAATTTTCCAGGAATTACTGCTAATATGTTCACAGGTCTGAGCAACCTGAAATACTTGAGTCTCTGTAACTGCAACATAAACTTACAAAGAATAACTAATAAAACATTTTCATCACTTGCTAATTCCAGTTTGCAGATTCTGAACCTCACAAAAACAAGA…
Chinese Egret	TLR3-23.3|Male|XRT	CTTACAGTTTTAAACCTTTCCCAAAATTCTCTGTCTGAGATAGAAGATGACTCATTTCAGTGGCTTTCAAGTTTACAATACTTAAACCTGAAGTATAATAACATTCATGTATCTTCACGTTTATTTTATGGATTATCCAGCCTCAAACATCTGAATCTGATAAATTCACTTTCTGGGAAAATTGAAGATTTTTCCTTTCATTGGTTATACCACCTGGAGTACCTTATAATGGATAATAACAATTTTCCAGGAATTACTGCTAATATGTTCACAGGTCTGAGCAACCTGAAATACTTGAGTCTCTGTAACTGCAACATAAACTTACAAAGAATAACTAATAAAACATTTTCATCACTTGCTAATTCCAGTTTGCAGATTCTGAACCTCACAAAAACAAGA…
Chinese Egret	TLR3-24.1|Female|XRT	CTTACAGTTTTAAACCTTTCCCAAAATTCTCTGTCTGAGATAGAAGATGACTCATTTCAGTGGCTTTCAAGTTTACAATACTTAAACCTGAAGTATAATAACATTCATGTATCTTCACGTTTATTTTATGGATTATCCAGCCTCAAACATCTGAATCTGATAAATTCACTTTCTGGGAAAATTGAAGATTTTTCCTTTCATTGGTTATACCACCTGGAGTACCTTATAATGGATAATAACAATTTTCCAGGAATTACTGCTAATATGTTCACAGGTCTGAGCAACCTGAAATACTTGAGTCTCTGTAACTGCAACATAAACTTACAAAGAATAACTAATAAAACATTTTCATCACTTGCTAATTCCAGTTTGCAGATTCTGAACCTCACAAAAACAAGA…
Chinese Egret	TLR3-22.4|Female|XRT	CTTACGGTTTTAAACCTTTCCCAAAATTCTCTGTCTGAGATAGAAGATGACTCATTTCAGTGGCTTTCAAGTTTACAATACTTAAACCTGAAGTATAATAACATTCATGTATCTTCACGTTTATTTTATGGATTATCCAGCCTCAAACATCTGAATCTGATAAATTCACTTTCTGGGAAAATTGAAGATTTTTCCTTTCATTGGTTATACCACCTGGAGTACCTTATAATGGATAATAACAATTTTCCAGGAATTACTGCTAATATGTTCACAGGTCTGAGCAACCTGAAATACTTGAGTCTCTGTAACTGCAACATAAACTTACAAAGAATAACTAATAAAACATTTTCATCACTTGCTAATTCCAGTTTGCAGATTCTGAACCTCACAAAAACAAGA…
Chinese Egret	TLR3-26.2|Male|XRT	CTTACGGTTTTAAACCTTTCCCAAAATTCTCTGTCTGAGATAGAAGATGACTCATTTCAGTGGCTTTCAAGTTTACAATACTTAAACCTGAAGTATAATAACATTCATGTATCTTCACGTTTATTTTATGGATTATCCAGCCTCAAACATCTGAATCTGATAAATTCACTTTCTGGGAAAATTGAAGATTTTTCCTTTCATTGGTTATACCACCTGGAGTACCTTATAATGGATAATAACAATTTTCCAGGAATTACTGCTAATATGTTCACAGGTCTGAGCAACCTGAAATACTTGAGTCTCTGTAACTGCAACATAAACTTACAAAGAATAACTAATAAAACATTTTCATCACTTGCTAATTCCAGTTTGCAGATTCTGAACCTCACAAAAACAAGA…
Chinese Egret	TLR3-29.1|Female|XRT	CTTACAGTTTTAAACCTTTCCCAAAATTCTCTGTCTGAGATAGAAGATGACTCATTTCAGTGGCTTTCAAGTTTACAATACTTAAACCTGAAGTATAATAACATTCATGTATCTTCACGTTTATTTTATGGATTATCCAGCCTCAAACATCTGAATCTGATAAATTCACTTTCTGGGAAAATTGAAGATTTTTCCTTTCATTGGTTATACCACCTGGAGTACCTTATAATGGATAATAACAATTTTCCAGGAATTACTGCTAATATGTTCACAGGTCTGAGCAACCTGAAATACTTGAGTCTCTGTAACTGCAACATAAACTTACAAAGAATAACTAATAAAACATTTTCATCACTTGCTAATTCCAGTTTGCAGATTCTGAACCTCACAAAAACAAGA…
Chinese Egret	TLR3-30.3|Male|XRT	CTTACAGTTTTAAACCTTTCCCAAAATTCTCTGTCTGAGATAGAAGATGACTCATTTCAGTGGCTTTCAAGTTTACAATACTTAAACCTGAAGTATAATAACATTCATGTATCTTCACGTTTATTTTATGGATTATCCAGCCTCAAACATCTGAATCTGATAAATTCACTTTCTGGGAAAATTGAAGATTTTTCCTTTCATTGGTTATACCACCTGGAGTACCTTATAATGGATAATAACAATTTTCCAGGAATTACTGCTAATATGTTCACAGGTCTGAGCAACCTGAAATACTTGAGTCTCTGTAACTGCAACATAAACTTACAAAGAATAACTAATAAAACATTTTCATCACTTGCTAATTCCAGTTTGCAGATTCTGAACCTCACAAAAACAAGA…
Chinese Egret	TLR3-35.2|Male|XRT	CTTACGGTTTTAAACCTTTCCCAAAATTCTCTGTCTGAGATAGAAGATGACTCATTTCAGTGGCTTTCAAGTTTACAATACTTAAACCTGAAGTATAATAACATTCATGTATCTTCACGTTTATTTTATGGATTATCCAGCCTCAAACATCTGAATCTGATAAATTCACTTTCTGGGAAAATTGAAGATTTTTCCTTTCATTGGTTATACCACCTGGAGTACCTTATAATGGATAATAACAATTTTCCAGGAATTACTGCTAATATGTTCACAGGTCTGAGCAACCTGAAATACTTGAGTCTCTGTAACTGCAACATAAACTTACAAAGAATAACTAATAAAACATTTTCATCACTTGCTAATTCCAGTTTGCAGATTCTGAACCTCACAAAAACAAGA…
Chinese Egret	TLR3-40.1|Male|XRT	CTTACGGTTTTAAACCTTTCCCAAAATTCTCTGTCTGAGATAGAAGATGACTCATTTCAGTGGCTTTCAAGTTTACAATACTTAAACCTGAAGTATAATAACATTCATGTATCTTCACGTTTATTTTATGGATTATCCAGCCTCAAACATCTGAATCTGATAAATTCACTTTCTGGGAAAATTGAAGATTTTTCCTTTCATTGGTTATACCACCTGGAGTACCTTATAATGGATAATAACAATTTTCCAGGAATTACTGCTAATATGTTCACAGGTCTGAGCAACCTGAAATACTTGAGTCTCTGTAACTGCAACATAAACTTACAAAGAATAACTAATAAAACATTTTCATCACTTGCTAATTCCAGTTTGCAGATTCTGAACCTCACAAAAACAAGA…
Chinese Egret	TLR3-43.2|Male|XRT	CTTACAGTTTTAAACCTTTCCCAAAATTCTCTGTCTGAGATAGAAGATGACTCATTTCAGTGGCTTTCAAGTTTACAATACTTAAACCTGAAGTATAATAACATTCATGTATCTTCACGTTTATTTTATGGATTATCCAGCCTCAAACATCTGAATCTGATAAATTCACTTTCTGGGAAAATTGAAGATTTTTCCTTTCATTGGTTATACCACCTGGAGTACCTTATAATGGATAATAACAATTTTCCAGGAATTACTGCTAATATGTTCACAGGTCTGAGCAACCTGAAATACTTGAGTCTCTGTAACTGCAACATAAACTTACAAAGAATAACTAATAAAACATTTTCATCACTTGCTAATTCCAGTTTGCAGATTCTGAACCTCACAAAAACAAGA…
Chinese Egret	TLR3-44.1|Male|XRT	CTTACGGTTTTAAACCTTTCCCAAAATTCTCTGTCTGAGATAGAAGATGACTCATTTCAGTGGCTTTCAAGTTTACAATACTTAAACCTGAAGTATAATAACATTCATGTATCTTCACGTTTATTTTATGGATTATCCAGCCTCAAACATCTGAATCTGATAAATTCACTTTCTGGGAAAATTGAAGATTTTTCCTTTCATTGGTTATACCACCTGGAGTACCTTATAATGGATAATAACAATTTTCCAGGAATTACTGCTAATATGTTCACAGGTCTGAGCAACCTGAAATACTTGAGTCTCTGTAACTGCAACATAAACTTACAAAGAATAACTAATAAAACATTTTCATCACTTGCTAATTCCAGTTTGCAGATTCTGAACCTCACAAAAACAAGA…
Chinese Egret	TLR3-45.3|Male|XRT	CTTACAGTTTTAAACCTTTCCCAAAATTCTCTGTCTGAGATAGAAGATGACTCATTTCAGTGGCTTTCAAGTTTACAATACTTAAACCTGAAGTATAATAACATTCATGTATCTTCACGTTTATTTTATGGATTATCCAGCCTCAAACATCTGAATCTGATAAATTCACTTTCTGGGAAAATTGAAGATTTTTCCTTTCATTGGTTATACCACCTGGAGTACCTTATAATGGATAATAACAATTTTCCAGGAATTACTGCTAATATGTTCACAGGTCTGAGCAACCTGAAATACTTGAGTCTCTGTAACTGCAACATAAACTTACAAAGAATAACTAATAAAACATTTTCATCACTTGCTAATTCCAGTTTGCAGATTCTGAACCTCACAAAAACAAGA…
Chinese Egret	TLR3-46.1|Female|XRT	CTTACAGTTTTAAACCTTTCCCAAAATTCTCTGTCTGAGATAGAAGATGACTCATTTCAGTGGCTTTCAAGTTTACAATACTTAAACCTGAAGTATAATAACATTCATGTATCTTCACGTTTATTTTATGGATTATCCAGCCTCAAACATCTGAATCTGATAAATTCACTTTCTGGGAAAATTGAAGATTTTTCCTTTCATTGGTTATACCACCTGGAGTACCTTATAATGGATAATAACAATTTTCCAGGAATTACTGCTAATATGTTCACAGGTCTGAGCAACCTGAAATACTTGAGTCTCTGTAACTGCAACATAAACTTACAAAGAATAACTAATAAAACATTTTCATCACTTGCTAATTCCAGTTTGCAGATTCTGAACCTCACAAAAACAAGA…
Chinese Egret	TLR3-47.2|Male|XRT	CTTACGGTTTTAAACCTTTCCCAAAATTCTCTGTCTGAGATAGAAGATGACTCATTTCAGTGGCTTTCAAGTTTACAATACTTAAACCTGAAGTATAATAACATTCATGTATCTTCACGTTTATTTTATGGATTATCCAGCCTCAAACATCTGAATCTGATAAATTCACTTTCTGGGAAAATTGAAGATTTTTCCTTTCATTGGTTATACCACCTGGAGTACCTTATAATGGATAATAACAATTTTCCAGGAATTACTGCTAATATGTTCACAGGTCTGAGCAACCTGAAATACTTGAGTCTCTGTAACTGCAACATAAACTTACAAAGAATAACTAATAAAACATTTTCATCACTTGCTAATTCCAGTTTGCAGATTCTGAACCTCACAAAAACAAGA…
Chinese Egret	TLR3-48.1|Female|XRT	CTTACGGTTTTAAACCTTTCCCAAAATTCTCTGTCTGAGATAGAAGATGACTCATTTCAGTGGCTTTCAAGTTTACAATACTTAAACCTGAAGTATAATAACATTCATGTATCTTCACGTTTATTTTATGGATTATCCAGCCTCAAACATCTGAATCTGATAAATTCACTTTCTGGGAAAATTGAAGATTTTTCCTTTCATTGGTTATACCACCTGGAGTACCTTATAATGGATAATAACAATTTTCCAGGAATTACTGCTAATATGTTCACAGGTCTGAGCAACCTGAAATACTTGAGTCTCTGTAACTGCAACATAAACTTACAAAGAATAACTAATAAAACATTTTCATCACTTGCTAATTCCAGTTTGCAGATTCTGAACCTCACAAAAACAAGA…
Chinese Egret	TLR3-53.1|Male|XRT	CTTACGGTTTTAAACCTTTCCCAAAATTCTCTGTCTGAGATAGAAGATGACTCATTTCAGTGGCTTTCAAGTTTACAATACTTAAACCTGAAGTATAATAACATTCATGTATCTTCACGTTTATTTTATGGATTATCCAGCCTCAAACATCTGAATCTGATAAATTCACTTTCTGGGAAAATTGAAGATTTTTCCTTTCATTGGTTATACCACCTGGAGTACCTTATAATGGATAATAACAATTTTCCAGGAATTACTGCTAATATGTTCACAGGTCTGAGCAACCTGAAATACTTGAGTCTCTGTAACTGCAACATAAACTTACAAAGAATAACTAATAAAACATTTTCATCACTTGCTAATTCCAGTTTGCAGATTCTGAACCTCACAAAAACAAGA…
Chinese Egret	TLR3-54.2|Female|XRT	CTTACGGTTTTAAACCTTTCCCAAAATTCTCTGTCTGAGATAGAAGATGACTCATTTCAGTGGCTTTCAAGTTTACAATACTTAAACCTGAAGTATAATAACATTCATGTATCTTCACGTTTATTTTATGGATTATCCAGCCTCAAACATCTGAATCTGATAAATTCACTTTCTGGGAAAATTGAAGATTTTTCCTTTCATTGGTTATACCACCTGGAGTACCTTATAATGGATAATAACAATTTTCCAGGAATTACTGCTAATATGTTCACAGGTCTGAGCAACCTGAAATACTTGAGTCTCTGTAACTGCAACATAAACTTACAAAGAATAACTAATAAAACATTTTCATCACTTGCTAATTCCAGTTTGCAGATTCTGAACCTCACAAAAACAAGA…
Chinese Egret	TLR3-56.3|Male|XRT	CTTACGGTTTTAAACCTTTCCCAAAATTCTCTGTCTGAGATAGAAGATGACTCATTTCAGTGGCTTTCAAGTTTACAATACTTAAACCTGAAGTATAATAACATTCATGTATCTTCACGTTTATTTTATGGATTATCCAGCCTCAAACATCTGAATCTGATAAATTCACTTTCTGGGAAAATTGAAGATTTTTCCTTTCATTGGTTATACCACCTGGAGTACCTTATAATGGATAATAACAATTTTCCAGGAATTACTGCTAATATGTTCACAGGTCTGAGCAACCTGAAATACTTGAGTCTCTGTAACTGCAACATAAACTTACAAAGAATAACTAATAAAACATTTTCATCACTTGCTAATTCCAGTTTGCAGATTCTGAACCTCACAAAAACAAGA…
Little Egret	TLR3-26.2|MTS	CTTACGGTTTTAAACCTTTCCCAAAATTCTCTGTCTGAGATAGAAGATGACTCATTTCAGTGGCTTTCAAGTTTACAATACTTAAACCTGAAGTATAATAACATTCATGTATCTTCACGTTTATTTTATGGATTATCCAGCCTCAAACATCTGAATCTGATAAATTCACTTTCTGGGAAAATTGAAGATTTTTCCTTTCATTGGTTATACCACCTGGAGTACCTTATAATGGATAATAACAATTTTCCAGGAATTACTGCTAATATGTTCACAGGTCTGAGCAACCTGAAATACTTGAGTCTCTGTAACTGCAACATAAACTTACAAAGAATAACTAATAAAACATTTTCATCACTTGCTAATTCCAGTTTGCAGATTCTGAACCTCACAAAAACAAGA…
Little Egret	TLR3-28.1|MTS	CTTACGGTTTTAAACCTTTCCCAAAATTCTCTGTCTGAGATAGAAGATGACTCATTTCAGTGGCTTTCAAGTTTACAATACTTAAACCTGAAGTATAATAACATTCATGTATCTTCACGTTTATTTTATGGATTATCCAGCCTCAAACATCTGAATCTGATAAATTCACTTTCTGGGAAAATTGAAGATTTTTCCTTTCATTGGTTATACCACCTGGAGTACCTTATAATGGATAATAACAATTTTCCAGGAATTACTGCTAATATGTTCACAGGTCTGAGCAACCTGAAATACTTGAGTCTCTGTAACTGCAACATAAACTTACAAAGAATAACTAATAAAACATTTTCATCACTTGCTAATTCCAGTTTGCAGATTCTGAACCTCACAAAAACAAGA…
Little Egret	TLR3-36.1|MTS	CTTACGGTTTTAAACCTTTCCCAAAATTCTCTGTCTGAGATAGAAGATGACTCATTTCAGTGGCTTTCAAGTTTACAATACTTAAACCTGAAGTATAATAACATTCATGTATCTTCACGTTTATTTTATGGATTATCCAGCCTCAAACATCTGAATCTGATAAATTCACTTTCTGGGAAAATTGAAGATTTTTCCTTTCATTGGTTATACCACCTGGAGTACCTTATAATGGATAATAACAATTTTCCAGGAATTACTGCTAATATGTTCACAGGTCTGAGCAACCTGAAATACTTGAGTCTCTGTAACTGCAACATAAACTTACAAAGAATAACTAATAAAACATTTTCATCACTTGCTAATTCCAGTTTGCAGATTCTGAACCTCACAAAAACAAGA…
Little Egret	TLR3-58.1|MTS	CTTACAGTTTTAAACCTTTCCCAAAATTCTCTGTCTGAGATAGAAGATGACTCATTTCAGTGGCTTTCAAGTTTACAATACTTAAACCTGAAGTATAATAACATTCATGTATCTTCACGTTTATTTTATGGATTATCCAGCCTCAAACATCTGAATCTGATAAATTCACTTTCTGGGAAAATTGAAGATTTTTCCTTTCATTGGTTATACCACCTGGAGTACCTTATAATGGATAATAACAATTTTCCAGGAATTACTGCTAATATGTTCACAGGTCTGAGCAACCTGAAATACTTGAGTCTCTGTAACTGCAACATAAACTTACAAAGAATAACTAATAAAACATTTTCATCACTTGCTAATTCCAGTTTGCAGATTCTGAACCTCACAAAAACAAGA…
Little Egret	TLR3-89.1|MTS	CTTACGGTTTTAAACCTTTCCCAAAATTCTCTGTCTGAGATAGAAGATGACTCATTTCAGTGGCTTTCAAGTTTACAATACTTAAACCTGAAGTATAATAACATTCATGTATCTTCACGTTTATTTTATGGATTATCCAGCCTCAAACATCTGAATCTGATAAATTCACTTTCTGGGAAAATTGAAGATTTTTCCTTTCATTGGTTATACCACCTGGAGTACCTTATAATGGATAATAACAATTTTCCAGGAATTACTGCTAATATGTTCACAGGTCTGAGCAACCTGAAATACTTGAGTCTCTGTAACTGCAACATAAACTTACAAAGAATAACTAATAAAACATTTTCATCACTTGCTAATTCCAGTTTGCAGATTCTGAACCTCACAAAAACAAGA…
Little Egret	TLR3-94.1|MTS	CTTACGGTTTTAAACCTTTCCCAAAATTCTCTGTCTGAGATAGAAGATGACTCATTTCAGTGGCTTTCAAGTTTACAATACTTAAACCTGAAGTATAATAACATTCATGTATCTTCACGTTTATTTTATGGATTATCCAGCCTCAAACATCTGAATCTGATAAATTCACTTTCTGGGAAAATTGAAGATTTTTCCTTTCATTGGTTATACCACCTGGAGTACCTTATAATGGATAATAACAATTTTCCAGGAATTACTGCTAATATGTTCACAGGTCTGAGCAACCTGAAATACTTGAGTCTCTGTAACTGCAACATAAACTTACAAAGAATAACTAATAAAACATTTTCATCACTTGCTAATTCCAGTTTGCAGATTCTGAACCTCACAAAAACAAGA…
Little Egret	TLR3-469.1|MTS	CTTACGGTTTTAAACCTTTCCCAAAATTCTCTGTCTGAGATAGAAGATGACTCATTTCAGTGGCTTTCAAGTTTACAATACTTAAACCTGAAGTATAATAACATTCATGTATCTTCACGTTTATTTTATGGATTATCCAGCCTCAAACATCTGAATCTGATAAATTCACTTTCTGGGAAAATTGAAGATTTTTCCTTTCATTGGTTATACCACCTGGAGTACCTTATAATGGATAATAACAATTTTCCAGGAATTACTGCTAATATGTTCACAGGTCTGAGCAACCTGAAATACTTGAGTCTCTGTAACTGCAACATAAACTTACAAAGAATAACTAATAAAACATTTTCATCACTTGCTAATTCCAGTTTGCAGATTCTGAACCTCACAAAAACAAGA…
Little Egret	TLR3-D1.1|MTS	CTTACGGTTTTAAACCTTTCCCAAAATTCTCTGTCTGAGATAGAAGATGACTCATTTCAGTGGCTTTCAAGTTTACAATACTTAAACCTGAAGTATAATAACATTCATGTATCTTCACGTTTATTTTATGGATTATCCAGCCTCAAACATCTGAATCTGATAAATTCACTTTCTGGGAAAATTGAAGATTTTTCCTTTCATTGGTTATACCACCTGGAGTACCTTATAATGGATAATAACAATTTTCCAGGAATTACTGCTAATATGTTCACAGGTCTGAGCAACCTGAAATACTTGAGTCTCTGTAACTGCAACATAAACTTACAAAGAATAACTAATAAAACATTTTCATCACTTGCTAATTCCAGTTTGCAGATTCTGAACCTCACAAAAACAAGA…
Little Egret	TLR3-G.1|MTS	CTTACAGTTTTAAACCTTTCCCAAAATTCTCTGTCTGAGATAGAAGATGACTCATTTCAGTGGCTTTCAAGTTTACAATACTTAAACCTGAAGTATAATAACATTCATGTATCTTCACGTTTATTTTATGGATTATCCAGCCTCAAACATCTGAATCTGATAAATTCACTTTCTGGGAAAATTGAAGATTTTTCCTTTCATTGGTTATACCACCTGGAGTACCTTATAATGGATAATAACAATTTTCCAGGAATTACTGCTAATATGTTCACAGGTCTGAGCAACCTGAAATACTTGAGTCTCTGTAACTGCAACATAAACTTACAAAGAATAACTAATAAAACATTTTCATCACTTGCTAATTCCAGTTTGCAGATTCTGAACCTCACAAAAACAAGA…
Little Egret	TLR3-V.1|MTS	CTTACGGTTTTAAACCTTTCCCAAAATTCTCTGTCTGAGATAGAAGATGACTCATTTCAGTGGCTTTCAAGTTTACAATACTTAAACCTGAAGTATAATAACATTCATGTATCTTCACGTTTATTTTATGGATTATCCAGCCTCAAACATCTGAATCTGATAAATTCACTTTCTGGGAAAATTGAAGATTTTTCCTTTCATTGGTTATACCACCTGGAGTACCTTATAATGGATAATAACAATTTTCCAGGAATTACTGCTAATATGTTCACAGGTCTGAGCAACCTGAAATACTTGAGTCTCTGTAACTGCAACATAAACTTACAAAGAATAACTAATAAAACATTTTCATCACTTGCTAATTCCAGTTTGCAGATTCTGAACCTCACAAAAACAAGA…
Little Egret	TLR3-1|XY	CTTACGGTTTTAAACCTTTCCCAAAATTCTCTGTCTGAGATAGAAGATGACTCATTTCAGTGGCTTTCAAGTTTACAATACTTAAACCTGAAGTATAATAACATTCATGTATCTTCACGTTTATTTTATGGATTATCCAGCCTCAAACATCTGAATCTGATAAATTCACTTTCTGGGAAAATTGAAGATTTTTCCTTTCATTGGTTATACCACCTGGAGTACCTTATAATGGATAATAACAATTTTCCAGGAATTACTGCTAATATGTTCACAGGTCTGAGCAACCTGAAATACTTGAGTCTCTGTAACTGCAACATAAACTTACAAAGAATAACTAATAAAACATTTTCATCACTTGCTAATTCCAGTTTGCAGATTCTGAACCTCACAAAAACAAGA…
Little Egret	TLR3-2|XY	CTTACGGTTTTAAACCTTTCCCAAAATTCTCTGTCTGAGATAGAAGATGACTCATTTCAGTGGCTTTCAAGTTTACAATACTTAAACCTGAAGTATAATAACATTCATGTATCTTCACGTTTATTTTATGGATTATCCAGCCTCAAACATCTGAATCTGATAAATTCACTTTCTGGGAAAATTGAAGATTTTTCCTTTCATTGGTTATACCACCTGGAGTACCTTATAATGGATAATAACAATTTTCCAGGAATTACTGCTAATATGTTCACAGGTCTGAGCAACCTGAAATACTTGAGTCTCTGTAACTGCAACATAAACTTACAAAGAATAACTAATAAAACATTTTCATCACTTGCTAATTCCAGTTTGCAGATTCTGAACCTCACAAAAACAAGA…
Little Egret	TLR3-3|XY	CTTACGGTTTTAAACCTTTCCCAAAATTCTCTGTCTGAGATAGAAGATGACTCATTTCAGTGGCTTTCAAGTTTACAATACTTAAACCTGAAGTATAATAACATTCATGTATCTTCACGTTTATTTTATGGATTATCCAGCCTCAAACATCTGAATCTGATAAATTCACTTTCTGGGAAAATTGAAGATTTTTCCTTTCATTGGTTATACCACCTGGAGTACCTTATAATGGATAATAACAATTTTCCAGGAATTACTGCTAATATGTTCACAGGTCTGAGCAACCTGAAATACTTGAGTCTCTGTAACTGCAACATAAACTTACAAAGAATAACTAATAAAACATTTTCATCACTTGCTAATTCCAGTTTGCAGATTCTGAACCTCACAAAAACAAGA…
Little Egret	TLR3-4|XY	CTTACGGTTTTAAACCTTTCCCAAAATTCTCTGTCTGAGATAGAAGATGACTCATTTCAGTGGCTTTCAAGTTTACAATACTTAAACCTGAAGTATAATAACATTCATGTATCTTCACGTTTATTTTATGGATTATCCAGCCTCAAACATCTGAATCTGATAAATTCACTTTCTGGGAAAATTGAAGATTTTTCCTTTCATTGGTTATACCACCTGGAGTACCTTATAATGGATAATAACAATTTTCCAGGAATTACTGCTAATATGTTCACAGGTCTGAGCAACCTGAAATACTTGAGTCTCTGTAACTGCAACATAAACTTACAAAGAATAACTAATAAAACATTTTCATCACTTGCTAATTCCAGTTTGCAGATTCTGAACCTCACAAAAACAAGA…
Little Egret	TLR3-5|XY	CTTACGGTTTTAAACCTTTCCCAAAATTCTCTGTCTGAGATAGAAGATGACTCATTTCAGTGGCTTTCAAGTTTACAATACTTAAACCTGAAGTATAATAACATTCATGTATCTTCACGTTTATTTTATGGATTATCCAGCCTCAAACATCTGAATCTGATAAATTCACTTTCTGGGAAAATTGAAGATTTTTCCTTTCATTGGTTATACCACCTGGAGTACCTTATAATGGATAATAACAATTTTCCAGGAATTACTGCTAATATGTTCACAGGTCTGAGCAACCTGAAATACTTGAGTCTCTGTAACTGCAACATAAACTTACAAAGAATAACTAATAAAACATTTTCATCACTTGCTAATTCCAGTTTGCAGATTCTGAACCTCACAAAAACAAGA…
Little Egret	TLR3-6|XY	CTTACGGTTTTAAACCTTTCCCAAAATTCTCTGTCTGAGATAGAAGATGACTCATTTCAGTGGCTTTCAAGTTTACAATACTTAAACCTGAAGTATAATAACATTCATGTATCTTCACGTTTATTTTATGGATTATCCAGCCTCAAACATCTGAATCTGATAAATTCACTTTCTGGGAAAATTGAAGATTTTTCCTTTCATTGGTTATACCACCTGGAGTACCTTATAATGGATAATAACAATTTTCCAGGAATTACTGCTAATATGTTCACAGGTCTGAGCAACCTGAAATACTTGAGTCTCTGTAACTGCAACATAAACTTACAAAGAATAACTAATAAAACATTTTCATCACTTGCTAATTCCAGTTTGCAGATTCTGAACCTCACAAAAACAAGA…
Little Egret	TLR3-7|XY	CTTACGGTTTTAAACCTTTCCCAAAATTCTCTGTCTGAGATAGAAGATGACTCATTTCAGTGGCTTTCAAGTTTACAATACTTAAACCTGAAGTATAATAACATTCATGTATCTTCACGTTTATTTTATGGATTATCCAGCCTCAAACATCTGAATCTGATAAATTCACTTTCTGGGAAAATTGAAGATTTTTCCTTTCATTGGTTATACCACCTGGAGTACCTTATAATGGATAATAACAATTTTCCAGGAATTACTGCTAATATGTTCACAGGTCTGAGCAACCTGAAATACTTGAGTCTCTGTAACTGCAACATAAACTTACAAAGAATAACTAATAAAACATTTTCATCACTTGCTAATTCCAGTTTGCAGATTCTGAACCTCACAAAAACAAGA…
Little Egret	TLR3-8|XY	CTTACGGTTTTAAACCTTTCCCAAAATTCTCTGTCTGAGATAGAAGATGACTCATTTCAGTGGCTTTCAAGTTTACAATACTTAAACCTGAAGTATAATAACATTCATGTATCTTCACGTTTATTTTATGGATTATCCAGCCTCAAACATCTGAATCTGATAAATTCACTTTCTGGGAAAATTGAAGATTTTTCCTTTCATTGGTTATACCACCTGGAGTACCTTATAATGGATAATAACAATTTTCCAGGAATTACTGCTAATATGTTCACAGGTCTGAGCAACCTGAAATACTTGAGTCTCTGTAACTGCAACATAAACTTACAAAGAATAACTAATAAAACATTTTCATCACTTGCTAATTCCAGTTTGCAGATTCTGAACCTCACAAAAACAAGA…
Little Egret	TLR3-9|XY	CTTACGGTTTTAAACCTTTCCCAAAATTCTCTGTCTGAGATAGAAGATGACTCATTTCAGTGGCTTTCAAGTTTACAATACTTAAACCTGAAGTATAATAACATTCATGTATCTTCACGTTTATTTTATGGATTATCCAGCCTCAAACATCTGAATCTGATAAATTCACTTTCTGGGAAAATTGAAGATTTTTCCTTTCATTGGTTATACCACCTGGAGTACCTTATAATGGATAATAACAATTTTCCAGGAATTACTGCTAATATGTTCACAGGTCTGAGCAACCTGAAATACTTGAGTCTCTGTAACTGCAACATAAACTTACAAAGAATAACTAATAAAACATTTTCATCACTTGCTAATTCCAGTTTGCAGATTCTGAACCTCACAAAAACAAGA…
Little Egret	TLR3-10|XY	CTTACGGTTTTAAACCTTTCCCAAAATTCTCTGTCTGAGATAGAAGATGACTCATTTCAGTGGCTTTCAAGTTTACAATACTTAAACCTGAAGTATAATAACATTCATGTATCTTCACGTTTATTTTATGGATTATCCAGCCTCAAACATCTGAATCTGATAAATTCACTTTCTGGGAAAATTGAAGATTTTTCCTTTCATTGGTTATACCACCTGGAGTACCTTATAATGGATAATAACAATTTTCCAGGAATTACTGCTAATATGTTCACAGGTCTGAGCAACCTGAAATACTTGAGTCTCTGTAACTGCAACATAAACTTACAAAGAATAACTAATAAAACATTTTCATCACTTGCTAATTCCAGTTTGCAGATTCTGAACCTCACAAAAACAAGA…

## Sheet: TLR4
Chinese Egret	TLR4-1.1|Male|CY	AAATTTGAGAGTCTAAGTAAACTGGAGGTGATAGATTTGAGTGAGAATCGCCTCTCCTTCAGTGGCTGCTGTTCCCCTTGGTTTCACAATTGTCCAAACTTGAAACTCCTGAACCTAAGCTTCAATTCTGACATCAGTTTGACAGGAGATTTCACTAATGTGAAGAATTTGTTATATTTGGACCTTCAGCACACAAAGTTATCTGGTCCTGGCTCCTACCCTGTCTTTCTAACCCTTCATAAACTCATTTACCTCGATATTTCCCATACCAGCATTCATGTTAAATCCCAGTGCACATTTTGTGGCTTGAACTCTTTGCAAGTGCTCAAGATGGCAGGCAACTCCTTTGAGAACAATAAATTGGCCAACAACTTAAAAAACCTAAGTCACCTCCACACC…
Chinese Egret	TLR4-2.1|Female|CY	AAATTTGAGAGTCTAAGTAAACTGGAGGTGATAGATTTGAGTGAGAATCGCCTCTCCTTCAGTGGCTGCTGTTCCCCTTGGTTTCACAATTGTCCAAACTTGAAACTCCTGAACCTAAGCTTCAATTCTGACATCAGTTTGACAGGAGATTTCACTAATGTGAAGAATTTGTTATATTTGGACCTTCAGCACACAAAGTTATCTGGTCCTGGCTCCTACCCTGTCTTTCTAACCCTTCATAAACTCATTTACCTCGATATTTCCCATACCAGCATTCATGTTAAATCCCAGTGCACATTTTGTGGCTTGAACTCTTTGCAAGTGCTCAAGATGGCAGGCAACTCCTTTGAGAACAATAAATTGGCCAACAACTTAAAAAACCTAAGTCACCTCCACACC…
Chinese Egret	TLR4-3.2|Male|CY	AAATTTGAGAGTCTAAGTAAACTGGAGGTGATAGATTTGAGTGAGAATCGCCTCTCCTTCAGTGGCTGCTGTTCCCCTTGGTTTCGCAATTGTCCAAACTTGAAACTCCTGAACCTAAGCTTCAATTCTGACATCAGTTTGACAGGAGATTTCACTAATGTGAAGAATTTGTTATATTTGGACCTTCAGCACACAAAGTTATCTGGTCCTGGCTCCTACCCTGTCTTTCTAACCCTTCATAAACTCATTTACCTCGATATTTCCCATACCAGCATTCATGTTAAATCCCAGTGCACATTTTGTGGCTTGAACTCTTTGCAAGTGCTCAAGATGGCAGGCAACTCCTTTGAGAACAATAAATTGGCCAACAACTTAAAAAACCTAAGTCACCTCCACACC…
Chinese Egret	TLR4-4.1|Female|CY	AAATTTGAGAGTCTAAGTAAACTGGAGGTGATAGATTTGAGTGAGAATCGCCTCTCCTTCAGTGGCTGCTGTTCCCCTTGGTTTCACAATTGTCCAAACTTGAAACTCCTGAACCTAAGCTTCAATTCTGACATCAGTTTGACAGGAGATTTCACTAATGTGAAGAATTTGTTATATTTGGACCTTCAGCACACAAAGTTATCTGGTCCTGGCTCCTACCCTGTCTTTCTAACCCTTCATAAACTCATTTACCTCGATATTTCCCATACCAGCATTCATGTTAAATCCCAGTGCACATTTTGTGGCTTGAACTCTTTGCAAGTGCTCAAGATGGCAGGCAACTCCTTTGAGAACAATAAATTGGCCAACAACTTAAAAAACCTAAGTCACCTCCACACC…
Chinese Egret	TLR4-5.3|Female|CY	AAATTTGAGAGTCTAAGTAAACTGGAGGTGATAGATTTGAGTGAGAATCGCCTCTCCTTCAGTGGCTGCTGTTCCCCTTGGTTTCACAATTGTCCAAACTTGAAACTCCTGAACCTAAGCTTCAATTCTGACATCAGTTTGACAGGAGATTTCACTAATGTGAAGAATTTGTTATATTTGGACCTTCAGCACACAAAGTTATCTGGTCCTGGCTCCTACCCTGTCTTTCTAACCCTTCATAAACTCATTTACCTCGATATTTCCCATACCAGCATTCATGTTAAATCCCAGTGCACATTTTGTGGCTTGAACTCTTTGCAAGTGCTCAAGATGGCAGGCAACTCCTTTGAGAACAATAAATTGGCCAACAACTTAAAAAACCTAAGTCACCTCCACACC…
Chinese Egret	TLR4-6.1|Female|CY	AAATTTGAGAGTCTAAGTAAACTGGAGGTGATAGATTTGAGTGAGAATCGCCTCTCCTTCAGTGGCTGCTGTTCCCCTTGGTTTCGCAATTGTCCAAACTTGAAACTCCTGAACCTAAGCTTCAATTCTGACATCAGTTTGACAGGAGATTTCACTAATGTGAAGAATTTGTTATATTTGGACCTTCAGCACACAAAGTTATCTGGTCCTGGCTCCTACCCTGTCTTTCTAACCCTTCATAAACTCATTTACCTCGATATTTCCCATACCAGCATTCATGTTAAATCCCAGTGCACATTTTGTGGCTTGAACTCTTTGCAAGTGCTCAAGATGGCAGGCAACTCCTTTGAGAACAATAAATTGGCCAACAACTTAAAAAACCTAAGTCACCTCCACACC…
Chinese Egret	TLR4-9.2|Female|CY	AAATTTGAGAGTCTAAGTAAACTGGAGGTGATAGATTTGAGTGAGAATCGCCTCTCCTTCAGTGGCTGCTGTTCCCCTTGGTTTCACAATTGTCCAAACTTGAAACTCCTGAACCTAAGCTTCAATTCTGACATCAGTTTGACAGGAGATTTCACTAATGTGAAGAATTTGTTATATTTGGACCTTCAGCACACAAAGTTATCTGGTCCTGGCTCCTACCCTGTCTTTCTAACCCTTCATAAACTCATTTACCTCGATATTTCCCATACCAGCATTCATGTTAAATCCCAGTGCACATTTTGTGGCTTGAACTCTTTGCAAGTGCTCAAGATGGCAGGCAACTCCTTTGAGAACAATAAATTGGCCAACAACTTAAAAAACCTAAGTCACCTCCACACC…
Chinese Egret	TLR4-10.3|Female|CY	AAATTTGAGAGTCTAAGTAAACTGGAGGTGATAGATTTGAGTGAGAATCGCCTCTCCTTCAGTGGCTGCTGTTCCCCTTGGTTTCACAATTGTCCAAACTTGAAACTCCTGAACCTAAGCTTCAATTCTGACATCAGTTTGACAGGAGATTTCACTAATGTGAAGAATTTGTTATATTTGGACCTTCAGCACACAAAGTTATCTGGTCCTGGCTCCTACCCTGTCTTTCTAACCCTTCATAAACTCATTTACCTCGATATTTCCCATACCAGCATTCATGTTAAATCCCAGTGCACATTTTGTGGCTTGAACTCTTTGCAAGTGCTCAAGATGGCAGGCAACTCCTTTGAGAACAATAAATTGGCCAACAACTTAAAAAACCTAAGTCACCTCCACACC…
Chinese Egret	TLR4-11.3|Female|CY	AAATTTGAGAGTCTAAGTAAACTGGAGGTGATAGATTTGAGTGAGAATCGCCTCTCCTTCAGTGGCTGCTGTTCCCCTTGGTTTCACAATTGTCCAAACTTGAAACTCCTGAACCTAAGCTTCAATTCTGACATCAGTTTGACAGGAGATTTCACTAATGTGAAGAATTTGTTATATTTGGACCTTCAGCACACAAAGTTATCTGGTCCTGGCTCCTACCCTGTCTTTCTAACCCTTCATAAACTCATTTACCTCGATATTTCCCATACCAGCATTCATGTTAAATCCCAGTGCACATTTTGTGGCTTGAACTCTTTGCAAGTGCTCAAGATGGCAGGCAACTCCTTTGAGAACAATAAATTGGCCAACAACTTAAAAAACCTAAGTCACCTCCACACC…
Chinese Egret	TLR4-12.2|Female|CY	AAATTTGAGAGTCTAAGTAAACTGGAGGTGATAGATTTGAGTGAGAATCGCCTCTCCTTCAGTGGCTGCTGTTCCCCTTGGTTTCGCAATTGTCCAAACTTGAAACTCCTGAACCTAAGCTTCAATTCTGACATCAGTTTGACAGGAGATTTCACTAATGTGAAGAATTTGTTATATTTGGACCTTCAGCACACAAAGTTATCTGGTCCTGGCTCCTACCCTGTCTTTCTAACCCTTCATAAACTCATTTACCTCGATATTTCCCATACCAGCATTCATGTTAAATCCCAGTGCACATTTTGTGGCTTGAACTCTTTGCAAGTGCTCAAGATGGCAGGCAACTCCTTTGAGAACAATAAATTGGCCAACAACTTAAAAAACCTAAGTCACCTCCACACC…
Chinese Egret	TLR4-13.3|Female|CY	AAATTTGAGAGTCTAAGTAAACTGGAGGTGATAGATTTGAGTGAGAATCGCCTCTCCTTCAGTGGCTGCTGTTCCCCTTGGTTTCGCAATTGTCCAAACTTGAAACTCCTGAACCTAAGCTTCAATTCTGACATCAGTTTGACAGGAGATTTCACTAATGTGAAGAATTTGTTATATTTGGACCTTCAGCACACAAAGTTATCTGGTCCTGGCTCCTACCCTGTCTTTCTAACCCTTCATAAACTCATTTACCTCGATATTTCCCATACCAGCATTCATGTTAAATCCCAGTGCACATTTTGTGGCTTGAACTCTTTGCAAGTGCTCAAGATGGCAGGCAACTCCTTTGAGAACAATAAATTGGCCAACAACTTAAAAAACCTAAGTCACCTCCACACC…
Chinese Egret	TLR4-19.2|Female|CY	AAATTTGAGAGTCTAAGTAAACTGGAGGTGATAGATTTGAGTGAGAATCGCCTCTCCTTCAGTGGCTGCTGTTCCCCTTGGTTTCGCAATTGTCCAAACTTGAAACTCCTGAACCTAAGCTTCAATTCTGACATCAGTTTGACAGGAGATTTCACTAATGTGAAGAATTTGTTATATTTGGACCTTCAGCACACAAAGTTATCTGGTCCTGGCTCCTACCCTGTCTTTCTAACCCTTCATAAACTCATTTACCTCGATATTTCCCATACCAGCATTCATGTTAAATCCCAGTGCACATTTTGTGGCTTGAACTCTTTGCAAGTGCTCAAGATGGCAGGCAACTCCTTTGAGAACAATAAATTGGCCAACAACTTAAAAAACCTAAGTCACCTCCACACC…
Chinese Egret	TLR4-20.3|Female|CY	AAATTTGAGAGTCTAAGTAAACTGGAGGTGATAGATTTGAGTGAGAATCGCCTCTCCTTCAGTGGCTGCTGTTCCCCTTGGTTTCGCAATTGTCCAAACTTGAAACTCCTGAACCTAAGCTTCAATTCTGACATCAGTTTGACAGGAGATTTCACTAATGTGAAGAATTTGTTATATTTGGACCTTCAGCACACAAAGTTATCTGGTCCTGGCTCCTACCCTGTCTTTCTAACCCTTCATAAACTCATTTACCTCGATATTTCCCATACCAGCATTCATGTTAAATCCCAGTGCACATTTTGTGGCTTGAACTCTTTGCAAGTGCTCAAGATGGCAGGCAACTCCTTTGAGAACAATAAATTGGCCAACAACTTAAAAAACCTAAGTCACCTCCACACC…
Chinese Egret	TLR4-21.2|Female|CY	AAATTTGAGAGTCTAAGTAAACTGGAGGTGATAGATTTGAGTGAGAATCGCCTCTCCTTCAGTGGCTGCTGTTCCCCTTGGTTTCACAATTGTCCAAACTTGAAACTCCTGAACCTAAGCTTCAATTCTGACATCAGTTTGACAGGAGATTTCACTAATGTGAAGAATTTGTTATATTTGGACCTTCAGCACACAAAGTTATCTGGTCCTGGCTCCTACCCTGTCTTTCTAACCCTTCATAAACTCATTTACCTCGATATTTCCCATACCAGCATTCATGTTAAATCCCAGTGCACATTTTGTGGCTTGAACTCTTTGCAAGTGCTCAAGATGGCAGGCAACTCCTTTGAGAACAATAAATTGGCCAACAACTTAAAAAACCTAAGTCACCTCCACACC…
Chinese Egret	TLR4-23.4|Female|CY	AAATTTGAGAGTCTAAGTAAACTGGAGGTGATAGATTTGAGTGAGAATCGCCTCTCCTTCAGTGGCTGCTGTTCCCCTTGGTTTCGCAATTGTCCAAACTTGAAACTCCTGAACCTAAGCTTCAATTCTGACATCAGTTTGACAGGAGATTTCACTAATGTGAAGAATTTGTTATATTTGGACCTTCAGCACACAAAGTTATCTGGTCCTGGCTCCTACCCTGTCTTTCTAACCCTTCATAAACTCATTTACCTCGATATTTCCCATACCAGCATTCATGTTAAATCCCAGTGCACATTTTGTGGCTTGAACTCTTTGCAAGTGCTCAAGATGGCAGGCAACTCCTTTGAGAACAATAAATTGGCCAACAACTTAAAAAACCTAAGTCACCTCCACACC…
Chinese Egret	TLR4-091.2|Female|CY	AAATTTGAGAGTCTAAGTAAACTGGAGGTGATAGATTTGAGTGAGAATCGCCTCTCCTTCAGTGGCTGCTGTTCCCCTTGGTTTCGCAATTGTCCAAACTTGAAACTCCTGAACCTAAGCTTCAATTCTGACATCAGTTTGACAGGAGATTTCACTAATGTGAAGAATTTGTTATATTTGGACCTTCAGCACACAAAGTTATCTGGTCCTGGCTCCTACCCTGTCTTTCTAACCCTTCATAAACTCATTTACCTCGATATTTCCCATACCAGCATTCATGTTAAATCCCAGTGCACATTTTGTGGCTTGAACTCTTTGCAAGTGCTCAAGATGGCAGGCAACTCCTTTGAGAACAATAAATTGGCCAACAACTTAAAAAACCTAAGTCACCTCCACACC…
Chinese Egret	TLR4-092.2|Male|CY	AAATTTGAGAGTCTAAGTAAACTGGAGGTGATAGATTTGAGTGAGAATCGCCTCTCCTTCAGTGGCTGCTGTTCCCCTTGGTTTCGCAATTGTCCAAACTTGAAACTCCTGAACCTAAGCTTCAATTCTGACATCAGTTTGACAGGAGATTTCACTAATGTGAAGAATTTGTTATATTTGGACCTTCAGCACACAAAGTTATCTGGTCCTGGCTCCTACCCTGTCTTTCTAACCCTTCATAAACTCATTTACCTCGATATTTCCCATACCAGCATTCATGTTAAATCCCAGTGCACATTTTGTGGCTTGAACTCTTTGCAAGTGCTCAAGATGGCAGGCAACTCCTTTGAGAACAATAAATTGGCCAACAACTTAAAAAACCTAAGTCACCTCCACACC…
Chinese Egret	TLR4-093.3|Female|CY	AAATTTGAGAGTCTAAGTAAACTGGAGGTGATAGATTTGAGTGAGAATCGCCTCTCCTTCAGTGGCTGCTGTTCCCCTTGGTTTCACAATTGTCCAAACTTGAAACTCCTGAACCTAAGCTTCAATTCTGACATCAGTTTGACAGGAGATTTCACTAATGTGAAGAATTTGTTATATTTGGACCTTCAGCACACAAAGTTATCTGGTCCTGGCTCCTACCCTGTCTTTCTAACCCTTCATAAACTCATTTACCTCGATATTTCCCATACCAGCATTCATGTTAAATCCCAGTGCACATTTTGTGGCTTGAACTCTTTGCAAGTGCTCAAGATGGCAGGCAACTCCTTTGAGAACAATAAATTGGCCAACAACTTAAAAAACCTAAGTCACCTCCACACC…
Chinese Egret	TLR4-094.1|Male|CY	AAATTTGAGAGTCTAAGTAAACTGGAGGTGATAGATTTGAGTGAGAATCGCCTCTCCTTCAGTGGCTGCTGTTCCCCTTGGTTTCGCAATTGTCCAAACTTGAAACTCCTGAACCTAAGCTTCAATTCTGACATCAGTTTGACAGGAGATTTCACTAATGTGAAGAATTTGTTATATTTGGACCTTCAGCACACAAAGTTATCTGGTCCTGGCTCCTACCCTGTCTTTCTAACCCTTCATAAACTCATTTACCTCGATATTTCCCATACCAGCATTCATGTTAAATCCCAGTGCACATTTTGTGGCTTGAACTCTTTGCAAGTGCTCAAGATGGCAGGCAACTCCTTTGAGAACAATAAATTGGCCAACAACTTAAAAAACCTAAGTCACCTCCACACC…
Chinese Egret	TLR4-095.1|Male|CY	AAATTTGAGAGTCTAAGTAAACTGGAGGTGATAGATTTGAGTGAGAATCGCCTCTCCTTCAGTGGCTGCTGTTCCCCTTGGTTTCGCAATTGTCCAAACTTGAAACTCCTGAACCTAAGCTTCAATTCTGACATCAGTTTGACAGGAGATTTCACTAATGTGAAGAATTTGTTATATTTGGACCTTCAGCACACAAAGTTATCTGGTCCTGGCTCCTACCCTGTCTTTCTAACCCTTCATAAACTCATTTACCTCGATATTTCCCATACCAGCATTCATGTTAAATCCCAGTGCACATTTTGTGGCTTGAACTCTTTGCAAGTGCTCAAGATGGCAGGCAACTCCTTTGAGAACAATAAATTGGCCAACAACTTAAAAAACCTAAGTCACCTCCACACC…
Chinese Egret	TLR4-097.3|Male|CY	AAATTTGAGAGTCTAAGTAAACTGGAGGTGATAGATTTGAGTGAGAATCGCCTCTCCTTCAGTGGCTGCTGTTCCCCTTGGTTTCGCAATTGTCCAAACTTGAAACTCCTGAACCTAAGCTTCAATTCTGACATCAGTTTGACAGGAGATTTCACTAATGTGAAGAATTTGTTATATTTGGACCTTCAGCACACAAAGTTATCTGGTCCTGGCTCCTACCCTGTCTTTCTAACCCTTCATAAACTCATTTACCTCGATATTTCCCATACCAGCATTCATGTTAAATCCCAGTGCACATTTTGTGGCTTGAACTCTTTGCAAGTGCTCAAGATGGCAGGCAACTCCTTTGAGAACAATAAATTGGCCAACAACTTAAAAAACCTAAGTCACCTCCACACC…
Chinese Egret	TLR4-098.1|Female|CY	AAATTTGAGAGTCTAAGTAAACTGGAGGTGATAGATTTGAGTGAGAATCGCCTCTCCTTCAGTGGCTGCTGTTCCCCTTGGTTTCGCAATTGTCCAAACTTGAAACTCCTGAACCTAAGCTTCAATTCTGACATCAGTTTGACAGGAGATTTCACTAATGTGAAGAATTTGTTATATTTGGACCTTCAGCACACAAAGTTATCTGGTCCTGGCTCCTACCCTGTCTTTCTAACCCTTCATAAACTCATTTACCTCGATATTTCCCATACCAGCATTCATGTTAAATCCCAGTGCACATTTTGTGGCTTGAACTCTTTGCAAGTGCTCAAGATGGCAGGCAACTCCTTTGAGAACAATAAATTGGCCAACAACTTAAAAAACCTAAGTCACCTCCACACC…
Chinese Egret	TLR4-099.1|Male|CY	AAATTTGAGAGTCTAAGTAAACTGGAGGTGATAGATTTGAGTGAGAATCGCCTCTCCTTCAGTGGCTGCTGTTCCCCTTGGTTTCACAATTGTCCAAACTTGAAACTCCTGAACCTAAGCTTCAATTCTGACATCAGTTTGACAGGAGATTTCACTAATGTGAAGAATTTGTTATATTTGGACCTTCAGCACACAAAGTTATCTGGTCCTGGCTCCTACCCTGTCTTTCTAACCCTTCATAAACTCATTTACCTCGATATTTCCCATACCAGCATTCATGTTAAATCCCAGTGCACATTTTGTGGCTTGAACTCTTTGCAAGTGCTCAAGATGGCAGGCAACTCCTTTGAGAACAATAAATTGGCCAACAACTTAAAAAACCTAAGTCACCTCCACACC…
Chinese Egret	TLR4-0910.1|Female|CY	AAATTTGAGAGTCTAAGTAAACTGGAGGTGATAGATTTGAGTGAGAATCGCCTCTCCTTCAGTGGCTGCTGTTCCCCTTGGTTTCGCAATTGTCCAAACTTGAAACTCCTGAACCTAAGCTTCAATTCTGACATCAGTTTGACAGGAGATTTCACTAATGTGAAGAATTTGTTATATTTGGACCTTCAGCACACAAAGTTATCTGGTCCTGGCTCCTACCCTGTCTTTCTAACCCTTCATAAACTCATTTACCTCGATATTTCCCATACCAGCATTCATGTTAAATCCCAGTGCACATTTTGTGGCTTGAACTCTTTGCAAGTGCTCAAGATGGCAGGCAACTCCTTTGAGAACAATAAATTGGCCAACAACTTAAAAAACCTAAGTCACCTCCACACC…
Chinese Egret	TLR4-0911.1|Female|CY	AAATTTGAGAGTCTAAGTAAACTGGAGGTGATAGATTTGAGTGAGAATCGCCTCTCCTTCAGTGGCTGCTGTTCCCCTTGGTTTCGCAATTGTCCAAACTTGAAACTCCTGAACCTAAGCTTCAATTCTGACATCAGTTTGACAGGAGATTTCACTAATGTGAAGAATTTGTTATATTTGGACCTTCAGCACACAAAGTTATCTGGTCCTGGCTCCTACCCTGTCTTTCTAACCCTTCATAAACTCATTTACCTCGATATTTCCCATACCAGCATTCATGTTAAATCCCAGTGCACATTTTGTGGCTTGAACTCTTTGCAAGTGCTCAAGATGGCAGGCAACTCCTTTGAGAACAATAAATTGGCCAACAACTTAAAAAACCTAAGTCACCTCCACACC…
Chinese Egret	TLR4-0912.1|Female|CY	AAATTTGAGAGTCTAAGTAAACTGGAGGTGATAGATTTGAGTGAGAATCGCCTCTCCTTCAGTGGCTGCTGTTCCCCTTGGTTTCGCAATTGTCCAAACTTGAAACTCCTGAACCTAAGCTTCAATTCTGACATCAGTTTGACAGGAGATTTCACTAATGTGAAGAATTTGTTATATTTGGACCTTCAGCACACAAAGTTATCTGGTCCTGGCTCCTACCCTGTCTTTCTAACCCTTCATAAACTCATTTACCTCGATATTTCCCATACCAGCATTCATGTTAAATCCCAGTGCACATTTTGTGGCTTGAACTCTTTGCAAGTGCTCAAGATGGCAGGCAACTCCTTTGAGAACAATAAATTGGCCAACAACTTAAAAAACCTAAGTCACCTCCACACC…
Chinese Egret	TLR4-0913.2|Male|CY	AAATTTGAGAGTCTAAGTAAACTGGAGGTGATAGATTTGAGTGAGAATCGCCTCTCCTTCAGTGGCTGCTGTTCCCCTTGGTTTCACAATTGTCCAAACTTGAAACTCCTGAACCTAAGCTTCAATTCTGACATCAGTTTGACAGGAGATTTCACTAATGTGAAGAATTTGTTATATTTGGACCTTCAGCACACAAAGTTATCTGGTCCTGGCTCCTACCCTGTCTTTCTAACCCTTCATAAACTCATTTACCTCGATATTTCCCATACCAGCATTCATGTTAAATCCCAGTGCACATTTTGTGGCTTGAACTCTTTGCAAGTGCTCAAGATGGCAGGCAACTCCTTTGAGAACAATAAATTGGCCAACAACTTAAAAAACCTAAGTCACCTCCACACC…
Chinese Egret	TLR4-0914.1|Male|CY	AAATTTGAGAGTCTAAGTAAACTGGAGGTGATAGATTTGAGTGAGAATCGCCTCTCCTTCAGTGGCTGCTGTTCCCCTTGGTTTCACAATTGTCCAAACTTGAAACTCCTGAACCTAAGCTTCAATTCTGACATCAGTTTGACAGGAGATTTCACTAATGTGAAGAATTTGTTATATTTGGACCTTCAGCACACAAAGTTATCTGGTCCTGGCTCCTACCCTGTCTTTCTAACCCTTCATAAACTCATTTACCTCGATATTTCCCATACCAGCATTCATGTTAAATCCCAGTGCACATTTTGTGGCTTGAACTCTTTGCAAGTGCTCAAGATGGCAGGCAACTCCTTTGAGAACAATAAATTGGCCAACAACTTAAAAAACCTAAGTCACCTCCACACC…
Chinese Egret	TLR4-0915.2|Male|CY	AAATTTGAGAGTCTAAGTAAACTGGAGGTGATAGATTTGAGTGAGAATCGCCTCTCCTTCAGTGGCTGCTGTTCCCCTTGGTTTCGCAATTGTCCAAACTTGAAACTCCTGAACCTAAGCTTCAATTCTGACATCAGTTTGACAGGAGATTTCACTAATGTGAAGAATTTGTTATATTTGGACCTTCAGCACACAAAGTTATCTGGTCCTGGCTCCTACCCTGTCTTTCTAACCCTTCATAAACTCATTTACCTCGATATTTCCCATACCAGCATTCATGTTAAATCCCAGTGCACATTTTGTGGCTTGAACTCTTTGCAAGTGCTCAAGATGGCAGGCAACTCCTTTGAGAACAATAAATTGGCCAACAACTTAAAAAACCTAAGTCACCTCCACACC…
Chinese Egret	TLR4-0918.1|Female|CY	AAATTTGAGAGTCTAAGTAAACTGGAGGTGATAGATTTGAGTGAGAATCGCCTCTCCTTCAGTGGCTGCTGTTCCCCTTGGTTTCACAATTGTCCAAACTTGAAACTCCTGAACCTAAGCTTCAATTCTGACATCAGTTTGACAGGAGATTTCACTAATGTGAAGAATTTGTTATATTTGGACCTTCAGCACACAAAGTTATCTGGTCCTGGCTCCTACCCTGTCTTTCTAACCCTTCATAAACTCATTTACCTCGATATTTCCCATACCAGCATTCATGTTAAATCCCAGTGCACATTTTGTGGCTTGAACTCTTTGCAAGTGCTCAAGATGGCAGGCAACTCCTTTGAGAACAATAAATTGGCCAACAACTTAAAAAACCTAAGTCACCTCCACACC…
Chinese Egret	TLR4-2.3|Female|RY	AAATTTGAGAGTCTAAGTAAACTGGAGGTGATAGATTTGAGTGAGAATCGCCTCTCCTTCAGTGGCTGCTGTTCCCCTTGGTTTCGCAATTGTCCAAACTTGAAACTCCTGAACCTAAGCTTCAATTCTGACATCAGTTTGACAGGAGATTTCACTAATGTGAAGAATTTGTTATATTTGGACCTTCAGCACACAAAGTTATCTGGTCCTGGCTCCTACCCTGTCTTTCTAACCCTTCATAAACTCATTTACCTCGATATTTCCCATACCAGCATTCATGTTAAATCCCAGTGCACATTTTGTGGCTTGAACTCTTTGCAAGTGCTCAAGATGGCAGGCAACTCCTTTGAGAACAATAAATTGGCCAACAACTTAAAAAACCTAAGTCACCTCCACACC…
Chinese Egret	TLR4-3.1|Female|RY	AAATTTGAGAGTCTAAGTAAACTGGAGGTGATAGATTTGAGTGAGAATCGCCTCTCCTTCAGTGGCTGCTGTTCCCCTTGGTTTCGCAATTGTCCAAACTTGAAACTCCTGAACCTAAGCTTCAATTCTGACATCAGTTTGACAGGAGATTTCACTAATGTGAAGAATTTGTTATATTTGGACCTTCAGCACACAAAGTTATCTGGTCCTGGCTCCTACCCTGTCTTTCTAACCCTTCATAAACTCATTTACCTCGATATTTCCCATACCAGCATTCATGTTAAATCCCAGTGCACATTTTGTGGCTTGAACTCTTTGCAAGTGCTCAAGATGGCAGGCAACTCCTTTGAGAACAATAAATTGGCCAACAACTTAAAAAACCTAAGTCACCTCCACACC…
Chinese Egret	TLR4-4.2|Female|RY	AAATTTGAGAGTCTAAGTAAACTGGAGGTGATAGATTTGAGTGAGAATCGCCTCTCCTTCAGTGGCTGCTGTTCCCCTTGGTTTCGCAATTGTCCAAACTTGAAACTCCTGAACCTAAGCTTCAATTCTGACATCAGTTTGACAGGAGATTTCACTAATGTGAAGAATTTGTTATATTTGGACCTTCAGCACACAAAGTTATCTGGTCCTGGCTCCTACCCTGTCTTTCTAACCCTTCATAAACTCATTTACCTCGATATTTCCCATACCAGCATTCATGTTAAATCCCAGTGCACATTTTGTGGCTTGAACTCTTTGCAAGTGCTCAAGATGGCAGGCAACTCCTTTGAGAACAATAAATTGGCCAACAACTTAAAAAACCTAAGTCACCTCCACACC…
Chinese Egret	TLR4-5.3|Male|RY	AAATTTGAGAGTCTAAGTAAACTGGAGGTGATAGATTTGAGTGAGAATCGCCTCTCCTTCAGTGGCTGCTGTTCCCCTTGGTTTCACAATTGTCCAAACTTGAAACTCCTGAACCTAAGCTTCAATTCTGACATCAGTTTGACAGGAGATTTCACTAATGTGAAGAATTTGTTATATTTGGACCTTCAGCACACAAAGTTATCTGGTCCTGGCTCCTACCCTGTCTTTCTAACCCTTCATAAACTCATTTACCTCGATATTTCCCATACCAGCATTCATGTTAAATCCCAGTGCACATTTTGTGGCTTGAACTCTTTGCAAGTGCTCAAGATGGCAGGCAACTCCTTTGAGAACAATAAATTGGCCAACAACTTAAAAAACCTAAGTCACCTCCACACC…
Chinese Egret	TLR4-6.3|Male|RY	AAATTTGAGAGTCTAAGTAAACTGGAGGTGATAGATTTGAGTGAGAATCGCCTCTCCTTCAGTGGCTGCTGTTCCCCTTGGTTTCGCAATTGTCCAAACTTGAAACTCCTGAACCTAAGCTTCAATTCTGACATCAGTTTGACAGGAGATTTCACTAATGTGAAGAATTTGTTATATTTGGACCTTCAGCACACAAAGTTATCTGGTCCTGGCTCCTACCCTGTCTTTCTAACCCTTCATAAACTCATTTACCTCGATATTTCCCATACCAGCATTCATGTTAAATCCCAGTGCACATTTTGTGGCTTGAACTCTTTGCAAGTGCTCAAGATGGCAGGCAACTCCTTTGAGAACAATAAATTGGCCAACAACTTAAAAAACCTAAGTCACCTCCACACC…
Chinese Egret	TLR4-7.3|Male|RY	AAATTTGAGAGTCTAAGTAAACTGGAGGTGATAGATTTGAGTGAGAATCGCCTCTCCTTCAGTGGCTGCTGTTCCCCTTGGTTTCGCAATTGTCCAAACTTGAAACTCCTGAACCTAAGCTTCAATTCTGACATCAGTTTGACAGGAGATTTCACTAATGTGAAGAATTTGTTATATTTGGACCTTCAGCACACAAAGTTATCTGGTCCTGGCTCCTACCCTGTCTTTCTAACCCTTCATAAACTCATTTACCTCGATATTTCCCATACCAGCATTCATGTTAAATCCCAGTGCACATTTTGTGGCTTGAACTCTTTGCAAGTGCTCAAGATGGCAGGCAACTCCTTTGAGAACAATAAATTGGCCAACAACTTAAAAAACCTAAGTCACCTCCACACC…
Chinese Egret	TLR4-8.2|Male|RY	AAATTTGAGAGTCTAAGTAAACTGGAGGTGATAGATTTGAGTGAGAATCGCCTCTCCTTCAGTGGCTGCTGTTCCCCTTGGTTTCGCAATTGTCCAAACTTGAAACTCCTGAACCTAAGCTTCAATTCTGACATCAGTTTGACAGGAGATTTCACTAATGTGAAGAATTTGTTATATTTGGACCTTCAGCACACAAAGTTATCTGGTCCTGGCTCCTACCCTGTCTTTCTAACCCTTCATAAACTCATTTACCTCGATATTTCCCATACCAGCATTCATGTTAAATCCCAGTGCACATTTTGTGGCTTGAACTCTTTGCAAGTGCTCAAGATGGCAGGCAACTCCTTTGAGAACAATAAATTGGCCAACAACTTAAAAAACCTAAGTCACCTCCACACC…
Chinese Egret	TLR4-9.3|Female|RY	AAATTTGAGAGTCTAAGTAAACTGGAGGTGATAGATTTGAGTGAGAATCGCCTCTCCTTCAGTGGCTGCTGTTCCCCTTGGTTTCGCAATTGTCCAAACTTGAAACTCCTGAACCTAAGCTTCAATTCTGACATCAGTTTGACAGGAGATTTCACTAATGTGAAGAATTTGTTATATTTGGACCTTCAGCACACAAAGTTATCTGGTCCTGGCTCCTACCCTGTCTTTCTAACCCTTCATAAACTCATTTACCTCGATATTTCCCATACCAGCATTCATGTTAAATCCCAGTGCACATTTTGTGGCTTGAACTCTTTGCAAGTGCTCAAGATGGCAGGCAACTCCTTTGAGAACAATAAATTGGCCAACAACTTAAAAAACCTAAGTCACCTCCACACC…
Chinese Egret	TLR4-10.1|Male|RY	AAATTTGAGAGTCTAAGTAAACTGGAGGTGATAGATTTGAGTGAGAATCGCCTCTCCTTCAGTGGCTGCTGTTCCCCTTGGTTTCACAATTGTCCAAACTTGAAACTCCTGAACCTAAGCTTCAATTCTGACATCAGTTTGACAGGAGATTTCACTAATGTGAAGAATTTGTTATATTTGGACCTTCAGCACACAAAGTTATCTGGTCCTGGCTCCTACCCTGTCTTTCTAACCCTTCATAAACTCATTTACCTCGATATTTCCCATACCAGCATTCATGTTAAATCCCAGTGCACATTTTGTGGCTTGAACTCTTTGCAAGTGCTCAAGATGGCAGGCAACTCCTTTGAGAACAATAAATTGGCCAACAACTTAAAAAACCTAAGTCACCTCCACACC…
Chinese Egret	TLR4-11.1|Female|RY	AAATTTGAGAGTCTAAGTAAACTGGAGGTGATAGATTTGAGTGAGAATCGCCTCTCCTTCAGTGGCTGCTGTTCCCCTTGGTTTCACAATTGTCCAAACTTGAAACTCCTGAACCTAAGCTTCAATTCTGACATCAGTTTGACAGGAGATTTCACTAATGTGAAGAATTTGTTATATTTGGACCTTCAGCACACAAAGTTATCTGGTCCTGGCTCCTACCCTGTCTTTCTAACCCTTCATAAACTCATTTACCTCGATATTTCCCATACCAGCATTCATGTTAAATCCCAGTGCACATTTTGTGGCTTGAACTCTTTGCAAGTGCTCAAGATGGCAGGCAACTCCTTTGAGAACAATAAATTGGCCAACAACTTAAAAAACCTAAGTCACCTCCACACC…
Chinese Egret	TLR4-12.2|Female|RY	AAATTTGAGAGTCTAAGTAAACTGGAGGTGATAGATTTGAGTGAGAATCGCCTCTCCTTCAGTGGCTGCTGTTCCCCTTGGTTTCACAATTGTCCAAACTTGAAACTCCTGAACCTAAGCTTCAATTCTGACATCAGTTTGACAGGAGATTTCACTAATGTGAAGAATTTGTTATATTTGGACCTTCAGCACACAAAGTTATCTGGTCCTGGCTCCTACCCTGTCTTTCTAACCCTTCATAAACTCATTTACCTCGATATTTCCCATACCAGCATTCATGTTAAATCCCAGTGCACATTTTGTGGCTTGAACTCTTTGCAAGTGCTCAAGATGGCAGGCAACTCCTTTGAGAACAATAAATTGGCCAACAACTTAAAAAACCTAAGTCACCTCCACACC…
Chinese Egret	TLR4-14.2|Male|RY	AAATTTGAGAGTCTAAGTAAACTGGAGGTGATAGATTTGAGTGAGAATCGCCTCTCCTTCAGTGGCTGCTGTTCCCCTTGGTTTCGCAATTGTCCAAACTTGAAACTCCTGAACCTAAGCTTCAATTCTGACATCAGTTTGACAGGAGATTTCACTAATGTGAAGAATTTGTTATATTTGGACCTTCAGCACACAAAGTTATCTGGTCCTGGCTCCTACCCTGTCTTTCTAACCCTTCATAAACTCATTTACCTCGATATTTCCCATACCAGCATTCATGTTAAATCCCAGTGCACATTTTGTGGCTTGAACTCTTTGCAAGTGCTCAAGATGGCAGGCAACTCCTTTGAGAACAATAAATTGGCCAACAACTTAAAAAACCTAAGTCACCTCCACACC…
Chinese Egret	TLR4-16.3|Male|RY	AAATTTGAGAGTCTAAGTAAACTGGAGGTGATAGATTTGAGTGAGAATCGCCTCTCCTTCAGTGGCTGCTGTTCCCCTTGGTTTCGCAATTGTCCAAACTTGAAACTCCTGAACCTAAGCTTCAATTCTGACATCAGTTTGACAGGAGATTTCACTAATGTGAAGAATTTGTTATATTTGGACCTTCAGCACACAAAGTTATCTGGTCCTGGCTCCTACCCTGTCTTTCTAACCCTTCATAAACTCATTTACCTCGATATTTCCCATACCAGCATTCATGTTAAATCCCAGTGCACATTTTGTGGCTTGAACTCTTTGCAAGTGCTCAAGATGGCAGGCAACTCCTTTGAGAACAATAAATTGGCCAACAACTTAAAAAACCTAAGTCACCTCCACACC…
Chinese Egret	TLR4-17.1|Male|RY	AAATTTGAGAGTCTAAGTAAACTGGAGGTGATAGATTTGAGTGAGAATCGCCTCTCCTTCAGTGGCTGCTGTTCCCCTTGGTTTCGCAATTGTCCAAACTTGAAACTCCTGAACCTAAGCTTCAATTCTGACATCAGTTTGACAGGAGATTTCACTAATGTGAAGAATTTGTTATATTTGGACCTTCAGCACACAAAGTTATCTGGTCCTGGCTCCTACCCTGTCTTTCTAACCCTTCATAAACTCATTTACCTCGATATTTCCCATACCAGCATTCATGTTAAATCCCAGTGCACATTTTGTGGCTTGAACTCTTTGCAAGTGCTCAAGATGGCAGGCAACTCCTTTGAGAACAATAAATTGGCCAACAACTTAAAAAACCTAAGTCACCTCCACACC…
Chinese Egret	TLR4-19.2|Male|RY	AAATTTGAGAGTCTAAGTAAACTGGAGGTGATAGATTTGAGTGAGAATCGCCTCTCCTTCAGTGGCTGCTGTTCCCCTTGGTTTCACAATTGTCCAAACTTGAAACTCCTGAACCTAAGCTTCAATTCTGACATCAGTTTGACAGGAGATTTCACTAATGTGAAGAATTTGTTATATTTGGACCTTCAGCACACAAAGTTATCTGGTCCTGGCTCCTACCCTGTCTTTCTAACCCTTCATAAACTCATTTACCTCGATATTTCCCATACCAGCATTCATGTTAAATCCCAGTGCACATTTTGTGGCTTGAACTCTTTGCAAGTGCTCAAGATGGCAGGCAACTCCTTTGAGAACAATAAATTGGCCAACAACTTAAAAAACCTAAGTCACCTCCACACC…
Chinese Egret	TLR4-25.1|Male|RY	AAATTTGAGAGTCTAAGTAAACTGGAGGTGATAGATTTGAGTGAGAATCGCCTCTCCTTCAGTGGCTGCTGTTCCCCTTGGTTTCACAATTGTCCAAACTTGAAACTCCTGAACCTAAGCTTCAATTCTGACATCAGTTTGACAGGAGATTTCACTAATGTGAAGAATTTGTTATATTTGGACCTTCAGCACACAAAGTTATCTGGTCCTGGCTCCTACCCTGTCTTTCTAACCCTTCATAAACTCATTTACCTCGATATTTCCCATACCAGCATTCATGTTAAATCCCAGTGCACATTTTGTGGCTTGAACTCTTTGCAAGTGCTCAAGATGGCAGGCAACTCCTTTGAGAACAATAAATTGGCCAACAACTTAAAAAACCTAAGTCACCTCCACACC…
Chinese Egret	TLR4-26.2|Female|RY	AAATTTGAGAGTCTAAGTAAACTGGAGGTGATAGATTTGAGTGAGAATCGCCTCTCCTTCAGTGGCTGCTGTTCCCCTTGGTTTCGCAATTGTCCAAACTTGAAACTCCTGAACCTAAGCTTCAATTCTGACATCAGTTTGACAGGAGATTTCACTAATGTGAAGAATTTGTTATATTTGGACCTTCAGCACACAAAGTTATCTGGTCCTGGCTCCTACCCTGTCTTTCTAACCCTTCATAAACTCATTTACCTCGATATTTCCCATACCAGCATTCATGTTAAATCCCAGTGCACATTTTGTGGCTTGAACTCTTTGCAAGTGCTCAAGATGGCAGGCAACTCCTTTGAGAACAATAAATTGGCCAACAACTTAAAAAACCTAAGTCACCTCCACACC…
Chinese Egret	TLR4-27.3|Male|RY	AAATTTGAGAGTCTAAGTAAACTGGAGGTGATAGATTTGAGTGAGAATCGCCTCTCCTTCAGTGGCTGCTGTTCCCCTTGGTTTCGCAATTGTCCAAACTTGAAACTCCTGAACCTAAGCTTCAATTCTGACATCAGTTTGACAGGAGATTTCACTAATGTGAAGAATTTGTTATATTTGGACCTTCAGCACACAAAGTTATCTGGTCCTGGCTCCTACCCTGTCTTTCTAACCCTTCATAAACTCATTTACCTCGATATTTCCCATACCAGCATTCATGTTAAATCCCAGTGCACATTTTGTGGCTTGAACTCTTTGCAAGTGCTCAAGATGGCAGGCAACTCCTTTGAGAACAATAAATTGGCCAACAACTTAAAAAACCTAAGTCACCTCCACACC…
Chinese Egret	TLR4-28.3|Male|RY	AAATTTGAGAGTCTAAGTAAACTGGAGGTGATAGATTTGAGTGAGAATCGCCTCTCCTTCAGTGGCTGCTGTTCCCCTTGGTTTCACAATTGTCCAAACTTGAAACTCCTGAACCTAAGCTTCAATTCTGACATCAGTTTGACAGGAGATTTCACTAATGTGAAGAATTTGTTATATTTGGACCTTCAGCACACAAAGTTATCTGGTCCTGGCTCCTACCCTGTCTTTCTAACCCTTCATAAACTCATTTACCTCGATATTTCCCATACCAGCATTCATGTTAAATCCCAGTGCACATTTTGTGGCTTGAACTCTTTGCAAGTGCTCAAGATGGCAGGCAACTCCTTTGAGAACAATAAATTGGCCAACAACTTAAAAAACCTAAGTCACCTCCACACC…
Chinese Egret	TLR4-29.2|Male|RY	AAATTTGAGAGTCTAAGTAAACTGGAGGTGATAGATTTGAGTGAGAATCGCCTCTCCTTCAGTGGCTGCTGTTCCCCTTGGTTTCACAATTGTCCAAACTTGAAACTCCTGAACCTAAGCTTCAATTCTGACATCAGTTTGACAGGAGATTTCACTAATGTGAAGAATTTGTTATATTTGGACCTTCAGCACACAAAGTTATCTGGTCCTGGCTCCTACCCTGTCTTTCTAACCCTTCATAAACTCATTTACCTCGATATTTCCCATACCAGCATTCATGTTAAATCCCAGTGCACATTTTGTGGCTTGAACTCTTTGCAAGTGCTCAAGATGGCAGGCAACTCCTTTGAGAACAATAAATTGGCCAACAACTTAAAAAACCTAAGTCACCTCCACACC…
Chinese Egret	TLR4-30.2|Male|RY	AAATTTGAGAGTCTAAGTAAACTGGAGGTGATAGATTTGAGTGAGAATCGCCTCTCCTTCAGTGGCTGCTGTTCCCCTTGGTTTCACAATTGTCCAAACTTGAAACTCCTGAACCTAAGCTTCAATTCTGACATCAGTTTGACAGGAGATTTCACTAATGTGAAGAATTTGTTATATTTGGACCTTCAGCACACAAAGTTATCTGGTCCTGGCTCCTACCCTGTCTTTCTAACCCTTCATAAACTCATTTACCTCGATATTTCCCATACCAGCATTCATGTTAAATCCCAGTGCACATTTTGTGGCTTGAACTCTTTGCAAGTGCTCAAGATGGCAGGCAACTCCTTTGAGAACAATAAATTGGCCAACAACTTAAAAAACCTAAGTCACCTCCACACC…
Chinese Egret	TLR4-31.1|Male|RY	AAATTTGAGAGTCTAAGTAAACTGGAGGTGATAGATTTGAGTGAGAATCGCCTCTCCTTCAGTGGCTGCTGTTCCCCTTGGTTTCGCAATTGTCCAAACTTGAAACTCCTGAACCTAAGCTTCAATTCTGACATCAGTTTGACAGGAGATTTCACTAATGTGAAGAATTTGTTATATTTGGACCTTCAGCACACAAAGTTATCTGGTCCTGGCTCCTACCCTGTCTTTCTAACCCTTCATAAACTCATTTACCTCGATATTTCCCATACCAGCATTCATGTTAAATCCCAGTGCACATTTTGTGGCTTGAACTCTTTGCAAGTGCTCAAGATGGCAGGCAACTCCTTTGAGAACAATAAATTGGCCAACAACTTAAAAAACCTAAGTCACCTCCACACC…
Chinese Egret	TLR4-34.1|Female|RY	AAATTTGAGAGTCTAAGTAAACTGGAGGTGATAGATTTGAGTGAGAATCGCCTCTCCTTCAGTGGCTGCTGTTCCCCTTGGTTTCGCAATTGTCCAAACTTGAAACTCCTGAACCTAAGCTTCAATTCTGACATCAGTTTGACAGGAGATTTCACTAATGTGAAGAATTTGTTATATTTGGACCTTCAGCACACAAAGTTATCTGGTCCTGGCTCCTACCCTGTCTTTCTAACCCTTCATAAACTCATTTACCTCGATATTTCCCATACCAGCATTCATGTTAAATCCCAGTGCACATTTTGTGGCTTGAACTCTTTGCAAGTGCTCAAGATGGCAGGCAACTCCTTTGAGAACAATAAATTGGCCAACAACTTAAAAAACCTAAGTCACCTCCACACC…
Chinese Egret	TLR4-37.1|Male|RY	AAATTTGAGAGTCTAAGTAAACTGGAGGTGATAGATTTGAGTGAGAATCGCCTCTCCTTCAGTGGCTGCTGTTCCCCTTGGTTTCGCAATTGTCCAAACTTGAAACTCCTGAACCTAAGCTTCAATTCTGACATCAGTTTGACAGGAGATTTCACTAATGTGAAGAATTTGTTATATTTGGACCTTCAGCACACAAAGTTATCTGGTCCTGGCTCCTACCCTGTCTTTCTAACCCTTCATAAACTCATTTACCTCGATATTTCCCATACCAGCATTCATGTTAAATCCCAGTGCACATTTTGTGGCTTGAACTCTTTGCAAGTGCTCAAGATGGCAGGCAACTCCTTTGAGAACAATAAATTGGCCAACAACTTAAAAAACCTAAGTCACCTCCACACC…
Chinese Egret	TLR4-41.1|Male|RY	AAATTTGAGAGTCTAAGTAAACTGGAGGTGATAGATTTGAGTGAGAATCGCCTCTCCTTCAGTGGCTGCTGTTCCCCTTGGTTTCGCAATTGTCCAAACTTGAAACTCCTGAACCTAAGCTTCAATTCTGACATCAGTTTGACAGGAGATTTCACTAATGTGAAGAATTTGTTATATTTGGACCTTCAGCACACAAAGTTATCTGGTCCTGGCTCCTACCCTGTCTTTCTAACCCTTCATAAACTCATTTACCTCGATATTTCCCATACCAGCATTCATGTTAAATCCCAGTGCACATTTTGTGGCTTGAACTCTTTGCAAGTGCTCAAGATGGCAGGCAACTCCTTTGAGAACAATAAATTGGCCAACAACTTAAAAAACCTAAGTCACCTCCACACC…
Chinese Egret	TLR4-42.1|Female|RY	AAATTTGAGAGTCTAAGTAAACTGGAGGTGATAGATTTGAGTGAGAATCGCCTCTCCTTCAGTGGCTGCTGTTCCCCTTGGTTTCGCAATTGTCCAAACTTGAAACTCCTGAACCTAAGCTTCAATTCTGACATCAGTTTGACAGGAGATTTCACTAATGTGAAGAATTTGTTATATTTGGACCTTCAGCACACAAAGTTATCTGGTCCTGGCTCCTACCCTGTCTTTCTAACCCTTCATAAACTCATTTACCTCGATATTTCCCATACCAGCATTCATGTTAAATCCCAGTGCACATTTTGTGGCTTGAACTCTTTGCAAGTGCTCAAGATGGCAGGCAACTCCTTTGAGAACAATAAATTGGCCAACAACTTAAAAAACCTAAGTCACCTCCACACC…
Chinese Egret	TLR4-43.1|Female|RY	AAATTTGAGAGTCTAAGTAAACTGGAGGTGATAGATTTGAGTGAGAATCGCCTCTCCTTCAGTGGCTGCTGTTCCCCTTGGTTTCGCAATTGTCCAAACTTGAAACTCCTGAACCTAAGCTTCAATTCTGACATCAGTTTGACAGGAGATTTCACTAATGTGAAGAATTTGTTATATTTGGACCTTCAGCACACAAAGTTATCTGGTCCTGGCTCCTACCCTGTCTTTCTAACCCTTCATAAACTCATTTACCTCGATATTTCCCATACCAGCATTCATGTTAAATCCCAGTGCACATTTTGTGGCTTGAACTCTTTGCAAGTGCTCAAGATGGCAGGCAACTCCTTTGAGAACAATAAATTGGCCAACAACTTAAAAAACCTAAGTCACCTCCACACC…
Chinese Egret	TLR4-45.1|Female|RY	AAATTTGAGAGTCTAAGTAAACTGGAGGTGATAGATTTGAGTGAGAATCGCCTCTCCTTCAGTGGCTGCTGTTCCCCTTGGTTTCGCAATTGTCCAAACTTGAAACTCCTGAACCTAAGCTTCAATTCTGACATCAGTTTGACAGGAGATTTCACTAATGTGAAGAATTTGTTATATTTGGACCTTCAGCACACAAAGTTATCTGGTCCTGGCTCCTACCCTGTCTTTCTAACCCTTCATAAACTCATTTACCTCGATATTTCCCATACCAGCATTCATGTTAAATCCCAGTGCACATTTTGTGGCTTGAACTCTTTGCAAGTGCTCAAGATGGCAGGCAACTCCTTTGAGAACAATAAATTGGCCAACAACTTAAAAAACCTAAGTCACCTCCACACC…
Chinese Egret	TLR4-46.1|Female|RY	AAATTTGAGAGTCTAAGTAAACTGGAGGTGATAGATTTGAGTGAGAATCGCCTCTCCTTCAGTGGCTGCTGTTCCCCTTGGTTTCACAATTGTCCAAACTTGAAACTCCTGAACCTAAGCTTCAATTCTGACATCAGTTTGACAGGAGATTTCACTAATGTGAAGAATTTGTTATATTTGGACCTTCAGCACACAAAGTTATCTGGTCCTGGCTCCTACCCTGTCTTTCTAACCCTTCATAAACTCATTTACCTCGATATTTCCCATACCAGCATTCATGTTAAATCCCAGTGCACATTTTGTGGCTTGAACTCTTTGCAAGTGCTCAAGATGGCAGGCAACTCCTTTGAGAACAATAAATTGGCCAACAACTTAAAAAACCTAAGTCACCTCCACACC…
Chinese Egret	TLR4-47.1|Male|RY	AAATTTGAGAGTCTAAGTAAACTGGAGGTGATAGATTTGAGTGAGAATCGCCTCTCCTTCAGTGGCTGCTGTTCCCCTTGGTTTCACAATTGTCCAAACTTGAAACTCCTGAACCTAAGCTTCAATTCTGACATCAGTTTGACAGGAGATTTCACTAATGTGAAGAATTTGTTATATTTGGACCTTCAGCACACAAAGTTATCTGGTCCTGGCTCCTACCCTGTCTTTCTAACCCTTCATAAACTCATTTACCTCGATATTTCCCATACCAGCATTCATGTTAAATCCCAGTGCACATTTTGTGGCTTGAACTCTTTGCAAGTGCTCAAGATGGCAGGCAACTCCTTTGAGAACAATAAATTGGCCAACAACTTAAAAAACCTAAGTCACCTCCACACC…
Chinese Egret	TLR4-1.3|Male|MTS	AAATTTGAGAGTCTAAGTAAACTGGAGGTGATAGATTTGAGTGAGAATCGCCTCTCCTTCAGTGGCTGCTGTTCCCCTTGGTTTCACAATTGTCCAAACTTGAAACTCCTGAACCTAAGCTTCAATTCTGACATCAGTTTGACAGGAGATTTCACTAATGTGAAGAATTTGTTATATTTGGACCTTCAGCACACAAAGTTATCTGGTCCTGGCTCCTACCCTGTCTTTCTAACCCTTCATAAACTCATTTACCTCGATATTTCCCATACCAGCATTCATGTTAAATCCCAGTGCACATTTTGTGGCTTGAACTCTTTGCAAGTGCTCAAGATGGCAGGCAACTCCTTTGAGAACAATAAATTGGCCAACAACTTAAAAAACCTAAGTCACCTCCACACC…
Chinese Egret	TLR4-2.1|Male|MTS	AAATTTGAGAGTCTAAGTAAACTGGAGGTGATAGATTTGAGTGAGAATCGCCTCTCCTTCAGTGGCTGCTGTTCCCCTTGGTTTCGCAATTGTCCAAACTTGAAACTCCTGAACCTAAGCTTCAATTCTGACATCAGTTTGACAGGAGATTTCACTAATGTGAAGAATTTGTTATATTTGGACCTTCAGCACACAAAGTTATCTGGTCCTGGCTCCTACCCTGTCTTTCTAACCCTTCATAAACTCATTTACCTCGATATTTCCCATACCAGCATTCATGTTAAATCCCAGTGCACATTTTGTGGCTTGAACTCTTTGCAAGTGCTCAAGATGGCAGGCAACTCCTTTGAGAACAATAAATTGGCCAACAACTTAAAAAACCTAAGTCACCTCCACACC…
Chinese Egret	TLR4-3.1|Male|MTS	AAATTTGAGAGTCTAAGTAAACTGGAGGTGATAGATTTGAGTGAGAATCGCCTCTCCTTCAGTGGCTGCTGTTCCCCTTGGTTTCACAATTGTCCAAACTTGAAACTCCTGAACCTAAGCTTCAATTCTGACATCAGTTTGACAGGAGATTTCACTAATGTGAAGAATTTGTTATATTTGGACCTTCAGCACACAAAGTTATCTGGTCCTGGCTCCTACCCTGTCTTTCTAACCCTTCATAAACTCATTTACCTCGATATTTCCCATACCAGCATTCATGTTAAATCCCAGTGCACATTTTGTGGCTTGAACTCTTTGCAAGTGCTCAAGATGGCAGGCAACTCCTTTGAGAACAATAAATTGGCCAACAACTTAAAAAACCTAAGTCACCTCCACACC…
Chinese Egret	TLR4-5.3|Male|MTS	AAATTTGAGAGTCTAAGTAAACTGGAGGTGATAGATTTGAGTGAGAATCGCCTCTCCTTCAGTGGCTGCTGTTCCCCTTGGTTTCGCAATTGTCCAAACTTGAAACTCCTGAACCTAAGCTTCAATTCTGACATCAGTTTGACAGGAGATTTCACTAATGTGAAGAATTTGTTATATTTGGACCTTCAGCACACAAAGTTATCTGGTCCTGGCTCCTACCCTGTCTTTCTAACCCTTCATAAACTCATTTACCTCGATATTTCCCATACCAGCATTCATGTTAAATCCCAGTGCACATTTTGTGGCTTGAACTCTTTGCAAGTGCTCAAGATGGCAGGCAACTCCTTTGAGAACAATAAATTGGCCAACAACTTAAAAAACCTAAGTCACCTCCACACC…
Chinese Egret	TLR4-89.2|Female|MTS	AAATTTGAGAGTCTAAGTAAACTGGAGGTGATAGATTTGAGTGAGAATCGCCTCTCCTTCAGTGGCTGCTGTTCCCCTTGGTTTCGCAATTGTCCAAACTTGAAACTCCTGAACCTAAGCTTCAATTCTGACATCAGTTTGACAGGAGATTTCACTAATGTGAAGAATTTGTTATATTTGGACCTTCAGCACACAAAGTTATCTGGTCCTGGCTCCTACCCTGTCTTTCTAACCCTTCATAAACTCATTTACCTCGATATTTCCCATACCAGCATTCATGTTAAATCCCAGTGCACATTTTGTGGCTTGAACTCTTTGCAAGTGCTCAAGATGGCAGGCAACTCCTTTGAGAACAATAAATTGGCCAACAACTTAAAAAACCTAAGTCACCTCCACACC…
Chinese Egret	TLR4-90.1|Female|MTS	AAATTTGAGAGTCTAAGTAAACTGGAGGTGATAGATTTGAGTGAGAATCGCCTCTCCTTCAGTGGCTGCTGTTCCCCTTGGTTTCGCAATTGTCCAAACTTGAAACTCCTGAACCTAAGCTTCAATTCTGACATCAGTTTGACAGGAGATTTCACTAATGTGAAGAATTTGTTATATTTGGACCTTCAGCACACAAAGTTATCTGGTCCTGGCTCCTACCCTGTCTTTCTAACCCTTCATAAACTCATTTACCTCGATATTTCCCATACCAGCATTCATGTTAAATCCCAGTGCACATTTTGTGGCTTGAACTCTTTGCAAGTGCTCAAGATGGCAGGCAACTCCTTTGAGAACAATAAATTGGCCAACAACTTAAAAAACCTAAGTCACCTCCACACC…
Chinese Egret	TLR4-91.3|Male|MTS	AAATTTGAGAGTCTAAGTAAACTGGAGGTGATAGATTTGAGTGAGAATCGCCTCTCCTTCAGTGGCTGCTGTTCCCCTTGGTTTCACAATTGTCCAAACTTGAAACTCCTGAACCTAAGCTTCAATTCTGACATCAGTTTGACAGGAGATTTCACTAATGTGAAGAATTTGTTATATTTGGACCTTCAGCACACAAAGTTATCTGGTCCTGGCTCCTACCCTGTCTTTCTAACCCTTCATAAACTCATTTACCTCGATATTTCCCATACCAGCATTCATGTTAAATCCCAGTGCACATTTTGTGGCTTGAACTCTTTGCAAGTGCTCAAGATGGCAGGCAACTCCTTTGAGAACAATAAATTGGCCAACAACTTAAAAAACCTAAGTCACCTCCACACC…
Chinese Egret	TLR4-92.1|Male|MTS	AAATTTGAGAGTCTAAGTAAACTGGAGGTGATAGATTTGAGTGAGAATCGCCTCTCCTTCAGTGGCTGCTGTTCCCCTTGGTTTCGCAATTGTCCAAACTTGAAACTCCTGAACCTAAGCTTCAATTCTGACATCAGTTTGACAGGAGATTTCACTAATGTGAAGAATTTGTTATATTTGGACCTTCAGCACACAAAGTTATCTGGTCCTGGCTCCTACCCTGTCTTTCTAACCCTTCATAAACTCATTTACCTCGATATTTCCCATACCAGCATTCATGTTAAATCCCAGTGCACATTTTGTGGCTTGAACTCTTTGCAAGTGCTCAAGATGGCAGGCAACTCCTTTGAGAACAATAAATTGGCCAACAACTTAAAAAACCTAAGTCACCTCCACACC…
Chinese Egret	TLR4-93.3|Male|MTS	AAATTTGAGAGTCTAAGTAAACTGGAGGTGATAGATTTGAGTGAGAATCGCCTCTCCTTCAGTGGCTGCTGTTCCCCTTGGTTTCGCAATTGTCCAAACTTGAAACTCCTGAACCTAAGCTTCAATTCTGACATCAGTTTGACAGGAGATTTCACTAATGTGAAGAATTTGTTATATTTGGACCTTCAGCACACAAAGTTATCTGGTCCTGGCTCCTACCCTGTCTTTCTAACCCTTCATAAACTCATTTACCTCGATATTTCCCATACCAGCATTCATGTTAAATCCCAGTGCACATTTTGTGGCTTGAACTCTTTGCAAGTGCTCAAGATGGCAGGCAACTCCTTTGAGAACAATAAATTGGCCAACAACTTAAAAAACCTAAGTCACCTCCACACC…
Chinese Egret	TLR4-95.1|Female|MTS	AAATTTGAGAGTCTAAGTAAACTGGAGGTGATAGATTTGAGTGAGAATCGCCTCTCCTTCAGTGGCTGCTGTTCCCCTTGGTTTCGCAATTGTCCAAACTTGAAACTCCTGAACCTAAGCTTCAATTCTGACATCAGTTTGACAGGAGATTTCACTAATGTGAAGAATTTGTTATATTTGGACCTTCAGCACACAAAGTTATCTGGTCCTGGCTCCTACCCTGTCTTTCTAACCCTTCATAAACTCATTTACCTCGATATTTCCCATACCAGCATTCATGTTAAATCCCAGTGCACATTTTGTGGCTTGAACTCTTTGCAAGTGCTCAAGATGGCAGGCAACTCCTTTGAGAACAATAAATTGGCCAACAACTTAAAAAACCTAAGTCACCTCCACACC…
Chinese Egret	TLR4-98.1|Male|MTS	AAATTTGAGAGTCTAAGTAAACTGGAGGTGATAGATTTGAGTGAGAATCGCCTCTCCTTCAGTGGCTGCTGTTCCCCTTGGTTTCGCAATTGTCCAAACTTGAAACTCCTGAACCTAAGCTTCAATTCTGACATCAGTTTGACAGGAGATTTCACTAATGTGAAGAATTTGTTATATTTGGACCTTCAGCACACAAAGTTATCTGGTCCTGGCTCCTACCCTGTCTTTCTAACCCTTCATAAACTCATTTACCTCGATATTTCCCATACCAGCATTCATGTTAAATCCCAGTGCACATTTTGTGGCTTGAACTCTTTGCAAGTGCTCAAGATGGCAGGCAACTCCTTTGAGAACAATAAATTGGCCAACAACTTAAAAAACCTAAGTCACCTCCACACC…
Chinese Egret	TLR4-99.1|Male|MTS	AAATTTGAGAGTCTAAGTAAACTGGAGGTGATAGATTTGAGTGAGAATCGCCTCTCCTTCAGTGGCTGCTGTTCCCCTTGGTTTCGCAATTGTCCAAACTTGAAACTCCTGAACCTAAGCTTCAATTCTGACATCAGTTTGACAGGAGATTTCACTAATGTGAAGAATTTGTTATATTTGGACCTTCAGCACACAAAGTTATCTGGTCCTGGCTCCTACCCTGTCTTTCTAACCCTTCATAAACTCATTTACCTCGATATTTCCCATACCAGCATTCATGTTAAATCCCAGTGCACATTTTGTGGCTTGAACTCTTTGCAAGTGCTCAAGATGGCAGGCAACTCCTTTGAGAACAATAAATTGGCCAACAACTTAAAAAACCTAAGTCACCTCCACACC…
Chinese Egret	TLR4-100.2|Male|MTS	AAATTTGAGAGTCTAAGTAAACTGGAGGTGATAGATTTGAGTGAGAATCGCCTCTCCTTCAGTGGCTGCTGTTCCCCTTGGTTTCGCAATTGTCCAAACTTGAAACTCCTGAACCTAAGCTTCAATTCTGACATCAGTTTGACAGGAGATTTCACTAATGTGAAGAATTTGTTATATTTGGACCTTCAGCACACAAAGTTATCTGGTCCTGGCTCCTACCCTGTCTTTCTAACCCTTCATAAACTCATTTACCTCGATATTTCCCATACCAGCATTCATGTTAAATCCCAGTGCACATTTTGTGGCTTGAACTCTTTGCAAGTGCTCAAGATGGCAGGCAACTCCTTTGAGAACAATAAATTGGCCAACAACTTAAAAAACCTAAGTCACCTCCACACC…
Chinese Egret	TLR4-A.1|Female|MTS	AAATTTGAGAGTCTAAGTAAACTGGAGGTGATAGATTTGAGTGAGAATCGCCTCTCCTTCAGTGGCTGCTGTTCCCCTTGGTTTCACAATTGTCCAAACTTGAAACTCCTGAACCTAAGCTTCAATTCTGACATCAGTTTGACAGGAGATTTCACTAATGTGAAGAATTTGTTATATTTGGACCTTCAGCACACAAAGTTATCTGGTCCTGGCTCCTACCCTGTCTTTCTAACCCTTCATAAACTCATTTACCTCGATATTTCCCATACCAGCATTCATGTTAAATCCCAGTGCACATTTTGTGGCTTGAACTCTTTGCAAGTGCTCAAGATGGCAGGCAACTCCTTTGAGAACAATAAATTGGCCAACAACTTAAAAAACCTAAGTCACCTCCACACC…
Chinese Egret	TLR4-B1.2|Female|MTS	AAATTTGAGAGTCTAAGTAAACTGGAGGTGATAGATTTGAGTGAGAATCGCCTCTCCTTCAGTGGCTGCTGTTCCCCTTGGTTTCGCAATTGTCCAAACTTGAAACTCCTGAACCTAAGCTTCAATTCTGACATCAGTTTGACAGGAGATTTCACTAATGTGAAGAATTTGTTATATTTGGACCTTCAGCACACAAAGTTATCTGGTCCTGGCTCCTACCCTGTCTTTCTAACCCTTCATAAACTCATTTACCTCGATATTTCCCATACCAGCATTCATGTTAAATCCCAGTGCACATTTTGTGGCTTGAACTCTTTGCAAGTGCTCAAGATGGCAGGCAACTCCTTTGAGAACAATAAATTGGCCAACAACTTAAAAAACCTAAGTCACCTCCACACC…
Chinese Egret	TLR4-C.1|Female|MTS	AAATTTGAGAGTCTAAGTAAACTGGAGGTGATAGATTTGAGTGAGAATCGCCTCTCCTTCAGTGGCTGCTGTTCCCCTTGGTTTCGCAATTGTCCAAACTTGAAACTCCTGAACCTAAGCTTCAATTCTGACATCAGTTTGACAGGAGATTTCACTAATGTGAAGAATTTGTTATATTTGGACCTTCAGCACACAAAGTTATCTGGTCCTGGCTCCTACCCTGTCTTTCTAACCCTTCATAAACTCATTTACCTCGATATTTCCCATACCAGCATTCATGTTAAATCCCAGTGCACATTTTGTGGCTTGAACTCTTTGCAAGTGCTCAAGATGGCAGGCAACTCCTTTGAGAACAATAAATTGGCCAACAACTTAAAAAACCTAAGTCACCTCCACACC…
Chinese Egret	TLR4-D.1|Male|MTS	AAATTTGAGAGTCTAAGTAAACTGGAGGTGATAGATTTGAGTGAGAATCGCCTCTCCTTCAGTGGCTGCTGTTCCCCTTGGTTTCGCAATTGTCCAAACTTGAAACTCCTGAACCTAAGCTTCAATTCTGACATCAGTTTGACAGGAGATTTCACTAATGTGAAGAATTTGTTATATTTGGACCTTCAGCACACAAAGTTATCTGGTCCTGGCTCCTACCCTGTCTTTCTAACCCTTCATAAACTCATTTACCTCGATATTTCCCATACCAGCATTCATGTTAAATCCCAGTGCACATTTTGTGGCTTGAACTCTTTGCAAGTGCTCAAGATGGCAGGCAACTCCTTTGAGAACAATAAATTGGCCAACAACTTAAAAAACCTAAGTCACCTCCACACC…
Chinese Egret	TLR4-E1.1|Female|MTS	AAATTTGAGAGTCTAAGTAAACTGGAGGTGATAGATTTGAGTGAGAATCGCCTCTCCTTCAGTGGCTGCTGTTCCCCTTGGTTTCGCAATTGTCCAAACTTGAAACTCCTGAACCTAAGCTTCAATTCTGACATCAGTTTGACAGGAGATTTCACTAATGTGAAGAATTTGTTATATTTGGACCTTCAGCACACAAAGTTATCTGGTCCTGGCTCCTACCCTGTCTTTCTAACCCTTCATAAACTCATTTACCTCGATATTTCCCATACCAGCATTCATGTTAAATCCCAGTGCACATTTTGTGGCTTGAACTCTTTGCAAGTGCTCAAGATGGCAGGCAACTCCTTTGAGAACAATAAATTGGCCAACAACTTAAAAAACCTAAGTCACCTCCACACC…
Chinese Egret	TLR4-F.2|Male|MTS	AAATTTGAGAGTCTAAGTAAACTGGAGGTGATAGATTTGAGTGAGAATCGCCTCTCCTTCAGTGGCTGCTGTTCCCCTTGGTTTCGCAATTGTCCAAACTTGAAACTCCTGAACCTAAGCTTCAATTCTGACATCAGTTTGACAGGAGATTTCACTAATGTGAAGAATTTGTTATATTTGGACCTTCAGCACACAAAGTTATCTGGTCCTGGCTCCTACCCTGTCTTTCTAACCCTTCATAAACTCATTTACCTCGATATTTCCCATACCAGCATTCATGTTAAATCCCAGTGCACATTTTGTGGCTTGAACTCTTTGCAAGTGCTCAAGATGGCAGGCAACTCCTTTGAGAACAATAAATTGGCCAACAACTTAAAAAACCTAAGTCACCTCCACACC…
Chinese Egret	TLR4-G.1|Female|MTS	AAATTTGAGAGTCTAAGTAAACTGGAGGTGATAGATTTGAGTGAGAATCGCCTCTCCTTCAGTGGCTGCTGTTCCCCTTGGTTTCGCAATTGTCCAAACTTGAAACTCCTGAACCTAAGCTTCAATTCTGACATCAGTTTGACAGGAGATTTCACTAATGTGAAGAATTTGTTATATTTGGACCTTCAGCACACAAAGTTATCTGGTCCTGGCTCCTACCCTGTCTTTCTAACCCTTCATAAACTCATTTACCTCGATATTTCCCATACCAGCATTCATGTTAAATCCCAGTGCACATTTTGTGGCTTGAACTCTTTGCAAGTGCTCAAGATGGCAGGCAACTCCTTTGAGAACAATAAATTGGCCAACAACTTAAAAAACCTAAGTCACCTCCACACC…
Chinese Egret	TLR4-H.2|Male|MTS	AAATTTGAGAGTCTAAGTAAACTGGAGGTGATAGATTTGAGTGAGAATCGCCTCTCCTTCAGTGGCTGCTGTTCCCCTTGGTTTCGCAATTGTCCAAACTTGAAACTCCTGAACCTAAGCTTCAATTCTGACATCAGTTTGACAGGAGATTTCACTAATGTGAAGAATTTGTTATATTTGGACCTTCAGCACACAAAGTTATCTGGTCCTGGCTCCTACCCTGTCTTTCTAACCCTTCATAAACTCATTTACCTCGATATTTCCCATACCAGCATTCATGTTAAATCCCAGTGCACATTTTGTGGCTTGAACTCTTTGCAAGTGCTCAAGATGGCAGGCAACTCCTTTGAGAACAATAAATTGGCCAACAACTTAAAAAACCTAAGTCACCTCCACACC…
Chinese Egret	TLR4-I.2|Female|MTS	AAATTTGAGAGTCTAAGTAAACTGGAGGTGATAGATTTGAGTGAGAATCGCCTCTCCTTCAGTGGCTGCTGTTCCCCTTGGTTTCGCAATTGTCCAAACTTGAAACTCCTGAACCTAAGCTTCAATTCTGACATCAGTTTGACAGGAGATTTCACTAATGTGAAGAATTTGTTATATTTGGACCTTCAGCACACAAAGTTATCTGGTCCTGGCTCCTACCCTGTCTTTCTAACCCTTCATAAACTCATTTACCTCGATATTTCCCATACCAGCATTCATGTTAAATCCCAGTGCACATTTTGTGGCTTGAACTCTTTGCAAGTGCTCAAGATGGCAGGCAACTCCTTTGAGAACAATAAATTGGCCAACAACTTAAAAAACCTAAGTCACCTCCACACC…
Chinese Egret	TLR4-K1.2|Male|MTS	AAATTTGAGAGTCTAAGTAAACTGGAGGTGATAGATTTGAGTGAGAATCGCCTCTCCTTCAGTGGCTGCTGTTCCCCTTGGTTTCGCAATTGTCCAAACTTGAAACTCCTGAACCTAAGCTTCAATTCTGACATCAGTTTGACAGGAGATTTCACTAATGTGAAGAATTTGTTATATTTGGACCTTCAGCACACAAAGTTATCTGGTCCTGGCTCCTACCCTGTCTTTCTAACCCTTCATAAACTCATTTACCTCGATATTTCCCATACCAGCATTCATGTTAAATCCCAGTGCACATTTTGTGGCTTGAACTCTTTGCAAGTGCTCAAGATGGCAGGCAACTCCTTTGAGAACAATAAATTGGCCAACAACTTAAAAAACCTAAGTCACCTCCACACC…
Chinese Egret	TLR4-L1.1|Male|MTS	AAATTTGAGAGTCTAAGTAAACTGGAGGTGATAGATTTGAGTGAGAATCGCCTCTCCTTCAGTGGCTGCTGTTCCCCTTGGTTTCACAATTGTCCAAACTTGAAACTCCTGAACCTAAGCTTCAATTCTGACATCAGTTTGACAGGAGATTTCACTAATGTGAAGAATTTGTTATATTTGGACCTTCAGCACACAAAGTTATCTGGTCCTGGCTCCTACCCTGTCTTTCTAACCCTTCATAAACTCATTTACCTCGATATTTCCCATACCAGCATTCATGTTAAATCCCAGTGCACATTTTGTGGCTTGAACTCTTTGCAAGTGCTCAAGATGGCAGGCAACTCCTTTGAGAACAATAAATTGGCCAACAACTTAAAAAACCTAAGTCACCTCCACACC…
Chinese Egret	TLR4-M.1|Male|MTS	AAATTTGAGAGTCTAAGTAAACTGGAGGTGATAGATTTGAGTGAGAATCGCCTCTCCTTCAGTGGCTGCTGTTCCCCTTGGTTTCGCAATTGTCCAAACTTGAAACTCCTGAACCTAAGCTTCAATTCTGACATCAGTTTGACAGGAGATTTCACTAATGTGAAGAATTTGTTATATTTGGACCTTCAGCACACAAAGTTATCTGGTCCTGGCTCCTACCCTGTCTTTCTAACCCTTCATAAACTCATTTACCTCGATATTTCCCATACCAGCATTCATGTTAAATCCCAGTGCACATTTTGTGGCTTGAACTCTTTGCAAGTGCTCAAGATGGCAGGCAACTCCTTTGAGAACAATAAATTGGCCAACAACTTAAAAAACCTAAGTCACCTCCACACC…
Chinese Egret	TLR4-O1.1|Female|MTS	AAATTTGAGAGTCTAAGTAAACTGGAGGTGATAGATTTGAGTGAGAATCGCCTCTCCTTCAGTGGCTGCTGTTCCCCTTGGTTTCGCAATTGTCCAAACTTGAAACTCCTGAACCTAAGCTTCAATTCTGACATCAGTTTGACAGGAGATTTCACTAATGTGAAGAATTTGTTATATTTGGACCTTCAGCACACAAAGTTATCTGGTCCTGGCTCCTACCCTGTCTTTCTAACCCTTCATAAACTCATTTACCTCGATATTTCCCATACCAGCATTCATGTTAAATCCCAGTGCACATTTTGTGGCTTGAACTCTTTGCAAGTGCTCAAGATGGCAGGCAACTCCTTTGAGAACAATAAATTGGCCAACAACTTAAAAAACCTAAGTCACCTCCACACC…
Chinese Egret	TLR4-Q.1|Male|MTS	AAATTTGAGAGTCTAAGTAAACTGGAGGTGATAGATTTGAGTGAGAATCGCCTCTCCTTCAGTGGCTGCTGTTCCCCTTGGTTTCACAATTGTCCAAACTTGAAACTCCTGAACCTAAGCTTCAATTCTGACATCAGTTTGACAGGAGATTTCACTAATGTGAAGAATTTGTTATATTTGGACCTTCAGCACACAAAGTTATCTGGTCCTGGCTCCTACCCTGTCTTTCTAACCCTTCATAAACTCATTTACCTCGATATTTCCCATACCAGCATTCATGTTAAATCCCAGTGCACATTTTGTGGCTTGAACTCTTTGCAAGTGCTCAAGATGGCAGGCAACTCCTTTGAGAACAATAAATTGGCCAACAACTTAAAAAACCTAAGTCACCTCCACACC…
Chinese Egret	TLR4-V1.1|Female|MTS	AAATTTGAGAGTCTAAGTAAACTGGAGGTGATAGATTTGAGTGAGAATCGCCTCTCCTTCAGTGGCTGCTGTTCCCCTTGGTTTCGCAATTGTCCAAACTTGAAACTCCTGAACCTAAGCTTCAATTCTGACATCAGTTTGACAGGAGATTTCACTAATGTGAAGAATTTGTTATATTTGGACCTTCAGCACACAAAGTTATCTGGTCCTGGCTCCTACCCTGTCTTTCTAACCCTTCATAAACTCATTTACCTCGATATTTCCCATACCAGCATTCATGTTAAATCCCAGTGCACATTTTGTGGCTTGAACTCTTTGCAAGTGCTCAAGATGGCAGGCAACTCCTTTGAGAACAATAAATTGGCCAACAACTTAAAAAACCTAAGTCACCTCCACACC…
Chinese Egret	TLR4-Y.3|Male|MTS	AAATTTGAGAGTCTAAGTAAACTGGAGGTGATAGATTTGAGTGAGAATCGCCTCTCCTTCAGTGGCTGCTGTTCCCCTTGGTTTCACAATTGTCCAAACTTGAAACTCCTGAACCTAAGCTTCAATTCTGACATCAGTTTGACAGGAGATTTCACTAATGTGAAGAATTTGTTATATTTGGACCTTCAGCACACAAAGTTATCTGGTCCTGGCTCCTACCCTGTCTTTCTAACCCTTCATAAACTCATTTACCTCGATATTTCCCATACCAGCATTCATGTTAAATCCCAGTGCACATTTTGTGGCTTGAACTCTTTGCAAGTGCTCAAGATGGCAGGCAACTCCTTTGAGAACAATAAATTGGCCAACAACTTAAAAAACCTAAGTCACCTCCACACC…
Chinese Egret	TLR4-Z1.2|Female|MTS	AAATTTGAGAGTCTAAGTAAACTGGAGGTGATAGATTTGAGTGAGAATCGCCTCTCCTTCAGTGGCTGCTGTTCCCCTTGGTTTCGCAATTGTCCAAACTTGAAACTCCTGAACCTAAGCTTCAATTCTGACATCAGTTTGACAGGAGATTTCACTAATGTGAAGAATTTGTTATATTTGGACCTTCAGCACACAAAGTTATCTGGTCCTGGCTCCTACCCTGTCTTTCTAACCCTTCATAAACTCATTTACCTCGATATTTCCCATACCAGCATTCATGTTAAATCCCAGTGCACATTTTGTGGCTTGAACTCTTTGCAAGTGCTCAAGATGGCAGGCAACTCCTTTGAGAACAATAAATTGGCCAACAACTTAAAAAACCTAAGTCACCTCCACACC…
Chinese Egret	TLR4-3.1|Female|XRT	AAATTTGAGAGTCTAAGTAAACTGGAGGTGATAGATTTGAGTGAGAATCGCCTCTCCTTCAGTGGCTGCTGTTCCCCTTGGTTTCACAATTGTCCAAACTTGAAACTCCTGAACCTAAGCTTCAATTCTGACATCAGTTTGACAGGAGATTTCACTAATGTGAAGAATTTGTTATATTTGGACCTTCAGCACACAAAGTTATCTGGTCCTGGCTCCTACCCTGTCTTTCTAACCCTTCATAAACTCATTTACCTCGATATTTCCCATACCAGCATTCATGTTAAATCCCAGTGCACATTTTGTGGCTTGAACTCTTTGCAAGTGCTCAAGATGGCAGGCAACTCCTTTGAGAACAATAAATTGGCCAACAACTTAAAAAACCTAAGTCACCTCCACACC…
Chinese Egret	TLR4-4.1|Male|XRT	AAATTTGAGAGTCTAAGTAAACTGGAGGTGATAGATTTGAGTGAGAATCGCCTCTCCTTCAGTGGCTGCTGTTCCCCTTGGTTTCACAATTGTCCAAACTTGAAACTCCTGAACCTAAGCTTCAATTCTGACATCAGTTTGACAGGAGATTTCACTAATGTGAAGAATTTGTTATATTTGGACCTTCAGCACACAAAGTTATCTGGTCCTGGCTCCTACCCTGTCTTTCTAACCCTTCATAAACTCATTTACCTCGATATTTCCCATACCAGCATTCATGTTAAATCCCAGTGCACATTTTGTGGCTTGAACTCTTTGCAAGTGCTCAAGATGGCAGGCAACTCCTTTGAGAACAATAAATTGGCCAACAACTTAAAAAACCTAAGTCACCTCCACACC…
Chinese Egret	TLR4-7.1|Female|XRT	AAATTTGAGAGTCTAAGTAAACTGGAGGTGATAGATTTGAGTGAGAATCGCCTCTCCTTCAGTGGCTGCTGTTCCCCTTGGTTTCGCAATTGTCCAAACTTGAAACTCCTGAACCTAAGCTTCAATTCTGACATCAGTTTGACAGGAGATTTCACTAATGTGAAGAATTTGTTATATTTGGACCTTCAGCACACAAAGTTATCTGGTCCTGGCTCCTACCCTGTCTTTCTAACCCTTCATAAACTCATTTACCTCGATATTTCCCATACCAGCATTCATGTTAAATCCCAGTGCACATTTTGTGGCTTGAACTCTTTGCAAGTGCTCAAGATGGCAGGCAACTCCTTTGAGAACAATAAATTGGCCAACAACTTAAAAAACCTAAGTCACCTCCACACC…
Chinese Egret	TLR4-8.1|Female|XRT	AAATTTGAGAGTCTAAGTAAACTGGAGGTGATAGATTTGAGTGAGAATCGCCTCTCCTTCAGTGGCTGCTGTTCCCCTTGGTTTCGCAATTGTCCAAACTTGAAACTCCTGAACCTAAGCTTCAATTCTGACATCAGTTTGACAGGAGATTTCACTAATGTGAAGAATTTGTTATATTTGGACCTTCAGCACACAAAGTTATCTGGTCCTGGCTCCTACCCTGTCTTTCTAACCCTTCATAAACTCATTTACCTCGATATTTCCCATACCAGCATTCATGTTAAATCCCAGTGCACATTTTGTGGCTTGAACTCTTTGCAAGTGCTCAAGATGGCAGGCAACTCCTTTGAGAACAATAAATTGGCCAACAACTTAAAAAACCTAAGTCACCTCCACACC…
Chinese Egret	TLR4-12.3|Male|XRT	AAATTTGAGAGTCTAAGTAAACTGGAGGTGATAGATTTGAGTGAGAATCGCCTCTCCTTCAGTGGCTGCTGTTCCCCTTGGTTTCACAATTGTCCAAACTTGAAACTCCTGAACCTAAGCTTCAATTCTGACATCAGTTTGACAGGAGATTTCACTAATGTGAAGAATTTGTTATATTTGGACCTTCAGCACACAAAGTTATCTGGTCCTGGCTCCTACCCTGTCTTTCTAACCCTTCATAAACTCATTTACCTCGATATTTCCCATACCAGCATTCATGTTAAATCCCAGTGCACATTTTGTGGCTTGAACTCTTTGCAAGTGCTCAAGATGGCAGGCAACTCCTTTGAGAACAATAAATTGGCCAACAACTTAAAAAACCTAAGTCACCTCCACACC…
Chinese Egret	TLR4-13.4|Male|XRT	AAATTTGAGAGTCTAAGTAAACTGGAGGTGATAGATTTGAGTGAGAATCGCCTCTCCTTCAGTGGCTGCTGTTCCCCTTGGTTTCGCAATTGTCCAAACTTGAAACTCCTGAACCTAAGCTTCAATTCTGACATCAGTTTGACAGGAGATTTCACTAATGTGAAGAATTTGTTATATTTGGACCTTCAGCACACAAAGTTATCTGGTCCTGGCTCCTACCCTGTCTTTCTAACCCTTCATAAACTCATTTACCTCGATATTTCCCATACCAGCATTCATGTTAAATCCCAGTGCACATTTTGTGGCTTGAACTCTTTGCAAGTGCTCAAGATGGCAGGCAACTCCTTTGAGAACAATAAATTGGCCAACAACTTAAAAAACCTAAGTCACCTCCACACC…
Chinese Egret	TLR4-14.1|Male|XRT	AAATTTGAGAGTCTAAGTAAACTGGAGGTGATAGATTTGAGTGAGAATCGCCTCTCCTTCAGTGGCTGCTGTTCCCCTTGGTTTCGCAATTGTCCAAACTTGAAACTCCTGAACCTAAGCTTCAATTCTGACATCAGTTTGACAGGAGATTTCACTAATGTGAAGAATTTGTTATATTTGGACCTTCAGCACACAAAGTTATCTGGTCCTGGCTCCTACCCTGTCTTTCTAACCCTTCATAAACTCATTTACCTCGATATTTCCCATACCAGCATTCATGTTAAATCCCAGTGCACATTTTGTGGCTTGAACTCTTTGCAAGTGCTCAAGATGGCAGGCAACTCCTTTGAGAACAATAAATTGGCCAACAACTTAAAAAACCTAAGTCACCTCCACACC…
Chinese Egret	TLR4-15.1|Female|XRT	AAATTTGAGAGTCTAAGTAAACTGGAGGTGATAGATTTGAGTGAGAATCGCCTCTCCTTCAGTGGCTGCTGTTCCCCTTGGTTTCGCAATTGTCCAAACTTGAAACTCCTGAACCTAAGCTTCAATTCTGACATCAGTTTGACAGGAGATTTCACTAATGTGAAGAATTTGTTATATTTGGACCTTCAGCACACAAAGTTATCTGGTCCTGGCTCCTACCCTGTCTTTCTAACCCTTCATAAACTCATTTACCTCGATATTTCCCATACCAGCATTCATGTTAAATCCCAGTGCACATTTTGTGGCTTGAACTCTTTGCAAGTGCTCAAGATGGCAGGCAACTCCTTTGAGAACAATAAATTGGCCAACAACTTAAAAAACCTAAGTCACCTCCACACC…
Chinese Egret	TLR4-16.1|Female|XRT	AAATTTGAGAGTCTAAGTAAACTGGAGGTGATAGATTTGAGTGAGAATCGCCTCTCCTTCAGTGGCTGCTGTTCCCCTTGGTTTCGCAATTGTCCAAACTTGAAACTCCTGAACCTAAGCTTCAATTCTGACATCAGTTTGACAGGAGATTTCACTAATGTGAAGAATTTGTTATATTTGGACCTTCAGCACACAAAGTTATCTGGTCCTGGCTCCTACCCTGTCTTTCTAACCCTTCATAAACTCATTTACCTCGATATTTCCCATACCAGCATTCATGTTAAATCCCAGTGCACATTTTGTGGCTTGAACTCTTTGCAAGTGCTCAAGATGGCAGGCAACTCCTTTGAGAACAATAAATTGGCCAACAACTTAAAAAACCTAAGTCACCTCCACACC…
Chinese Egret	TLR4-17.1|Male|XRT	AAATTTGAGAGTCTAAGTAAACTGGAGGTGATAGATTTGAGTGAGAATCGCCTCTCCTTCAGTGGCTGCTGTTCCCCTTGGTTTCGCAATTGTCCAAACTTGAAACTCCTGAACCTAAGCTTCAATTCTGACATCAGTTTGACAGGAGATTTCACTAATGTGAAGAATTTGTTATATTTGGACCTTCAGCACACAAAGTTATCTGGTCCTGGCTCCTACCCTGTCTTTCTAACCCTTCATAAACTCATTTACCTCGATATTTCCCATACCAGCATTCATGTTAAATCCCAGTGCACATTTTGTGGCTTGAACTCTTTGCAAGTGCTCAAGATGGCAGGCAACTCCTTTGAGAACAATAAATTGGCCAACAACTTAAAAAACCTAAGTCACCTCCACACC…
Chinese Egret	TLR4-18.1|Male|XRT	AAATTTGAGAGTCTAAGTAAACTGGAGGTGATAGATTTGAGTGAGAATCGCCTCTCCTTCAGTGGCTGCTGTTCCCCTTGGTTTCACAATTGTCCAAACTTGAAACTCCTGAACCTAAGCTTCAATTCTGACATCAGTTTGACAGGAGATTTCACTAATGTGAAGAATTTGTTATATTTGGACCTTCAGCACACAAAGTTATCTGGTCCTGGCTCCTACCCTGTCTTTCTAACCCTTCATAAACTCATTTACCTCGATATTTCCCATACCAGCATTCATGTTAAATCCCAGTGCACATTTTGTGGCTTGAACTCTTTGCAAGTGCTCAAGATGGCAGGCAACTCCTTTGAGAACAATAAATTGGCCAACAACTTAAAAAACCTAAGTCACCTCCACACC…
Chinese Egret	TLR4-19.3|Male|XRT	AAATTTGAGAGTCTAAGTAAACTGGAGGTGATAGATTTGAGTGAGAATCGCCTCTCCTTCAGTGGCTGCTGTTCCCCTTGGTTTCACAATTGTCCAAACTTGAAACTCCTGAACCTAAGCTTCAATTCTGACATCAGTTTGACAGGAGATTTCACTAATGTGAAGAATTTGTTATATTTGGACCTTCAGCACACAAAGTTATCTGGTCCTGGCTCCTACCCTGTCTTTCTAACCCTTCATAAACTCATTTACCTCGATATTTCCCATACCAGCATTCATGTTAAATCCCAGTGCACATTTTGTGGCTTGAACTCTTTGCAAGTGCTCAAGATGGCAGGCAACTCCTTTGAGAACAATAAATTGGCCAACAACTTAAAAAACCTAAGTCACCTCCACACC…
Chinese Egret	TLR4-21.1|Male|XRT	AAATTTGAGAGTCTAAGTAAACTGGAGGTGATAGATTTGAGTGAGAATCGCCTCTCCTTCAGTGGCTGCTGTTCCCCTTGGTTTCGCAATTGTCCAAACTTGAAACTCCTGAACCTAAGCTTCAATTCTGACATCAGTTTGACAGGAGATTTCACTAATGTGAAGAATTTGTTATATTTGGACCTTCAGCACACAAAGTTATCTGGTCCTGGCTCCTACCCTGTCTTTCTAACCCTTCATAAACTCATTTACCTCGATATTTCCCATACCAGCATTCATGTTAAATCCCAGTGCACATTTTGTGGCTTGAACTCTTTGCAAGTGCTCAAGATGGCAGGCAACTCCTTTGAGAACAATAAATTGGCCAACAACTTAAAAAACCTAAGTCACCTCCACACC…
Chinese Egret	TLR4-23.3|Male|XRT	AAATTTGAGAGTCTAAGTAAACTGGAGGTGATAGATTTGAGTGAGAATCGCCTCTCCTTCAGTGGCTGCTGTTCCCCTTGGTTTCACAATTGTCCAAACTTGAAACTCCTGAACCTAAGCTTCAATTCTGACATCAGTTTGACAGGAGATTTCACTAATGTGAAGAATTTGTTATATTTGGACCTTCAGCACACAAAGTTATCTGGTCCTGGCTCCTACCCTGTCTTTCTAACCCTTCATAAACTCATTTACCTCGATATTTCCCATACCAGCATTCATGTTAAATCCCAGTGCACATTTTGTGGCTTGAACTCTTTGCAAGTGCTCAAGATGGCAGGCAACTCCTTTGAGAACAATAAATTGGCCAACAACTTAAAAAACCTAAGTCACCTCCACACC…
Chinese Egret	TLR4-24.1|Female|XRT	AAATTTGAGAGTCTAAGTAAACTGGAGGTGATAGATTTGAGTGAGAATCGCCTCTCCTTCAGTGGCTGCTGTTCCCCTTGGTTTCGCAATTGTCCAAACTTGAAACTCCTGAACCTAAGCTTCAATTCTGACATCAGTTTGACAGGAGATTTCACTAATGTGAAGAATTTGTTATATTTGGACCTTCAGCACACAAAGTTATCTGGTCCTGGCTCCTACCCTGTCTTTCTAACCCTTCATAAACTCATTTACCTCGATATTTCCCATACCAGCATTCATGTTAAATCCCAGTGCACATTTTGTGGCTTGAACTCTTTGCAAGTGCTCAAGATGGCAGGCAACTCCTTTGAGAACAATAAATTGGCCAACAACTTAAAAAACCTAAGTCACCTCCACACC…
Chinese Egret	TLR4-22.4|Female|XRT	AAATTTGAGAGTCTAAGTAAACTGGAGGTGATAGATTTGAGTGAGAATCGCCTCTCCTTCAGTGGCTGCTGTTCCCCTTGGTTTCGCAATTGTCCAAACTTGAAACTCCTGAACCTAAGCTTCAATTCTGACATCAGTTTGACAGGAGATTTCACTAATGTGAAGAATTTGTTATATTTGGACCTTCAGCACACAAAGTTATCTGGTCCTGGCTCCTACCCTGTCTTTCTAACCCTTCATAAACTCATTTACCTCGATATTTCCCATACCAGCATTCATGTTAAATCCCAGTGCACATTTTGTGGCTTGAACTCTTTGCAAGTGCTCAAGATGGCAGGCAACTCCTTTGAGAACAATAAATTGGCCAACAACTTAAAAAACCTAAGTCACCTCCACACC…
Chinese Egret	TLR4-26.2|Male|XRT	AAATTTGAGAGTCTAAGTAAACTGGAGGTGATAGATTTGAGTGAGAATCGCCTCTCCTTCAGTGGCTGCTGTTCCCCTTGGTTTCACAATTGTCCAAACTTGAAACTCCTGAACCTAAGCTTCAATTCTGACATCAGTTTGACAGGAGATTTCACTAATGTGAAGAATTTGTTATATTTGGACCTTCAGCACACAAAGTTATCTGGTCCTGGCTCCTACCCTGTCTTTCTAACCCTTCATAAACTCATTTACCTCGATATTTCCCATACCAGCATTCATGTTAAATCCCAGTGCACATTTTGTGGCTTGAACTCTTTGCAAGTGCTCAAGATGGCAGGCAACTCCTTTGAGAACAATAAATTGGCCAACAACTTAAAAAACCTAAGTCACCTCCACACC…
Chinese Egret	TLR4-29.1|Female|XRT	AAATTTGAGAGTCTAAGTAAACTGGAGGTGATAGATTTGAGTGAGAATCGCCTCTCCTTCAGTGGCTGCTGTTCCCCTTGGTTTCACAATTGTCCAAACTTGAAACTCCTGAACCTAAGCTTCAATTCTGACATCAGTTTGACAGGAGATTTCACTAATGTGAAGAATTTGTTATATTTGGACCTTCAGCACACAAAGTTATCTGGTCCTGGCTCCTACCCTGTCTTTCTAACCCTTCATAAACTCATTTACCTCGATATTTCCCATACCAGCATTCATGTTAAATCCCAGTGCACATTTTGTGGCTTGAACTCTTTGCAAGTGCTCAAGATGGCAGGCAACTCCTTTGAGAACAATAAATTGGCCAACAACTTAAAAAACCTAAGTCACCTCCACACC…
Chinese Egret	TLR4-30.3|Male|XRT	AAATTTGAGAGTCTAAGTAAACTGGAGGTGATAGATTTGAGTGAGAATCGCCTCTCCTTCAGTGGCTGCTGTTCCCCTTGGTTTCGCAATTGTCCAAACTTGAAACTCCTGAACCTAAGCTTCAATTCTGACATCAGTTTGACAGGAGATTTCACTAATGTGAAGAATTTGTTATATTTGGACCTTCAGCACACAAAGTTATCTGGTCCTGGCTCCTACCCTGTCTTTCTAACCCTTCATAAACTCATTTACCTCGATATTTCCCATACCAGCATTCATGTTAAATCCCAGTGCACATTTTGTGGCTTGAACTCTTTGCAAGTGCTCAAGATGGCAGGCAACTCCTTTGAGAACAATAAATTGGCCAACAACTTAAAAAACCTAAGTCACCTCCACACC…
Chinese Egret	TLR4-35.2|Male|XRT	AAATTTGAGAGTCTAAGTAAACTGGAGGTGATAGATTTGAGTGAGAATCGCCTCTCCTTCAGTGGCTGCTGTTCCCCTTGGTTTCACAATTGTCCAAACTTGAAACTCCTGAACCTAAGCTTCAATTCTGACATCAGTTTGACAGGAGATTTCACTAATGTGAAGAATTTGTTATATTTGGACCTTCAGCACACAAAGTTATCTGGTCCTGGCTCCTACCCTGTCTTTCTAACCCTTCATAAACTCATTTACCTCGATATTTCCCATACCAGCATTCATGTTAAATCCCAGTGCACATTTTGTGGCTTGAACTCTTTGCAAGTGCTCAAGATGGCAGGCAACTCCTTTGAGAACAATAAATTGGCCAACAACTTAAAAAACCTAAGTCACCTCCACACC…
Chinese Egret	TLR4-40.1|Male|XRT	AAATTTGAGAGTCTAAGTAAACTGGAGGTGATAGATTTGAGTGAGAATCGCCTCTCCTTCAGTGGCTGCTGTTCCCCTTGGTTTCGCAATTGTCCAAACTTGAAACTCCTGAACCTAAGCTTCAATTCTGACATCAGTTTGACAGGAGATTTCACTAATGTGAAGAATTTGTTATATTTGGACCTTCAGCACACAAAGTTATCTGGTCCTGGCTCCTACCCTGTCTTTCTAACCCTTCATAAACTCATTTACCTCGATATTTCCCATACCAGCATTCATGTTAAATCCCAGTGCACATTTTGTGGCTTGAACTCTTTGCAAGTGCTCAAGATGGCAGGCAACTCCTTTGAGAACAATAAATTGGCCAACAACTTAAAAAACCTAAGTCACCTCCACACC…
Chinese Egret	TLR4-43.2|Male|XRT	AAATTTGAGAGTCTAAGTAAACTGGAGGTGATAGATTTGAGTGAGAATCGCCTCTCCTTCAGTGGCTGCTGTTCCCCTTGGTTTCACAATTGTCCAAACTTGAAACTCCTGAACCTAAGCTTCAATTCTGACATCAGTTTGACAGGAGATTTCACTAATGTGAAGAATTTGTTATATTTGGACCTTCAGCACACAAAGTTATCTGGTCCTGGCTCCTACCCTGTCTTTCTAACCCTTCATAAACTCATTTACCTCGATATTTCCCATACCAGCATTCATGTTAAATCCCAGTGCACATTTTGTGGCTTGAACTCTTTGCAAGTGCTCAAGATGGCAGGCAACTCCTTTGAGAACAATAAATTGGCCAACAACTTAAAAAACCTAAGTCACCTCCACACC…
Chinese Egret	TLR4-44.1|Male|XRT	AAATTTGAGAGTCTAAGTAAACTGGAGGTGATAGATTTGAGTGAGAATCGCCTCTCCTTCAGTGGCTGCTGTTCCCCTTGGTTTCGCAATTGTCCAAACTTGAAACTCCTGAACCTAAGCTTCAATTCTGACATCAGTTTGACAGGAGATTTCACTAATGTGAAGAATTTGTTATATTTGGACCTTCAGCACACAAAGTTATCTGGTCCTGGCTCCTACCCTGTCTTTCTAACCCTTCATAAACTCATTTACCTCGATATTTCCCATACCAGCATTCATGTTAAATCCCAGTGCACATTTTGTGGCTTGAACTCTTTGCAAGTGCTCAAGATGGCAGGCAACTCCTTTGAGAACAATAAATTGGCCAACAACTTAAAAAACCTAAGTCACCTCCACACC…
Chinese Egret	TLR4-45.3|Male|XRT	AAATTTGAGAGTCTAAGTAAACTGGAGGTGATAGATTTGAGTGAGAATCGCCTCTCCTTCAGTGGCTGCTGTTCCCCTTGGTTTCGCAATTGTCCAAACTTGAAACTCCTGAACCTAAGCTTCAATTCTGACATCAGTTTGACAGGAGATTTCACTAATGTGAAGAATTTGTTATATTTGGACCTTCAGCACACAAAGTTATCTGGTCCTGGCTCCTACCCTGTCTTTCTAACCCTTCATAAACTCATTTACCTCGATATTTCCCATACCAGCATTCATGTTAAATCCCAGTGCACATTTTGTGGCTTGAACTCTTTGCAAGTGCTCAAGATGGCAGGCAACTCCTTTGAGAACAATAAATTGGCCAACAACTTAAAAAACCTAAGTCACCTCCACACC…
Chinese Egret	TLR4-46.1|Female|XRT	AAATTTGAGAGTCTAAGTAAACTGGAGGTGATAGATTTGAGTGAGAATCGCCTCTCCTTCAGTGGCTGCTGTTCCCCTTGGTTTCGCAATTGTCCAAACTTGAAACTCCTGAACCTAAGCTTCAATTCTGACATCAGTTTGACAGGAGATTTCACTAATGTGAAGAATTTGTTATATTTGGACCTTCAGCACACAAAGTTATCTGGTCCTGGCTCCTACCCTGTCTTTCTAACCCTTCATAAACTCATTTACCTCGATATTTCCCATACCAGCATTCATGTTAAATCCCAGTGCACATTTTGTGGCTTGAACTCTTTGCAAGTGCTCAAGATGGCAGGCAACTCCTTTGAGAACAATAAATTGGCCAACAACTTAAAAAACCTAAGTCACCTCCACACC…
Chinese Egret	TLR4-47.2|Male|XRT	AAATTTGAGAGTCTAAGTAAACTGGAGGTGATAGATTTGAGTGAGAATCGCCTCTCCTTCAGTGGCTGCTGTTCCCCTTGGTTTCGCAATTGTCCAAACTTGAAACTCCTGAACCTAAGCTTCAATTCTGACATCAGTTTGACAGGAGATTTCACTAATGTGAAGAATTTGTTATATTTGGACCTTCAGCACACAAAGTTATCTGGTCCTGGCTCCTACCCTGTCTTTCTAACCCTTCATAAACTCATTTACCTCGATATTTCCCATACCAGCATTCATGTTAAATCCCAGTGCACATTTTGTGGCTTGAACTCTTTGCAAGTGCTCAAGATGGCAGGCAACTCCTTTGAGAACAATAAATTGGCCAACAACTTAAAAAACCTAAGTCACCTCCACACC…
Chinese Egret	TLR4-48.1|Female|XRT	AAATTTGAGAGTCTAAGTAAACTGGAGGTGATAGATTTGAGTGAGAATCGCCTCTCCTTCAGTGGCTGCTGTTCCCCTTGGTTTCGCAATTGTCCAAACTTGAAACTCCTGAACCTAAGCTTCAATTCTGACATCAGTTTGACAGGAGATTTCACTAATGTGAAGAATTTGTTATATTTGGACCTTCAGCACACAAAGTTATCTGGTCCTGGCTCCTACCCTGTCTTTCTAACCCTTCATAAACTCATTTACCTCGATATTTCCCATACCAGCATTCATGTTAAATCCCAGTGCACATTTTGTGGCTTGAACTCTTTGCAAGTGCTCAAGATGGCAGGCAACTCCTTTGAGAACAATAAATTGGCCAACAACTTAAAAAACCTAAGTCACCTCCACACC…
Chinese Egret	TLR4-53.1|Male|XRT	AAATTTGAGAGTCTAAGTAAACTGGAGGTGATAGATTTGAGTGAGAATCGCCTCTCCTTCAGTGGCTGCTGTTCCCCTTGGTTTCACAATTGTCCAAACTTGAAACTCCTGAACCTAAGCTTCAATTCTGACATCAGTTTGACAGGAGATTTCACTAATGTGAAGAATTTGTTATATTTGGACCTTCAGCACACAAAGTTATCTGGTCCTGGCTCCTACCCTGTCTTTCTAACCCTTCATAAACTCATTTACCTCGATATTTCCCATACCAGCATTCATGTTAAATCCCAGTGCACATTTTGTGGCTTGAACTCTTTGCAAGTGCTCAAGATGGCAGGCAACTCCTTTGAGAACAATAAATTGGCCAACAACTTAAAAAACCTAAGTCACCTCCACACC…
Chinese Egret	TLR4-54.2|Female|XRT	AAATTTGAGAGTCTAAGTAAACTGGAGGTGATAGATTTGAGTGAGAATCGCCTCTCCTTCAGTGGCTGCTGTTCCCCTTGGTTTCGCAATTGTCCAAACTTGAAACTCCTGAACCTAAGCTTCAATTCTGACATCAGTTTGACAGGAGATTTCACTAATGTGAAGAATTTGTTATATTTGGACCTTCAGCACACAAAGTTATCTGGTCCTGGCTCCTACCCTGTCTTTCTAACCCTTCATAAACTCATTTACCTCGATATTTCCCATACCAGCATTCATGTTAAATCCCAGTGCACATTTTGTGGCTTGAACTCTTTGCAAGTGCTCAAGATGGCAGGCAACTCCTTTGAGAACAATAAATTGGCCAACAACTTAAAAAACCTAAGTCACCTCCACACC…
Chinese Egret	TLR4-56.3|Male|XRT	AAATTTGAGAGTCTAAGTAAACTGGAGGTGATAGATTTGAGTGAGAATCGCCTCTCCTTCAGTGGCTGCTGTTCCCCTTGGTTTCACAATTGTCCAAACTTGAAACTCCTGAACCTAAGCTTCAATTCTGACATCAGTTTGACAGGAGATTTCACTAATGTGAAGAATTTGTTATATTTGGACCTTCAGCACACAAAGTTATCTGGTCCTGGCTCCTACCCTGTCTTTCTAACCCTTCATAAACTCATTTACCTCGATATTTCCCATACCAGCATTCATGTTAAATCCCAGTGCACATTTTGTGGCTTGAACTCTTTGCAAGTGCTCAAGATGGCAGGCAACTCCTTTGAGAACAATAAATTGGCCAACAACTTAAAAAACCTAAGTCACCTCCACACC…
Little Egret	TLR4-26.2|MTS	AAATTTGAGAGTCTAAGTAAACTGGAGGTGATAGATTTGAGTGAGAATCGCCTCTCCTTCAGTGGCTGCTGTTCCCCTTGGTTTCGCAATTGTCCAAACTTGAAACTCCTGAACCTAAGCTTCAATTCTGACATCAGTTTGACAGGAGATTTCACTAATGTGAAGAATTTGTTATATTTGGACCTTCAGCACACAAAGTTATCTGGTCCTGGCTCCTACCCTGTCTTTCTAACCCTTCATAAACTCATTTACCTCGATATTTCCCATACCAGCATTCATGTTAAATCCCAGTGCACATTTTGTGGCTTGAACTCTTTGCAAGTGCTCAAGATGGCAGGCAACTCCTTTGAGAACAATAAATTGGCCAACAACTTAAAAAACCTAAGTCACCTCCACACC…
Little Egret	TLR4-28.1|MTS	AAATTTGAGAGTCTAAGTAAACTGGAGGTGATAGATTTGAGTGAGAATCGCCTCTCCTTCAGTGGCTGCTGTTCCCCTTGGTTTCGCAATTGTCCAAACTTGAAACTCCTGAACCTAAGCTTCAATTCTGACATCAGTTTGACAGGAGATTTCACTAATGTGAAGAATTTGTTATATTTGGACCTTCAGCACACAAAGTTATCTGGTCCTGGCTCCTACCCTGTCTTTCTAACCCTTCATAAACTCATTTACCTCGATATTTCCCATACCAGCATTCATGTTAAATCCCAGTGCACATTTTGTGGCTTGAACTCTTTGCAAGTGCTCAAGATGGCAGGCAACTCCTTTGAGAACAATAAATTGGCCAACAACTTAAAAAACCTAAGTCACCTCCACACC…
Little Egret	TLR4-36.1|MTS	AAATTTGAGAGTCTAAGTAAACTGGAGGTGATAGATTTGAGTGAGAATCGCCTCTCCTTCAGTGGCTGCTGTTCCCCTTGGTTTCACAATTGTCCAAACTTGAAACTCCTGAACCTAAGCTTCAATTCTGACATCAGTTTGACAGGAGATTTCACTAATGTGAAGAATTTGTTATATTTGGACCTTCAGCACACAAAGTTATCTGGTCCTGGCTCCTACCCTGTCTTTCTAACCCTTCATAAACTCATTTACCTCGATATTTCCCATACCAGCATTCATGTTAAATCCCAGTGCACATTTTGTGGCTTGAACTCTTTGCAAGTGCTCAAGATGGCAGGCAACTCCTTTGAGAACAATAAATTGGCCAACAACTTAAAAAACCTAAGTCACCTCCACACC…
Little Egret	TLR4-58.1|MTS	AAATTTGAGAGTCTAAGTAAACTGGAGGTGATAGATTTGAGTGAGAATCGCCTCTCCTTCAGTGGCTGCTGTTCCCCTTGGTTTCGCAATTGTCCAAACTTGAAACTCCTGAACCTAAGCTTCAATTCTGACATCAGTTTGACAGGAGATTTCACTAATGTGAAGAATTTGTTATATTTGGACCTTCAGCACACAAAGTTATCTGGTCCTGGCTCCTACCCTGTCTTTCTAACCCTTCATAAACTCATTTACCTCGATATTTCCCATACCAGCATTCATGTTAAATCCCAGTGCACATTTTGTGGCTTGAACTCTTTGCAAGTGCTCAAGATGGCAGGCAACTCCTTTGAGAACAATAAATTGGCCAACAACTTAAAAAACCTAAGTCACCTCCACACC…
Little Egret	TLR4-89.1|MTS	AAATTTGAGAGTCTAAGTAAACTGGAGGTGATAGATTTGAGTGAGAATCGCCTCTCCTTCAGTGGCTGCTGTTCCCCTTGGTTTCGCAATTGTCCAAACTTGAAACTCCTGAACCTAAGCTTCAATTCTGACATCAGTTTGACAGGAGATTTCACTAATGTGAAGAATTTGTTATATTTGGACCTTCAGCACACAAAGTTATCTGGTCCTGGCTCCTACCCTGTCTTTCTAACCCTTCATAAACTCATTTACCTCGATATTTCCCATACCAGCATTCATGTTAAATCCCAGTGCACATTTTGTGGCTTGAACTCTTTGCAAGTGCTCAAGATGGCAGGCAACTCCTTTGAGAACAATAAATTGGCCAACAACTTAAAAAACCTAAGTCACCTCCACACC…
Little Egret	TLR4-94.1|MTS	AAATTTGAGAGTCTAAGTAAACTGGAGGTGATAGATTTGAGTGAGAATCGCCTCTCCTTCAGTGGCTGCTGTTCCCCTTGGTTTCGCAATTGTCCAAACTTGAAACTCCTGAACCTAAGCTTCAATTCTGACATCAGTTTGACAGGAGATTTCACTAATGTGAAGAATTTGTTATATTTGGACCTTCAGCACACAAAGTTATCTGGTCCTGGCTCCTACCCTGTCTTTCTAACCCTTCATAAACTCATTTACCTCGATATTTCCCATACCAGCATTCATGTTAAATCCCAGTGCACATTTTGTGGCTTGAACTCTTTGCAAGTGCTCAAGATGGCAGGCAACTCCTTTGAGAACAATAAATTGGCCAACAACTTAAAAAACCTAAGTCACCTCCACACC…
Little Egret	TLR4-469.1|MTS	AAATTTGAGAGTCTAAGTAAACTGGAGGTGATAGATTTGAGTGAGAATCGCCTCTCCTTCAGTGGCTGCTGTTCCCCTTGGTTTCGCAATTGTCCAAACTTGAAACTCCTGAACCTAAGCTTCAATTCTGACATCAGTTTGACAGGAGATTTCACTAATGTGAAGAATTTGTTATATTTGGACCTTCAGCACACAAAGTTATCTGGTCCTGGCTCCTACCCTGTCTTTCTAACCCTTCATAAACTCATTTACCTCGATATTTCCCATACCAGCATTCATGTTAAATCCCAGTGCACATTTTGTGGCTTGAACTCTTTGCAAGTGCTCAAGATGGCAGGCAACTCCTTTGAGAACAATAAATTGGCCAACAACTTAAAAAACCTAAGTCACCTCCACACC…
Little Egret	TLR4-D1.1|MTS	AAATTTGAGAGTCTAAGTAAACTGGAGGTGATAGATTTGAGTGAGAATCGCCTCTCCTTCAGTGGCTGCTGTTCCCCTTGGTTTCACAATTGTCCAAACTTGAAACTCCTGAACCTAAGCTTCAATTCTGACATCAGTTTGACAGGAGATTTCACTAATGTGAAGAATTTGTTATATTTGGACCTTCAGCACACAAAGTTATCTGGTCCTGGCTCCTACCCTGTCTTTCTAACCCTTCATAAACTCATTTACCTCGATATTTCCCATACCAGCATTCATGTTAAATCCCAGTGCACATTTTGTGGCTTGAACTCTTTGCAAGTGCTCAAGATGGCAGGCAACTCCTTTGAGAACAATAAATTGGCCAACAACTTAAAAAACCTAAGTCACCTCCACACC…
Little Egret	TLR4-G.1|MTS	AAATTTGAGAGTCTAAGTAAACTGGAGGTGATAGATTTGAGTGAGAATCGCCTCTCCTTCAGTGGCTGCTGTTCCCCTTGGTTTCGCAATTGTCCAAACTTGAAACTCCTGAACCTAAGCTTCAATTCTGACATCAGTTTGACAGGAGATTTCACTAATGTGAAGAATTTGTTATATTTGGACCTTCAGCACACAAAGTTATCTGGTCCTGGCTCCTACCCTGTCTTTCTAACCCTTCATAAACTCATTTACCTCGATATTTCCCATACCAGCATTCATGTTAAATCCCAGTGCACATTTTGTGGCTTGAACTCTTTGCAAGTGCTCAAGATGGCAGGCAACTCCTTTGAGAACAATAAATTGGCCAACAACTTAAAAAACCTAAGTCACCTCCACACC…
Little Egret	TLR4-V.1|MTS	AAATTTGAGAGTCTAAGTAAACTGGAGGTGATAGATTTGAGTGAGAATCGCCTCTCCTTCAGTGGCTGCTGTTCCCCTTGGTTTCACAATTGTCCAAACTTGAAACTCCTGAACCTAAGCTTCAATTCTGACATCAGTTTGACAGGAGATTTCACTAATGTGAAGAATTTGTTATATTTGGACCTTCAGCACACAAAGTTATCTGGTCCTGGCTCCTACCCTGTCTTTCTAACCCTTCATAAACTCATTTACCTCGATATTTCCCATACCAGCATTCATGTTAAATCCCAGTGCACATTTTGTGGCTTGAACTCTTTGCAAGTGCTCAAGATGGCAGGCAACTCCTTTGAGAACAATAAATTGGCCAACAACTTAAAAAACCTAAGTCACCTCCACACC…
Little Egret	TLR4-1|XY	AAATTTGAGAGTCTAAGTAAACTGGAGGTGATAGATTTGAGTGAGAATCGCCTCTCCTTCAGTGGCTGCTGTTCCCCTTGGTTTCACAATTGTCCAAACTTGAAACTCCTGAACCTAAGCTTCAATTCTGACATCAGTTTGACAGGAGATTTCACTAATGTGAAGAATTTGTTATATTTGGACCTTCAGCACACAAAGTTATCTGGTCCTGGCTCCTACCCTGTCTTTCTAACCCTTCATAAACTCATTTACCTCGATATTTCCCATACCAGCATTCATGTTAAATCCCAGTGCACATTTTGTGGCTTGAACTCTTTGCAAGTGCTCAAGATGGCAGGCAACTCCTTTGAGAACAATAAATTGGCCAACAACTTAAAAAACCTAAGTCACCTCCACACC…
Little Egret	TLR4-2|XY	AAATTTGAGAGTCTAAGTAAACTGGAGGTGATAGATTTGAGTGAGAATCGCCTCTCCTTCAGTGGCTGCTGTTCCCCTTGGTTTCACAATTGTCCAAACTTGAAACTCCTGAACCTAAGCTTCAATTCTGACATCAGTTTGACAGGAGATTTCACTAATGTGAAGAATTTGTTATATTTGGACCTTCAGCACACAAAGTTATCTGGTCCTGGCTCCTACCCTGTCTTTCTAACCCTTCATAAACTCATTTACCTCGATATTTCCCATACCAGCATTCATGTTAAATCCCAGTGCACATTTTGTGGCTTGAACTCTTTGCAAGTGCTCAAGATGGCAGGCAACTCCTTTGAGAACAATAAATTGGCCAACAACTTAAAAAACCTAAGTCACCTCCACACC…
Little Egret	TLR4-3|XY	AAATTTGAGAGTCTAAGTAAACTGGAGGTGATAGATTTGAGTGAGAATCGCCTCTCCTTCAGTGGCTGCTGTTCCCCTTGGTTTCACAATTGTCCAAACTTGAAACTCCTGAACCTAAGCTTCAATTCTGACATCAGTTTGACAGGAGATTTCACTAATGTGAAGAATTTGTTATATTTGGACCTTCAGCACACAAAGTTATCTGGTCCTGGCTCCTACCCTGTCTTTCTAACCCTTCATAAACTCATTTACCTCGATATTTCCCATACCAGCATTCATGTTAAATCCCAGTGCACATTTTGTGGCTTGAACTCTTTGCAAGTGCTCAAGATGGCAGGCAACTCCTTTGAGAACAATAAATTGGCCAACAACTTAAAAAACCTAAGTCACCTCCACACC…
Little Egret	TLR4-4|XY	AAATTTGAGAGTCTAAGTAAACTGGAGGTGATAGATTTGAGTGAGAATCGCCTCTCCTTCAGTGGCTGCTGTTCCCCTTGGTTTCACAATTGTCCAAACTTGAAACTCCTGAACCTAAGCTTCAATTCTGACATCAGTTTGACAGGAGATTTCACTAATGTGAAGAATTTGTTATATTTGGACCTTCAGCACACAAAGTTATCTGGTCCTGGCTCCTACCCTGTCTTTCTAACCCTTCATAAACTCATTTACCTCGATATTTCCCATACCAGCATTCATGTTAAATCCCAGTGCACATTTTGTGGCTTGAACTCTTTGCAAGTGCTCAAGATGGCAGGCAACTCCTTTGAGAACAATAAATTGGCCAACAACTTAAAAAACCTAAGTCACCTCCACACC…
Little Egret	TLR4-5|XY	AAATTTGAGAGTCTAAGTAAACTGGAGGTGATAGATTTGAGTGAGAATCGCCTCTCCTTCAGTGGCTGCTGTTCCCCTTGGTTTCACAATTGTCCAAACTTGAAACTCCTGAACCTAAGCTTCAATTCTGACATCAGTTTGACAGGAGATTTCACTAATGTGAAGAATTTGTTATATTTGGACCTTCAGCACACAAAGTTATCTGGTCCTGGCTCCTACCCTGTCTTTCTAACCCTTCATAAACTCATTTACCTCGATATTTCCCATACCAGCATTCATGTTAAATCCCAGTGCACATTTTGTGGCTTGAACTCTTTGCAAGTGCTCAAGATGGCAGGCAACTCCTTTGAGAACAATAAATTGGCCAACAACTTAAAAAACCTAAGTCACCTCCACACC…
Little Egret	TLR4-6|XY	AAATTTGAGAGTCTAAGTAAACTGGAGGTGATAGATTTGAGTGAGAATCGCCTCTCCTTCAGTGGCTGCTGTTCCCCTTGGTTTCGCAATTGTCCAAACTTGAAACTCCTGAACCTAAGCTTCAATTCTGACATCAGTTTGACAGGAGATTTCACTAATGTGAAGAATTTGTTATATTTGGACCTTCAGCACACAAAGTTATCTGGTCCTGGCTCCTACCCTGTCTTTCTAACCCTTCATAAACTCATTTACCTCGATATTTCCCATACCAGCATTCATGTTAAATCCCAGTGCACATTTTGTGGCTTGAACTCTTTGCAAGTGCTCAAGATGGCAGGCAACTCCTTTGAGAACAATAAATTGGCCAACAACTTAAAAAACCTAAGTCACCTCCACACC…
Little Egret	TLR4-7|XY	AAATTTGAGAGTCTAAGTAAACTGGAGGTGATAGATTTGAGTGAGAATCGCCTCTCCTTCAGTGGCTGCTGTTCCCCTTGGTTTCGCAATTGTCCAAACTTGAAACTCCTGAACCTAAGCTTCAATTCTGACATCAGTTTGACAGGAGATTTCACTAATGTGAAGAATTTGTTATATTTGGACCTTCAGCACACAAAGTTATCTGGTCCTGGCTCCTACCCTGTCTTTCTAACCCTTCATAAACTCATTTACCTCGATATTTCCCATACCAGCATTCATGTTAAATCCCAGTGCACATTTTGTGGCTTGAACTCTTTGCAAGTGCTCAAGATGGCAGGCAACTCCTTTGAGAACAATAAATTGGCCAACAACTTAAAAAACCTAAGTCACCTCCACACC…
Little Egret	TLR4-8|XY	AAATTTGAGAGTCTAAGTAAACTGGAGGTGATAGATTTGAGTGAGAATCGCCTCTCCTTCAGTGGCTGCTGTTCCCCTTGGTTTCGCAATTGTCCAAACTTGAAACTCCTGAACCTAAGCTTCAATTCTGACATCAGTTTGACAGGAGATTTCACTAATGTGAAGAATTTGTTATATTTGGACCTTCAGCACACAAAGTTATCTGGTCCTGGCTCCTACCCTGTCTTTCTAACCCTTCATAAACTCATTTACCTCGATATTTCCCATACCAGCATTCATGTTAAATCCCAGTGCACATTTTGTGGCTTGAACTCTTTGCAAGTGCTCAAGATGGCAGGCAACTCCTTTGAGAACAATAAATTGGCCAACAACTTAAAAAACCTAAGTCACCTCCACACC…
Little Egret	TLR4-9|XY	AAATTTGAGAGTCTAAGTAAACTGGAGGTGATAGATTTGAGTGAGAATCGCCTCTCCTTCAGTGGCTGCTGTTCCCCTTGGTTTCACAATTGTCCAAACTTGAAACTCCTGAACCTAAGCTTCAATTCTGACATCAGTTTGACAGGAGATTTCACTAATGTGAAGAATTTGTTATATTTGGACCTTCAGCACACAAAGTTATCTGGTCCTGGCTCCTACCCTGTCTTTCTAACCCTTCATAAACTCATTTACCTCGATATTTCCCATACCAGCATTCATGTTAAATCCCAGTGCACATTTTGTGGCTTGAACTCTTTGCAAGTGCTCAAGATGGCAGGCAACTCCTTTGAGAACAATAAATTGGCCAACAACTTAAAAAACCTAAGTCACCTCCACACC…
Little Egret	TLR4-10|XY	AAATTTGAGAGTCTAAGTAAACTGGAGGTGATAGATTTGAGTGAGAATCGCCTCTCCTTCAGTGGCTGCTGTTCCCCTTGGTTTCGCAATTGTCCAAACTTGAAACTCCTGAACCTAAGCTTCAATTCTGACATCAGTTTGACAGGAGATTTCACTAATGTGAAGAATTTGTTATATTTGGACCTTCAGCACACAAAGTTATCTGGTCCTGGCTCCTACCCTGTCTTTCTAACCCTTCATAAACTCATTTACCTCGATATTTCCCATACCAGCATTCATGTTAAATCCCAGTGCACATTTTGTGGCTTGAACTCTTTGCAAGTGCTCAAGATGGCAGGCAACTCCTTTGAGAACAATAAATTGGCCAACAACTTAAAAAACCTAAGTCACCTCCACACC…

## Sheet: TLR5
Chinese Egret	TLR5-1.1|Male|CY	AATAATGTAAAAAATCCAGGTAATGACATGTTTGCAGGACTAGCAAGAAGTAATCTTCATTCGCTTGATATTTCAAATGGTTACATTTTCTCTCTCAATTCTTTAATCTTTCGAAGTCTTGGTAATCTGGAATTGCTGAACCTTTTCAAAAACAAGATAAATCAAATCCAAAGGCAAGCATTTTTTGGCTTGGGAAACCTAAAAACTCTCAACCTCTCAAGTAATCTTTTAGGCGAGCTGTACGATTATACTTTTGAAGGTCTACATAGCATCATGTATATTGATTTACAGCAAAATCATATTGGGGCAATTGGTGAAAAATCATTCAGTAACTTAGTAAGTCTGAAAACAATTGATCTCCGAGACAACGCCATTAAAAAACTCCCTTTGTTTCCACAT…
Chinese Egret	TLR5-2.1|Female|CY	AATAATGTAAAAAATCCAGGTAATGACATGTTTGCAGGACTAGCAAGAAGTAATCTTCATTCGCTTGATATTTCAAATGGTTACATTTTCTCTCTCAATTCTTTAATCTTTCGAAGTCTTGGTAATCTGGAATTGCTGAACCTTTTCAAAAACAAGATAAATCAAATCCAAAGGCAAGCATTTTTTGGCTTGGGAAACCTAAAAACTCTCAACCTCTCAAGTAATCTTTTAGGCGAGCTGTACGATTATACTTTTGAAGGTCTACATAGCATCATGTATATTGATTTACAGCAAAATCATATTGGGGCAATTGGTGAAAAATCATTCAGTAACTTAGTAAGTCTGAAAACAATTGATCTCCGAGACAACGCCATTAAAAAACTCCCTTTGTTTCCACAT…
Chinese Egret	TLR5-3.2|Male|CY	AATAATGTAAAAAATCCAGGTAATGACATGTTTGCAGGACTAGCAAGAAGTAATCTTCATTCGCTTGATATTTCAAATGGTTACATTTTCTCTCTCAATTCTTTAATCTTTCGAAGTCTTGGTAATCTGGAATTGCTGAACCTTTTCAAAAACAAGATAAATCAAATCCAAAGGCAAGCATTTTTTGGCTTGGGAAACCTAAAAACTCTCAACCTCTCAAGTAATCTTTTAGGCGAGCTGTACGATTATACTTTTGAAGGTCTACATAGCATCATGTATATTGATTTACAGCAAAATCATATTGGGGCAATTGGTGAAAAATCATTCAGTAACTTAGTAAGTCTGAAAACAATTGATCTCCGAGACAACGCCATTAAAAAACTCCCTTTGTTTCCACAT…
Chinese Egret	TLR5-4.1|Female|CY	AATAATGTAAAAAATCCAGGTAATGACATGTTTGCAGGACTAGCAAGAAGTAATCTTCATTCGCTTGATATTTCAAATGGTTACATTTTCTCTCTCAATTCTTTAATCTTTCGAAGTCTTGGTAATCTGGAATTGCTGAACCTTTTCAAAAACAAGATAAATCAAATCCAAAGGCAAGCATTTTTTGGCTTGGGAAACCTAAAAACTCTCAACCTCTCAAGTAATCTTTTAGGCGAGCTGTACGATTATACTTTTGAAGGTCTACATAGCATCATGTATATTGATTTACAGCAAAATCATATTGGGGCAATTGGTGAAAAATCATTCAGTAACTTAGTAAGTCTGAAAACAATTGATCTCCGAGACAACGCCATTAAAAAACTCCCTTTGTTTCCACAT…
Chinese Egret	TLR5-5.3|Female|CY	AATAATGTAAAAAATCCAGGTAATGACACGTTTGCAGGACTAGCAAGAAGTAATCTTCATTCGCTTGATATTTCAAATGGTTACATTTTCTCTCTCAATTCTTTAATCTTTCGAAGTCTTGGTAATCTGGAATTGCTGAACCTTTTCAAAAACAAGATAAATCAAATCCAAAGGCAAGCATTTTTTGGCTTGGGAAACCTAAAAACTCTCAACCTCTCAAGTAATCTTTTAGGCGAGCTGTACGATTATACTTTTGAAGGTCTACATAGCATCATGTATATTGATTTACAGCAAAATCATATTGGGGCAATTGGTGAAAAATCATTCAGTAACTTAGTAAGTCTGAAAACAATTGATCTCCGAGACAACGCCATTAAAAAACTCCCTTTGTTTCCACAT…
Chinese Egret	TLR5-6.1|Female|CY	AATAATGTAAAAAATCCAGGTAATGACATGTTTGCAGGACTAGCAAGAAGTAATCTTCATTCGCTTGATATTTCAAATGGTTACATTTTCTCTCTCAATTCTTTAATCTTTCGAAGTCTTGGTAATCTGGAATTGCTGAACCTTTTCAAAAACAAGATAAATCAAATCCAAAGGCAAGCATTTTTTGGCTTGGGAAACCTAAAAACTCTCAACCTCTCAAGTAATCTTTTAGGCGAGCTGTACGATTATACTTTTGAAGGTCTACATAGCATCATGTATATTGATTTACAGCAAAATCATATTGGGGCAATTGGTGAAAAATCATTCAGTAACTTAGTAAGTCTGAAAACAATTGATCTCCGAGACAACGCCATTAAAAAACTCCCTTTGTTTCCACAT…
Chinese Egret	TLR5-9.2|Female|CY	AATAATGTAAAAAATCCAGGTAATGACATGTTTGCAGGACTAGCAAGAAGTAATCTTCATTCGCTTGATATTTCAAATGGTTACATTTTCTCTCTCAATTCTTTAATCTTTCGAAGTCTTGGTAATCTGGAATTGCTGAACCTTTTCAAAAACAAGATAAATCAAATCCAAAGGCAAGCATTTTTTGGCTTGGGAAACCTAAAAACTCTCAACCTCTCAAGTAATCTTTTAGGCGAGCTGTACGATTATACTTTTGAAGGTCTACATAGCATCATGTATATTGATTTACAGCAAAATCATATTGGGGCAATTGGTGAAAAATCATTCAGTAACTTAGTAAGTCTGAAAACAATTGATCTCCGAGACAACGCCATTAAAAAACTCCCTTTGTTTCCACAT…
Chinese Egret	TLR5-10.3|Female|CY	AATAATGTAAAAAATCCAGGTAATGACATGTTTGCAGGACTAGCAAGAAGTAATCTTCATTCGCTTGATATTTCAAATGGTTACATTTTCTCTCTCAATTCTTTAATCTTTCGAAGTCTTGGTAATCTGGAATTGCTGAACCTTTTCAAAAACAAGATAAATCAAATCCAAAGGCAAGCATTTTTTGGCTTGGGAAACCTAAAAACTCTCAACCTCTCAAGTAATCTTTTAGGCGAGCTGTACGATTATACTTTTGAAGGTCTACATAGCATCATGTATATTGATTTACAGCAAAATCATATTGGGGCAATTGGTGAAAAATCATTCAGTAACTTAGTAAGTCTGAAAACAATTGATCTCCGAGACAACGCCATTAAAAAACTCCCTTTGTTTCCACAT…
Chinese Egret	TLR5-11.3|Female|CY	AATAATGTAAAAAATCCAGGTAATGACATGTTTGCAGGACTAGCAAGAAGTAATCTTCATTCGCTTGATATTTCAAATGGTTACATTTTCTCTCTCAATTCTTTAATCTTTCGAAGTCTTGGTAATCTGGAATTGCTGAACCTTTTCAAAAACAAGATAAATCAAATCCAAAGGCAAGCATTTTTTGGCTTGGGAAACCTAAAAACTCTCAACCTCTCAAGTAATCTTTTAGGCGAGCTGTACGATTATACTTTTGAAGGTCTACATAGCATCATGTATATTGATTTACAGCAAAATCATATTGGGGCAATTGGTGAAAAATCATTCAGTAACTTAGTAAGTCTGAAAACAATTGATCTCCGAGACAACGCCATTAAAAAACTCCCTTTGTTTCCACAT…
Chinese Egret	TLR5-12.2|Female|CY	AATAATGTAAAAAATCCAGGTAATGACATGTTTGCAGGACTAGCAAGAAGTAATCTTCATTCGCTTGATATTTCAAATGGTTACATTTTCTCTCTCAATTCTTTAATCTTTCGAAGTCTTGGTAATCTGGAATTGCTGAACCTTTTCAAAAACAAGATAAATCAAATCCAAAGGCAAGCATTTTTTGGCTTGGGAAACCTAAAAACTCTCAACCTCTCAAGTAATCTTTTAGGCGAGCTGTACGATTATACTTTTGAAGGTCTACATAGCATCATGTATATTGATTTACAGCAAAATCATATTGGGGCAATTGGTGAAAAATCATTCAGTAACTTAGTAAGTCTGAAAACAATTGATCTCCGAGACAACGCCATTAAAAAACTCCCTTTGTTTCCACAT…
Chinese Egret	TLR5-13.3|Female|CY	AATAATGTAAAAAATCCAGGTAATGACATGTTTGCAGGACTAGCAAGAAGTAATCTTCATTCGCTTGATATTTCAAATGGTTACATTTTCTCTCTCAATTCTTTAATCTTTCGAAGTCTTGGTAATCTGGAATTGCTGAACCTTTTCAAAAACAAGATAAATCAAATCCAAAGGCAAGCATTTTTTGGCTTGGGAAACCTAAAAACTCTCAACCTCTCAAGTAATCTTTTAGGCGAGCTGTACGATTATACTTTTGAAGGTCTACATAGCATCATGTATATTGATTTACAGCAAAATCATATTGGGGCAATTGGTGAAAAATCATTCAGTAACTTAGTAAGTCTGAAAACAATTGATCTCCGAGACAACGCCATTAAAAAACTCCCTTTGTTTCCACAT…
Chinese Egret	TLR5-19.2|Female|CY	AATAATGTAAAAAATCCAGGTAATGACATGTTTGCAGGACTAGCAAGAAGTAATCTTCATTCGCTTGATATTTCAAATGGTTACATTTTCTCTCTCAATTCTTTAATCTTTCGAAGTCTTGGTAATCTGGAATTGCTGAACCTTTTCAAAAACAAGATAAATCAAATCCAAAGGCAAGCATTTTTTGGCTTGGGAAACCTAAAAACTCTCAACCTCTCAAGTAATCTTTTAGGCGAGCTGTACGATTATACTTTTGAAGGTCTACATAGCATCATGTATATTGATTTACAGCAAAATCATATTGGGGCAATTGGTGAAAAATCATTCAGTAACTTAGTAAGTCTGAAAACAATTGATCTCCGAGACAACGCCATTAAAAAACTCCCTTTGTTTCCACAT…
Chinese Egret	TLR5-20.3|Female|CY	AATAATGTAAAAAATCCAGGTAATGACATGTTTGCAGGACTAGCAAGAAGTAATCTTCATTCGCTTGATATTTCAAATGGTTACATTTTCTCTCTCAATTCTTTAATCTTTCGAAGTCTTGGTAATCTGGAATTGCTGAACCTTTTCAAAAACAAGATAAATCAAATCCAAAGGCAAGCATTTTTTGGCTTGGGAAACCTAAAAACTCTCAACCTCTCAAGTAATCTTTTAGGCGAGCTGTACGATTATACTTTTGAAGGTCTACATAGCATCATGTATATTGATTTACAGCAAAATCATATTGGGGCAATTGGTGAAAAATCATTCAGTAACTTAGTAAGTCTGAAAACAATTGATCTCCGAGACAACGCCATTAAAAAACTCCCTTTGTTTCCACAT…
Chinese Egret	TLR5-21.2|Female|CY	AATAATGTAAAAAATCCAGGTAATGACATGTTTGCAGGACTAGCAAGAAGTAATCTTCATTCGCTTGATATTTCAAATGGTTACATTTTCTCTCTCAATTCTTTAATCTTTCGAAGTCTTGGTAATCTGGAATTGCTGAACCTTTTCAAAAACAAGATAAATCAAATCCAAAGGCAAGCATTTTTTGGCTTGGGAAACCTAAAAACTCTCAACCTCTCAAGTAATCTTTTAGGCGAGCTGTACGATTATACTTTTGAAGGTCTACATAGCATCATGTATATTGATTTACAGCAAAATCATATTGGGGCAATTGGTGAAAAATCATTCAGTAACTTAGTAAGTCTGAAAACAATTGATCTCCGAGACAACGCCATTAAAAAACTCCCTTTGTTTCCACAT…
Chinese Egret	TLR5-23.4|Female|CY	AATAATGTAAAAAATCCAGGTAATGACACGTTTGCAGGACTAGCAAGAAGTAATCTTCATTCGCTTGATATTTCAAATGGTTACATTTTCTCTCTCAATTCTTTAATCTTTCGAAGTCTTGGTAATCTGGAATTGCTGAACCTTTTCAAAAACAAGATAAATCAAATCCAAAGGCAAGCATTTTTTGGCTTGGGAAACCTAAAAACTCTCAACCTCTCAAGTAATCTTTTAGGCGAGCTGTACGATTATACTTTTGAAGGTCTACATAGCATCATGTATATTGATTTACAGCAAAATCATATTGGGGCAATTGGTGAAAAATCATTCAGTAACTTAGTAAGTCTGAAAACAATTGATCTCCGAGACAACGCCATTAAAAAACTCCCTTTGTTTCCACAT…
Chinese Egret	TLR5-091.2|Female|CY	AATAATGTAAAAAATCCAGGTAATGACATGTTTGCAGGACTAGCAAGAAGTAATCTTCATTCGCTTGATATTTCAAATGGTTACATTTTCTCTCTCAATTCTTTAATCTTTCGAAGTCTTGGTAATCTGGAATTGCTGAACCTTTTCAAAAACAAGATAAATCAAATCCAAAGGCAAGCATTTTTTGGCTTGGGAAACCTAAAAACTCTCAACCTCTCAAGTAATCTTTTAGGCGAGCTGTACGATTATACTTTTGAAGGTCTACATAGCATCATGTATATTGATTTACAGCAAAATCATATTGGGGCAATTGGTGAAAAATCATTCAGTAACTTAGTAAGTCTGAAAACAATTGATCTCCGAGACAACGCCATTAAAAAACTCCCTTTGTTTCCACAT…
Chinese Egret	TLR5-092.2|Male|CY	AATAATGTAAAAAATCCAGGTAATGACATGTTTGCAGGACTAGCAAGAAGTAATCTTCATTCGCTTGATATTTCAAATGGTTACATTTTCTCTCTCAATTCTTTAATCTTTCGAAGTCTTGGTAATCTGGAATTGCTGAACCTTTTCAAAAACAAGATAAATCAAATCCAAAGGCAAGCATTTTTTGGCTTGGGAAACCTAAAAACTCTCAACCTCTCAAGTAATCTTTTAGGCGAGCTGTACGATTATACTTTTGAAGGTCTACATAGCATCATGTATATTGATTTACAGCAAAATCATATTGGGGCAATTGGTGAAAAATCATTCAGTAACTTAGTAAGTCTGAAAACAATTGATCTCCGAGACAACGCCATTAAAAAACTCCCTTTGTTTCCACAT…
Chinese Egret	TLR5-093.3|Female|CY	AATAATGTAAAAAATCCAGGTAATGACATGTTTGCAGGACTAGCAAGAAGTAATCTTCATTCGCTTGATATTTCAAATGGTTACATTTTCTCTCTCAATTCTTTAATCTTTCGAAGTCTTGGTAATCTGGAATTGCTGAACCTTTTCAAAAACAAGATAAATCAAATCCAAAGGCAAGCATTTTTTGGCTTGGGAAACCTAAAAACTCTCAACCTCTCAAGTAATCTTTTAGGCGAGCTGTACGATTATACTTTTGAAGGTCTACATAGCATCATGTATATTGATTTACAGCAAAATCATATTGGGGCAATTGGTGAAAAATCATTCAGTAACTTAGTAAGTCTGAAAACAATTGATCTCCGAGACAACGCCATTAAAAAACTCCCTTTGTTTCCACAT…
Chinese Egret	TLR5-094.1|Male|CY	AATAATGTAAAAAATCCAGGTAATGACATGTTTGCAGGACTAGCAAGAAGTAATCTTCATTCGCTTGATATTTCAAATGGTTACATTTTCTCTCTCAATTCTTTAATCTTTCGAAGTCTTGGTAATCTGGAATTGCTGAACCTTTTCAAAAACAAGATAAATCAAATCCAAAGGCAAGCATTTTTTGGCTTGGGAAACCTAAAAACTCTCAACCTCTCAAGTAATCTTTTAGGCGAGCTGTACGATTATACTTTTGAAGGTCTACATAGCATCATGTATATTGATTTACAGCAAAATCATATTGGGGCAATTGGTGAAAAATCATTCAGTAACTTAGTAAGTCTGAAAACAATTGATCTCCGAGACAACGCCATTAAAAAACTCCCTTTGTTTCCACAT…
Chinese Egret	TLR5-095.1|Male|CY	AATAATGTAAAAAATCCAGGTAATGACACGTTTGCAGGACTAGCAAGAAGTAATCTTCATTCGCTTGATATTTCAAATGGTTACATTTTCTCTCTCAATTCTTTAATCTTTCGAAGTCTTGGTAATCTGGAATTGCTGAACCTTTTCAAAAACAAGATAAATCAAATCCAAAGGCAAGCATTTTTTGGCTTGGGAAACCTAAAAACTCTCAACCTCTCAAGTAATCTTTTAGGCGAGCTGTACGATTATACTTTTGAAGGTCTACATAGCATCATGTATATTGATTTACAGCAAAATCATATTGGGGCAATTGGTGAAAAATCATTCAGTAACTTAGTAAGTCTGAAAACAATTGATCTCCGAGACAACGCCATTAAAAAACTCCCTTTGTTTCCACAT…
Chinese Egret	TLR5-097.3|Male|CY	AATAATGTAAAAAATCCAGGTAATGACATGTTTGCAGGACTAGCAAGAAGTAATCTTCATTCGCTTGATATTTCAAATGGTTACATTTTCTCTCTCAATTCTTTAATCTTTCGAAGTCTTGGTAATCTGGAATTGCTGAACCTTTTCAAAAACAAGATAAATCAAATCCAAAGGCAAGCATTTTTTGGCTTGGGAAACCTAAAAACTCTCAACCTCTCAAGTAATCTTTTAGGCGAGCTGTACGATTATACTTTTGAAGGTCTACATAGCATCATGTATATTGATTTACAGCAAAATCATATTGGGGCAATTGGTGAAAAATCATTCAGTAACTTAGTAAGTCTGAAAACAATTGATCTCCGAGACAACGCCATTAAAAAACTCCCTTTGTTTCCACAT…
Chinese Egret	TLR5-098.1|Female|CY	AATAATGTAAAAAATCCAGGTAATGACATGTTTGCAGGACTAGCAAGAAGTAATCTTCATTCGCTTGATATTTCAAATGGTTACATTTTCTCTCTCAATTCTTTAATCTTTCGAAGTCTTGGTAATCTGGAATTGCTGAACCTTTTCAAAAACAAGATAAATCAAATCCAAAGGCAAGCATTTTTTGGCTTGGGAAACCTAAAAACTCTCAACCTCTCAAGTAATCTTTTAGGCGAGCTGTACGATTATACTTTTGAAGGTCTACATAGCATCATGTATATTGATTTACAGCAAAATCATATTGGGGCAATTGGTGAAAAATCATTCAGTAACTTAGTAAGTCTGAAAACAATTGATCTCCGAGACAACGCCATTAAAAAACTCCCTTTGTTTCCACAT…
Chinese Egret	TLR5-099.1|Male|CY	AATAATGTAAAAAATCCAGGTAATGACATGTTTGCAGGACTAGCAAGAAGTAATCTTCATTCGCTTGATATTTCAAATGGTTACATTTTCTCTCTCAATTCTTTAATCTTTCGAAGTCTTGGTAATCTGGAATTGCTGAACCTTTTCAAAAACAAGATAAATCAAATCCAAAGGCAAGCATTTTTTGGCTTGGGAAACCTAAAAACTCTCAACCTCTCAAGTAATCTTTTAGGCGAGCTGTACGATTATACTTTTGAAGGTCTACATAGCATCATGTATATTGATTTACAGCAAAATCATATTGGGGCAATTGGTGAAAAATCATTCAGTAACTTAGTAAGTCTGAAAACAATTGATCTCCGAGACAACGCCATTAAAAAACTCCCTTTGTTTCCACAT…
Chinese Egret	TLR5-0910.1|Female|CY	AATAATGTAAAAAATCCAGGTAATGACATGTTTGCAGGACTAGCAAGAAGTAATCTTCATTCGCTTGATATTTCAAATGGTTACATTTTCTCTCTCAATTCTTTAATCTTTCGAAGTCTTGGTAATCTGGAATTGCTGAACCTTTTCAAAAACAAGATAAATCAAATCCAAAGGCAAGCATTTTTTGGCTTGGGAAACCTAAAAACTCTCAACCTCTCAAGTAATCTTTTAGGCGAGCTGTACGATTATACTTTTGAAGGTCTACATAGCATCATGTATATTGATTTACAGCAAAATCATATTGGGGCAATTGGTGAAAAATCATTCAGTAACTTAGTAAGTCTGAAAACAATTGATCTCCGAGACAACGCCATTAAAAAACTCCCTTTGTTTCCACAT…
Chinese Egret	TLR5-0911.1|Female|CY	AATAATGTAAAAAATCCAGGTAATGACACGTTTGCAGGACTAGCAAGAAGTAATCTTCATTCGCTTGATATTTCAAATGGTTACATTTTCTCTCTCAATTCTTTAATCTTTCGAAGTCTTGGTAATCTGGAATTGCTGAACCTTTTCAAAAACAAGATAAATCAAATCCAAAGGCAAGCATTTTTTGGCTTGGGAAACCTAAAAACTCTCAACCTCTCAAGTAATCTTTTAGGCGAGCTGTACGATTATACTTTTGAAGGTCTACATAGCATCATGTATATTGATTTACAGCAAAATCATATTGGGGCAATTGGTGAAAAATCATTCAGTAACTTAGTAAGTCTGAAAACAATTGATCTCCGAGACAACGCCATTAAAAAACTCCCTTTGTTTCCACAT…
Chinese Egret	TLR5-0912.1|Female|CY	AATAATGTAAAAAATCCAGGTAATGACATGTTTGCAGGACTAGCAAGAAGTAATCTTCATTCGCTTGATATTTCAAATGGTTACATTTTCTCTCTCAATTCTTTAATCTTTCGAAGTCTTGGTAATCTGGAATTGCTGAACCTTTTCAAAAACAAGATAAATCAAATCCAAAGGCAAGCATTTTTTGGCTTGGGAAACCTAAAAACTCTCAACCTCTCAAGTAATCTTTTAGGCGAGCTGTACGATTATACTTTTGAAGGTCTACATAGCATCATGTATATTGATTTACAGCAAAATCATATTGGGGCAATTGGTGAAAAATCATTCAGTAACTTAGTAAGTCTGAAAACAATTGATCTCCGAGACAACGCCATTAAAAAACTCCCTTTGTTTCCACAT…
Chinese Egret	TLR5-0913.2|Male|CY	AATAATGTAAAAAATCCAGGTAATGACATGTTTGCAGGACTAGCAAGAAGTAATCTTCATTCGCTTGATATTTCAAATGGTTACATTTTCTCTCTCAATTCTTTAATCTTTCGAAGTCTTGGTAATCTGGAATTGCTGAACCTTTTCAAAAACAAGATAAATCAAATCCAAAGGCAAGCATTTTTTGGCTTGGGAAACCTAAAAACTCTCAACCTCTCAAGTAATCTTTTAGGCGAGCTGTACGATTATACTTTTGAAGGTCTACATAGCATCATGTATATTGATTTACAGCAAAATCATATTGGGGCAATTGGTGAAAAATCATTCAGTAACTTAGTAAGTCTGAAAACAATTGATCTCCGAGACAACGCCATTAAAAAACTCCCTTTGTTTCCACAT…
Chinese Egret	TLR5-0914.1|Male|CY	AATAATGTAAAAAATCCAGGTAATGACATGTTTGCAGGACTAGCAAGAAGTAATCTTCATTCGCTTGATATTTCAAATGGTTACATTTTCTCTCTCAATTCTTTAATCTTTCGAAGTCTTGGTAATCTGGAATTGCTGAACCTTTTCAAAAACAAGATAAATCAAATCCAAAGGCAAGCATTTTTTGGCTTGGGAAACCTAAAAACTCTCAACCTCTCAAGTAATCTTTTAGGCGAGCTGTACGATTATACTTTTGAAGGTCTACATAGCATCATGTATATTGATTTACAGCAAAATCATATTGGGGCAATTGGTGAAAAATCATTCAGTAACTTAGTAAGTCTGAAAACAATTGATCTCCGAGACAACGCCATTAAAAAACTCCCTTTGTTTCCACAT…
Chinese Egret	TLR5-0915.2|Male|CY	AATAATGTAAAAAATCCAGGTAATGACATGTTTGCAGGACTAGCAAGAAGTAATCTTCATTCGCTTGATATTTCAAATGGTTACATTTTCTCTCTCAATTCTTTAATCTTTCGAAGTCTTGGTAATCTGGAATTGCTGAACCTTTTCAAAAACAAGATAAATCAAATCCAAAGGCAAGCATTTTTTGGCTTGGGAAACCTAAAAACTCTCAACCTCTCAAGTAATCTTTTAGGCGAGCTGTACGATTATACTTTTGAAGGTCTACATAGCATCATGTATATTGATTTACAGCAAAATCATATTGGGGCAATTGGTGAAAAATCATTCAGTAACTTAGTAAGTCTGAAAACAATTGATCTCCGAGACAACGCCATTAAAAAACTCCCTTTGTTTCCACAT…
Chinese Egret	TLR5-0918.1|Female|CY	AATAATGTAAAAAATCCAGGTAATGACATGTTTGCAGGACTAGCAAGAAGTAATCTTCATTCGCTTGATATTTCAAATGGTTACATTTTCTCTCTCAATTCTTTAATCTTTCGAAGTCTTGGTAATCTGGAATTGCTGAACCTTTTCAAAAACAAGATAAATCAAATCCAAAGGCAAGCATTTTTTGGCTTGGGAAACCTAAAAACTCTCAACCTCTCAAGTAATCTTTTAGGCGAGCTGTACGATTATACTTTTGAAGGTCTACATAGCATCATGTATATTGATTTACAGCAAAATCATATTGGGGCAATTGGTGAAAAATCATTCAGTAACTTAGTAAGTCTGAAAACAATTGATCTCCGAGACAACGCCATTAAAAAACTCCCTTTGTTTCCACAT…
Chinese Egret	TLR5-2.3|Female|RY	AATAATGTAAAAAATCCAGGTAATGACATGTTTGCAGGACTAGCAAGAAGTAATCTTCATTCGCTTGATATTTCAAATGGTTACATTTTCTCTCTCAATTCTTTAATCTTTCGAAGTCTTGGTAATCTGGAATTGCTGAACCTTTTCAAAAACAAGATAAATCAAATCCAAAGGCAAGCATTTTTTGGCTTGGGAAACCTAAAAACTCTCAACCTCTCAAGTAATCTTTTAGGCGAGCTGTACGATTATACTTTTGAAGGTCTACATAGCATCATGTATATTGATTTACAGCAAAATCATATTGGGGCAATTGGTGAAAAATCATTCAGTAACTTAGTAAGTCTGAAAACAATTGATCTCCGAGACAACGCCATTAAAAAACTCCCTTTGTTTCCACAT…
Chinese Egret	TLR5-3.1|Female|RY	AATAATGTAAAAAATCCAGGTAATGACACGTTTGCAGGACTAGCAAGAAGTAATCTTCATTCGCTTGATATTTCAAATGGTTACATTTTCTCTCTCAATTCTTTAATCTTTCGAAGTCTTGGTAATCTGGAATTGCTGAACCTTTTCAAAAACAAGATAAATCAAATCCAAAGGCAAGCATTTTTTGGCTTGGGAAACCTAAAAACTCTCAACCTCTCAAGTAATCTTTTAGGCGAGCTGTACGATTATACTTTTGAAGGTCTACATAGCATCATGTATATTGATTTACAGCAAAATCATATTGGGGCAATTGGTGAAAAATCATTCAGTAACTTAGTAAGTCTGAAAACAATTGATCTCCGAGACAACGCCATTAAAAAACTCCCTTTGTTTCCACAT…
Chinese Egret	TLR5-4.2|Female|RY	AATAATGTAAAAAATCCAGGTAATGACATGTTTGCAGGACTAGCAAGAAGTAATCTTCATTCGCTTGATATTTCAAATGGTTACATTTTCTCTCTCAATTCTTTAATCTTTCGAAGTCTTGGTAATCTGGAATTGCTGAACCTTTTCAAAAACAAGATAAATCAAATCCAAAGGCAAGCATTTTTTGGCTTGGGAAACCTAAAAACTCTCAACCTCTCAAGTAATCTTTTAGGCGAGCTGTACGATTATACTTTTGAAGGTCTACATAGCATCATGTATATTGATTTACAGCAAAATCATATTGGGGCAATTGGTGAAAAATCATTCAGTAACTTAGTAAGTCTGAAAACAATTGATCTCCGAGACAACGCCATTAAAAAACTCCCTTTGTTTCCACAT…
Chinese Egret	TLR5-5.3|Male|RY	AATAATGTAAAAAATCCAGGTAATGACATGTTTGCAGGACTAGCAAGAAGTAATCTTCATTCGCTTGATATTTCAAATGGTTACATTTTCTCTCTCAATTCTTTAATCTTTCGAAGTCTTGGTAATCTGGAATTGCTGAACCTTTTCAAAAACAAGATAAATCAAATCCAAAGGCAAGCATTTTTTGGCTTGGGAAACCTAAAAACTCTCAACCTCTCAAGTAATCTTTTAGGCGAGCTGTACGATTATACTTTTGAAGGTCTACATAGCATCATGTATATTGATTTACAGCAAAATCATATTGGGGCAATTGGTGAAAAATCATTCAGTAACTTAGTAAGTCTGAAAACAATTGATCTCCGAGACAACGCCATTAAAAAACTCCCTTTGTTTCCACAT…
Chinese Egret	TLR5-6.3|Male|RY	AATAATGTAAAAAATCCAGGTAATGACATGTTTGCAGGACTAGCAAGAAGTAATCTTCATTCGCTTGATATTTCAAATGGTTACATTTTCTCTCTCAATTCTTTAATCTTTCGAAGTCTTGGTAATCTGGAATTGCTGAACCTTTTCAAAAACAAGATAAATCAAATCCAAAGGCAAGCATTTTTTGGCTTGGGAAACCTAAAAACTCTCAACCTCTCAAGTAATCTTTTAGGCGAGCTGTACGATTATACTTTTGAAGGTCTACATAGCATCATGTATATTGATTTACAGCAAAATCATATTGGGGCAATTGGTGAAAAATCATTCAGTAACTTAGTAAGTCTGAAAACAATTGATCTCCGAGACAACGCCATTAAAAAACTCCCTTTGTTTCCACAT…
Chinese Egret	TLR5-7.3|Male|RY	AATAATGTAAAAAATCCAGGTAATGACATGTTTGCAGGACTAGCAAGAAGTAATCTTCATTCGCTTGATATTTCAAATGGTTACATTTTCTCTCTCAATTCTTTAATCTTTCGAAGTCTTGGTAATCTGGAATTGCTGAACCTTTTCAAAAACAAGATAAATCAAATCCAAAGGCAAGCATTTTTTGGCTTGGGAAACCTAAAAACTCTCAACCTCTCAAGTAATCTTTTAGGCGAGCTGTACGATTATACTTTTGAAGGTCTACATAGCATCATGTATATTGATTTACAGCAAAATCATATTGGGGCAATTGGTGAAAAATCATTCAGTAACTTAGTAAGTCTGAAAACAATTGATCTCCGAGACAACGCCATTAAAAAACTCCCTTTGTTTCCACAT…
Chinese Egret	TLR5-8.2|Male|RY	AATAATGTAAAAAATCCAGGTAATGACATGTTTGCAGGACTAGCAAGAAGTAATCTTCATTCGCTTGATATTTCAAATGGTTACATTTTCTCTCTCAATTCTTTAATCTTTCGAAGTCTTGGTAATCTGGAATTGCTGAACCTTTTCAAAAACAAGATAAATCAAATCCAAAGGCAAGCATTTTTTGGCTTGGGAAACCTAAAAACTCTCAACCTCTCAAGTAATCTTTTAGGCGAGCTGTACGATTATACTTTTGAAGGTCTACATAGCATCATGTATATTGATTTACAGCAAAATCATATTGGGGCAATTGGTGAAAAATCATTCAGTAACTTAGTAAGTCTGAAAACAATTGATCTCCGAGACAACGCCATTAAAAAACTCCCTTTGTTTCCACAT…
Chinese Egret	TLR5-9.3|Female|RY	AATAATGTAAAAAATCCAGGTAATGACATGTTTGCAGGACTAGCAAGAAGTAATCTTCATTCGCTTGATATTTCAAATGGTTACATTTTCTCTCTCAATTCTTTAATCTTTCGAAGTCTTGGTAATCTGGAATTGCTGAACCTTTTCAAAAACAAGATAAATCAAATCCAAAGGCAAGCATTTTTTGGCTTGGGAAACCTAAAAACTCTCAACCTCTCAAGTAATCTTTTAGGCGAGCTGTACGATTATACTTTTGAAGGTCTACATAGCATCATGTATATTGATTTACAGCAAAATCATATTGGGGCAATTGGTGAAAAATCATTCAGTAACTTAGTAAGTCTGAAAACAATTGATCTCCGAGACAACGCCATTAAAAAACTCCCTTTGTTTCCACAT…
Chinese Egret	TLR5-10.1|Male|RY	AATAATGTAAAAAATCCAGGTAATGACATGTTTGCAGGACTAGCAAGAAGTAATCTTCATTCGCTTGATATTTCAAATGGTTACATTTTCTCTCTCAATTCTTTAATCTTTCGAAGTCTTGGTAATCTGGAATTGCTGAACCTTTTCAAAAACAAGATAAATCAAATCCAAAGGCAAGCATTTTTTGGCTTGGGAAACCTAAAAACTCTCAACCTCTCAAGTAATCTTTTAGGCGAGCTGTACGATTATACTTTTGAAGGTCTACATAGCATCATGTATATTGATTTACAGCAAAATCATATTGGGGCAATTGGTGAAAAATCATTCAGTAACTTAGTAAGTCTGAAAACAATTGATCTCCGAGACAACGCCATTAAAAAACTCCCTTTGTTTCCACAT…
Chinese Egret	TLR5-11.1|Female|RY	AATAATGTAAAAAATCCAGGTAATGACATGTTTGCAGGACTAGCAAGAAGTAATCTTCATTCGCTTGATATTTCAAATGGTTACATTTTCTCTCTCAATTCTTTAATCTTTCGAAGTCTTGGTAATCTGGAATTGCTGAACCTTTTCAAAAACAAGATAAATCAAATCCAAAGGCAAGCATTTTTTGGCTTGGGAAACCTAAAAACTCTCAACCTCTCAAGTAATCTTTTAGGCGAGCTGTACGATTATACTTTTGAAGGTCTACATAGCATCATGTATATTGATTTACAGCAAAATCATATTGGGGCAATTGGTGAAAAATCATTCAGTAACTTAGTAAGTCTGAAAACAATTGATCTCCGAGACAACGCCATTAAAAAACTCCCTTTGTTTCCACAT…
Chinese Egret	TLR5-12.2|Female|RY	AATAATGTAAAAAATCCAGGTAATGACACGTTTGCAGGACTAGCAAGAAGTAATCTTCATTCGCTTGATATTTCAAATGGTTACATTTTCTCTCTCAATTCTTTAATCTTTCGAAGTCTTGGTAATCTGGAATTGCTGAACCTTTTCAAAAACAAGATAAATCAAATCCAAAGGCAAGCATTTTTTGGCTTGGGAAACCTAAAAACTCTCAACCTCTCAAGTAATCTTTTAGGCGAGCTGTACGATTATACTTTTGAAGGTCTACATAGCATCATGTATATTGATTTACAGCAAAATCATATTGGGGCAATTGGTGAAAAATCATTCAGTAACTTAGTAAGTCTGAAAACAATTGATCTCCGAGACAACGCCATTAAAAAACTCCCTTTGTTTCCACAT…
Chinese Egret	TLR5-14.2|Male|RY	AATAATGTAAAAAATCCAGGTAATGACATGTTTGCAGGACTAGCAAGAAGTAATCTTCATTCGCTTGATATTTCAAATGGTTACATTTTCTCTCTCAATTCTTTAATCTTTCGAAGTCTTGGTAATCTGGAATTGCTGAACCTTTTCAAAAACAAGATAAATCAAATCCAAAGGCAAGCATTTTTTGGCTTGGGAAACCTAAAAACTCTCAACCTCTCAAGTAATCTTTTAGGCGAGCTGTACGATTATACTTTTGAAGGTCTACATAGCATCATGTATATTGATTTACAGCAAAATCATATTGGGGCAATTGGTGAAAAATCATTCAGTAACTTAGTAAGTCTGAAAACAATTGATCTCCGAGACAACGCCATTAAAAAACTCCCTTTGTTTCCACAT…
Chinese Egret	TLR5-16.3|Male|RY	AATAATGTAAAAAATCCAGGTAATGACATGTTTGCAGGACTAGCAAGAAGTAATCTTCATTCGCTTGATATTTCAAATGGTTACATTTTCTCTCTCAATTCTTTAATCTTTCGAAGTCTTGGTAATCTGGAATTGCTGAACCTTTTCAAAAACAAGATAAATCAAATCCAAAGGCAAGCATTTTTTGGCTTGGGAAACCTAAAAACTCTCAACCTCTCAAGTAATCTTTTAGGCGAGCTGTACGATTATACTTTTGAAGGTCTACATAGCATCATGTATATTGATTTACAGCAAAATCATATTGGGGCAATTGGTGAAAAATCATTCAGTAACTTAGTAAGTCTGAAAACAATTGATCTCCGAGACAACGCCATTAAAAAACTCCCTTTGTTTCCACAT…
Chinese Egret	TLR5-17.1|Male|RY	AATAATGTAAAAAATCCAGGTAATGACATGTTTGCAGGACTAGCAAGAAGTAATCTTCATTCGCTTGATATTTCAAATGGTTACATTTTCTCTCTCAATTCTTTAATCTTTCGAAGTCTTGGTAATCTGGAATTGCTGAACCTTTTCAAAAACAAGATAAATCAAATCCAAAGGCAAGCATTTTTTGGCTTGGGAAACCTAAAAACTCTCAACCTCTCAAGTAATCTTTTAGGCGAGCTGTACGATTATACTTTTGAAGGTCTACATAGCATCATGTATATTGATTTACAGCAAAATCATATTGGGGCAATTGGTGAAAAATCATTCAGTAACTTAGTAAGTCTGAAAACAATTGATCTCCGAGACAACGCCATTAAAAAACTCCCTTTGTTTCCACAT…
Chinese Egret	TLR5-19.2|Male|RY	AATAATGTAAAAAATCCAGGTAATGACATGTTTGCAGGACTAGCAAGAAGTAATCTTCATTCGCTTGATATTTCAAATGGTTACATTTTCTCTCTCAATTCTTTAATCTTTCGAAGTCTTGGTAATCTGGAATTGCTGAACCTTTTCAAAAACAAGATAAATCAAATCCAAAGGCAAGCATTTTTTGGCTTGGGAAACCTAAAAACTCTCAACCTCTCAAGTAATCTTTTAGGCGAGCTGTACGATTATACTTTTGAAGGTCTACATAGCATCATGTATATTGATTTACAGCAAAATCATATTGGGGCAATTGGTGAAAAATCATTCAGTAACTTAGTAAGTCTGAAAACAATTGATCTCCGAGACAACGCCATTAAAAAACTCCCTTTGTTTCCACAT…
Chinese Egret	TLR5-25.1|Male|RY	AATAATGTAAAAAATCCAGGTAATGACATGTTTGCAGGACTAGCAAGAAGTAATCTTCATTCGCTTGATATTTCAAATGGTTACATTTTCTCTCTCAATTCTTTAATCTTTCGAAGTCTTGGTAATCTGGAATTGCTGAACCTTTTCAAAAACAAGATAAATCAAATCCAAAGGCAAGCATTTTTTGGCTTGGGAAACCTAAAAACTCTCAACCTCTCAAGTAATCTTTTAGGCGAGCTGTACGATTATACTTTTGAAGGTCTACATAGCATCATGTATATTGATTTACAGCAAAATCATATTGGGGCAATTGGTGAAAAATCATTCAGTAACTTAGTAAGTCTGAAAACAATTGATCTCCGAGACAACGCCATTAAAAAACTCCCTTTGTTTCCACAT…
Chinese Egret	TLR5-26.2|Female|RY	AATAATGTAAAAAATCCAGGTAATGACATGTTTGCAGGACTAGCAAGAAGTAATCTTCATTCGCTTGATATTTCAAATGGTTACATTTTCTCTCTCAATTCTTTAATCTTTCGAAGTCTTGGTAATCTGGAATTGCTGAACCTTTTCAAAAACAAGATAAATCAAATCCAAAGGCAAGCATTTTTTGGCTTGGGAAACCTAAAAACTCTCAACCTCTCAAGTAATCTTTTAGGCGAGCTGTACGATTATACTTTTGAAGGTCTACATAGCATCATGTATATTGATTTACAGCAAAATCATATTGGGGCAATTGGTGAAAAATCATTCAGTAACTTAGTAAGTCTGAAAACAATTGATCTCCGAGACAACGCCATTAAAAAACTCCCTTTGTTTCCACAT…
Chinese Egret	TLR5-27.3|Male|RY	AATAATGTAAAAAATCCAGGTAATGACACGTTTGCAGGACTAGCAAGAAGTAATCTTCATTCGCTTGATATTTCAAATGGTTACATTTTCTCTCTCAATTCTTTAATCTTTCGAAGTCTTGGTAATCTGGAATTGCTGAACCTTTTCAAAAACAAGATAAATCAAATCCAAAGGCAAGCATTTTTTGGCTTGGGAAACCTAAAAACTCTCAACCTCTCAAGTAATCTTTTAGGCGAGCTGTACGATTATACTTTTGAAGGTCTACATAGCATCATGTATATTGATTTACAGCAAAATCATATTGGGGCAATTGGTGAAAAATCATTCAGTAACTTAGTAAGTCTGAAAACAATTGATCTCCGAGACAACGCCATTAAAAAACTCCCTTTGTTTCCACAT…
Chinese Egret	TLR5-28.3|Male|RY	AATAATGTAAAAAATCCAGGTAATGACATGTTTGCAGGACTAGCAAGAAGTAATCTTCATTCGCTTGATATTTCAAATGGTTACATTTTCTCTCTCAATTCTTTAATCTTTCGAAGTCTTGGTAATCTGGAATTGCTGAACCTTTTCAAAAACAAGATAAATCAAATCCAAAGGCAAGCATTTTTTGGCTTGGGAAACCTAAAAACTCTCAACCTCTCAAGTAATCTTTTAGGCGAGCTGTACGATTATACTTTTGAAGGTCTACATAGCATCATGTATATTGATTTACAGCAAAATCATATTGGGGCAATTGGTGAAAAATCATTCAGTAACTTAGTAAGTCTGAAAACAATTGATCTCCGAGACAACGCCATTAAAAAACTCCCTTTGTTTCCACAT…
Chinese Egret	TLR5-29.2|Male|RY	AATAATGTAAAAAATCCAGGTAATGACACGTTTGCAGGACTAGCAAGAAGTAATCTTCATTCGCTTGATATTTCAAATGGTTACATTTTCTCTCTCAATTCTTTAATCTTTCGAAGTCTTGGTAATCTGGAATTGCTGAACCTTTTCAAAAACAAGATAAATCAAATCCAAAGGCAAGCATTTTTTGGCTTGGGAAACCTAAAAACTCTCAACCTCTCAAGTAATCTTTTAGGCGAGCTGTACGATTATACTTTTGAAGGTCTACATAGCATCATGTATATTGATTTACAGCAAAATCATATTGGGGCAATTGGTGAAAAATCATTCAGTAACTTAGTAAGTCTGAAAACAATTGATCTCCGAGACAACGCCATTAAAAAACTCCCTTTGTTTCCACAT…
Chinese Egret	TLR5-30.2|Male|RY	AATAATGTAAAAAATCCAGGTAATGACATGTTTGCAGGACTAGCAAGAAGTAATCTTCATTCGCTTGATATTTCAAATGGTTACATTTTCTCTCTCAATTCTTTAATCTTTCGAAGTCTTGGTAATCTGGAATTGCTGAACCTTTTCAAAAACAAGATAAATCAAATCCAAAGGCAAGCATTTTTTGGCTTGGGAAACCTAAAAACTCTCAACCTCTCAAGTAATCTTTTAGGCGAGCTGTACGATTATACTTTTGAAGGTCTACATAGCATCATGTATATTGATTTACAGCAAAATCATATTGGGGCAATTGGTGAAAAATCATTCAGTAACTTAGTAAGTCTGAAAACAATTGATCTCCGAGACAACGCCATTAAAAAACTCCCTTTGTTTCCACAT…
Chinese Egret	TLR5-31.1|Male|RY	AATAATGTAAAAAATCCAGGTAATGACATGTTTGCAGGACTAGCAAGAAGTAATCTTCATTCGCTTGATATTTCAAATGGTTACATTTTCTCTCTCAATTCTTTAATCTTTCGAAGTCTTGGTAATCTGGAATTGCTGAACCTTTTCAAAAACAAGATAAATCAAATCCAAAGGCAAGCATTTTTTGGCTTGGGAAACCTAAAAACTCTCAACCTCTCAAGTAATCTTTTAGGCGAGCTGTACGATTATACTTTTGAAGGTCTACATAGCATCATGTATATTGATTTACAGCAAAATCATATTGGGGCAATTGGTGAAAAATCATTCAGTAACTTAGTAAGTCTGAAAACAATTGATCTCCGAGACAACGCCATTAAAAAACTCCCTTTGTTTCCACAT…
Chinese Egret	TLR5-34.1|Female|RY	AATAATGTAAAAAATCCAGGTAATGACATGTTTGCAGGACTAGCAAGAAGTAATCTTCATTCGCTTGATATTTCAAATGGTTACATTTTCTCTCTCAATTCTTTAATCTTTCGAAGTCTTGGTAATCTGGAATTGCTGAACCTTTTCAAAAACAAGATAAATCAAATCCAAAGGCAAGCATTTTTTGGCTTGGGAAACCTAAAAACTCTCAACCTCTCAAGTAATCTTTTAGGCGAGCTGTACGATTATACTTTTGAAGGTCTACATAGCATCATGTATATTGATTTACAGCAAAATCATATTGGGGCAATTGGTGAAAAATCATTCAGTAACTTAGTAAGTCTGAAAACAATTGATCTCCGAGACAACGCCATTAAAAAACTCCCTTTGTTTCCACAT…
Chinese Egret	TLR5-37.1|Male|RY	AATAATGTAAAAAATCCAGGTAATGACACGTTTGCAGGACTAGCAAGAAGTAATCTTCATTCGCTTGATATTTCAAATGGTTACATTTTCTCTCTCAATTCTTTAATCTTTCGAAGTCTTGGTAATCTGGAATTGCTGAACCTTTTCAAAAACAAGATAAATCAAATCCAAAGGCAAGCATTTTTTGGCTTGGGAAACCTAAAAACTCTCAACCTCTCAAGTAATCTTTTAGGCGAGCTGTACGATTATACTTTTGAAGGTCTACATAGCATCATGTATATTGATTTACAGCAAAATCATATTGGGGCAATTGGTGAAAAATCATTCAGTAACTTAGTAAGTCTGAAAACAATTGATCTCCGAGACAACGCCATTAAAAAACTCCCTTTGTTTCCACAT…
Chinese Egret	TLR5-41.1|Male|RY	AATAATGTAAAAAATCCAGGTAATGACATGTTTGCAGGACTAGCAAGAAGTAATCTTCATTCGCTTGATATTTCAAATGGTTACATTTTCTCTCTCAATTCTTTAATCTTTCGAAGTCTTGGTAATCTGGAATTGCTGAACCTTTTCAAAAACAAGATAAATCAAATCCAAAGGCAAGCATTTTTTGGCTTGGGAAACCTAAAAACTCTCAACCTCTCAAGTAATCTTTTAGGCGAGCTGTACGATTATACTTTTGAAGGTCTACATAGCATCATGTATATTGATTTACAGCAAAATCATATTGGGGCAATTGGTGAAAAATCATTCAGTAACTTAGTAAGTCTGAAAACAATTGATCTCCGAGACAACGCCATTAAAAAACTCCCTTTGTTTCCACAT…
Chinese Egret	TLR5-42.1|Female|RY	AATAATGTAAAAAATCCAGGTAATGACATGTTTGCAGGACTAGCAAGAAGTAATCTTCATTCGCTTGATATTTCAAATGGTTACATTTTCTCTCTCAATTCTTTAATCTTTCGAAGTCTTGGTAATCTGGAATTGCTGAACCTTTTCAAAAACAAGATAAATCAAATCCAAAGGCAAGCATTTTTTGGCTTGGGAAACCTAAAAACTCTCAACCTCTCAAGTAATCTTTTAGGCGAGCTGTACGATTATACTTTTGAAGGTCTACATAGCATCATGTATATTGATTTACAGCAAAATCATATTGGGGCAATTGGTGAAAAATCATTCAGTAACTTAGTAAGTCTGAAAACAATTGATCTCCGAGACAACGCCATTAAAAAACTCCCTTTGTTTCCACAT…
Chinese Egret	TLR5-43.1|Female|RY	AATAATGTAAAAAATCCAGGTAATGACATGTTTGCAGGACTAGCAAGAAGTAATCTTCATTCGCTTGATATTTCAAATGGTTACATTTTCTCTCTCAATTCTTTAATCTTTCGAAGTCTTGGTAATCTGGAATTGCTGAACCTTTTCAAAAACAAGATAAATCAAATCCAAAGGCAAGCATTTTTTGGCTTGGGAAACCTAAAAACTCTCAACCTCTCAAGTAATCTTTTAGGCGAGCTGTACGATTATACTTTTGAAGGTCTACATAGCATCATGTATATTGATTTACAGCAAAATCATATTGGGGCAATTGGTGAAAAATCATTCAGTAACTTAGTAAGTCTGAAAACAATTGATCTCCGAGACAACGCCATTAAAAAACTCCCTTTGTTTCCACAT…
Chinese Egret	TLR5-45.1|Female|RY	AATAATGTAAAAAATCCAGGTAATGACATGTTTGCAGGACTAGCAAGAAGTAATCTTCATTCGCTTGATATTTCAAATGGTTACATTTTCTCTCTCAATTCTTTAATCTTTCGAAGTCTTGGTAATCTGGAATTGCTGAACCTTTTCAAAAACAAGATAAATCAAATCCAAAGGCAAGCATTTTTTGGCTTGGGAAACCTAAAAACTCTCAACCTCTCAAGTAATCTTTTAGGCGAGCTGTACGATTATACTTTTGAAGGTCTACATAGCATCATGTATATTGATTTACAGCAAAATCATATTGGGGCAATTGGTGAAAAATCATTCAGTAACTTAGTAAGTCTGAAAACAATTGATCTCCGAGACAACGCCATTAAAAAACTCCCTTTGTTTCCACAT…
Chinese Egret	TLR5-46.1|Female|RY	AATAATGTAAAAAATCCAGGTAATGACATGTTTGCAGGACTAGCAAGAAGTAATCTTCATTCGCTTGATATTTCAAATGGTTACATTTTCTCTCTCAATTCTTTAATCTTTCGAAGTCTTGGTAATCTGGAATTGCTGAACCTTTTCAAAAACAAGATAAATCAAATCCAAAGGCAAGCATTTTTTGGCTTGGGAAACCTAAAAACTCTCAACCTCTCAAGTAATCTTTTAGGCGAGCTGTACGATTATACTTTTGAAGGTCTACATAGCATCATGTATATTGATTTACAGCAAAATCATATTGGGGCAATTGGTGAAAAATCATTCAGTAACTTAGTAAGTCTGAAAACAATTGATCTCCGAGACAACGCCATTAAAAAACTCCCTTTGTTTCCACAT…
Chinese Egret	TLR5-47.1|Male|RY	AATAATGTAAAAAATCCAGGTAATGACATGTTTGCAGGACTAGCAAGAAGTAATCTTCATTCGCTTGATATTTCAAATGGTTACATTTTCTCTCTCAATTCTTTAATCTTTCGAAGTCTTGGTAATCTGGAATTGCTGAACCTTTTCAAAAACAAGATAAATCAAATCCAAAGGCAAGCATTTTTTGGCTTGGGAAACCTAAAAACTCTCAACCTCTCAAGTAATCTTTTAGGCGAGCTGTACGATTATACTTTTGAAGGTCTACATAGCATCATGTATATTGATTTACAGCAAAATCATATTGGGGCAATTGGTGAAAAATCATTCAGTAACTTAGTAAGTCTGAAAACAATTGATCTCCGAGACAACGCCATTAAAAAACTCCCTTTGTTTCCACAT…
Chinese Egret	TLR5-1.3|Male|MTS	AATAATGTAAAAAATCCAGGTAATGACATGTTTGCAGGACTAGCAAGAAGTAATCTTCATTCGCTTGATATTTCAAATGGTTACATTTTCTCTCTCAATTCTTTAATCTTTCGAAGTCTTGGTAATCTGGAATTGCTGAACCTTTTCAAAAACAAGATAAATCAAATCCAAAGGCAAGCATTTTTTGGCTTGGGAAACCTAAAAACTCTCAACCTCTCAAGTAATCTTTTAGGCGAGCTGTACGATTATACTTTTGAAGGTCTACATAGCATCATGTATATTGATTTACAGCAAAATCATATTGGGGCAATTGGTGAAAAATCATTCAGTAACTTAGTAAGTCTGAAAACAATTGATCTCCGAGACAACGCCATTAAAAAACTCCCTTTGTTTCCACAT…
Chinese Egret	TLR5-2.1|Male|MTS	AATAATGTAAAAAATCCAGGTAATGACATGTTTGCAGGACTAGCAAGAAGTAATCTTCATTCGCTTGATATTTCAAATGGTTACATTTTCTCTCTCAATTCTTTAATCTTTCGAAGTCTTGGTAATCTGGAATTGCTGAACCTTTTCAAAAACAAGATAAATCAAATCCAAAGGCAAGCATTTTTTGGCTTGGGAAACCTAAAAACTCTCAACCTCTCAAGTAATCTTTTAGGCGAGCTGTACGATTATACTTTTGAAGGTCTACATAGCATCATGTATATTGATTTACAGCAAAATCATATTGGGGCAATTGGTGAAAAATCATTCAGTAACTTAGTAAGTCTGAAAACAATTGATCTCCGAGACAACGCCATTAAAAAACTCCCTTTGTTTCCACAT…
Chinese Egret	TLR5-3.1|Male|MTS	AATAATGTAAAAAATCCAGGTAATGACACGTTTGCAGGACTAGCAAGAAGTAATCTTCATTCGCTTGATATTTCAAATGGTTACATTTTCTCTCTCAATTCTTTAATCTTTCGAAGTCTTGGTAATCTGGAATTGCTGAACCTTTTCAAAAACAAGATAAATCAAATCCAAAGGCAAGCATTTTTTGGCTTGGGAAACCTAAAAACTCTCAACCTCTCAAGTAATCTTTTAGGCGAGCTGTACGATTATACTTTTGAAGGTCTACATAGCATCATGTATATTGATTTACAGCAAAATCATATTGGGGCAATTGGTGAAAAATCATTCAGTAACTTAGTAAGTCTGAAAACAATTGATCTCCGAGACAACGCCATTAAAAAACTCCCTTTGTTTCCACAT…
Chinese Egret	TLR5-5.3|Male|MTS	AATAATGTAAAAAATCCAGGTAATGACACGTTTGCAGGACTAGCAAGAAGTAATCTTCATTCGCTTGATATTTCAAATGGTTACATTTTCTCTCTCAATTCTTTAATCTTTCGAAGTCTTGGTAATCTGGAATTGCTGAACCTTTTCAAAAACAAGATAAATCAAATCCAAAGGCAAGCATTTTTTGGCTTGGGAAACCTAAAAACTCTCAACCTCTCAAGTAATCTTTTAGGCGAGCTGTACGATTATACTTTTGAAGGTCTACATAGCATCATGTATATTGATTTACAGCAAAATCATATTGGGGCAATTGGTGAAAAATCATTCAGTAACTTAGTAAGTCTGAAAACAATTGATCTCCGAGACAACGCCATTAAAAAACTCCCTTTGTTTCCACAT…
Chinese Egret	TLR5-89.2|Female|MTS	AATAATGTAAAAAATCCAGGTAATGACATGTTTGCAGGACTAGCAAGAAGTAATCTTCATTCGCTTGATATTTCAAATGGTTACATTTTCTCTCTCAATTCTTTAATCTTTCGAAGTCTTGGTAATCTGGAATTGCTGAACCTTTTCAAAAACAAGATAAATCAAATCCAAAGGCAAGCATTTTTTGGCTTGGGAAACCTAAAAACTCTCAACCTCTCAAGTAATCTTTTAGGCGAGCTGTACGATTATACTTTTGAAGGTCTACATAGCATCATGTATATTGATTTACAGCAAAATCATATTGGGGCAATTGGTGAAAAATCATTCAGTAACTTAGTAAGTCTGAAAACAATTGATCTCCGAGACAACGCCATTAAAAAACTCCCTTTGTTTCCACAT…
Chinese Egret	TLR5-90.1|Female|MTS	AATAATGTAAAAAATCCAGGTAATGACATGTTTGCAGGACTAGCAAGAAGTAATCTTCATTCGCTTGATATTTCAAATGGTTACATTTTCTCTCTCAATTCTTTAATCTTTCGAAGTCTTGGTAATCTGGAATTGCTGAACCTTTTCAAAAACAAGATAAATCAAATCCAAAGGCAAGCATTTTTTGGCTTGGGAAACCTAAAAACTCTCAACCTCTCAAGTAATCTTTTAGGCGAGCTGTACGATTATACTTTTGAAGGTCTACATAGCATCATGTATATTGATTTACAGCAAAATCATATTGGGGCAATTGGTGAAAAATCATTCAGTAACTTAGTAAGTCTGAAAACAATTGATCTCCGAGACAACGCCATTAAAAAACTCCCTTTGTTTCCACAT…
Chinese Egret	TLR5-91.3|Male|MTS	AATAATGTAAAAAATCCAGGTAATGACATGTTTGCAGGACTAGCAAGAAGTAATCTTCATTCGCTTGATATTTCAAATGGTTACATTTTCTCTCTCAATTCTTTAATCTTTCGAAGTCTTGGTAATCTGGAATTGCTGAACCTTTTCAAAAACAAGATAAATCAAATCCAAAGGCAAGCATTTTTTGGCTTGGGAAACCTAAAAACTCTCAACCTCTCAAGTAATCTTTTAGGCGAGCTGTACGATTATACTTTTGAAGGTCTACATAGCATCATGTATATTGATTTACAGCAAAATCATATTGGGGCAATTGGTGAAAAATCATTCAGTAACTTAGTAAGTCTGAAAACAATTGATCTCCGAGACAACGCCATTAAAAAACTCCCTTTGTTTCCACAT…
Chinese Egret	TLR5-92.1|Male|MTS	AATAATGTAAAAAATCCAGGTAATGACATGTTTGCAGGACTAGCAAGAAGTAATCTTCATTCGCTTGATATTTCAAATGGTTACATTTTCTCTCTCAATTCTTTAATCTTTCGAAGTCTTGGTAATCTGGAATTGCTGAACCTTTTCAAAAACAAGATAAATCAAATCCAAAGGCAAGCATTTTTTGGCTTGGGAAACCTAAAAACTCTCAACCTCTCAAGTAATCTTTTAGGCGAGCTGTACGATTATACTTTTGAAGGTCTACATAGCATCATGTATATTGATTTACAGCAAAATCATATTGGGGCAATTGGTGAAAAATCATTCAGTAACTTAGTAAGTCTGAAAACAATTGATCTCCGAGACAACGCCATTAAAAAACTCCCTTTGTTTCCACAT…
Chinese Egret	TLR5-93.3|Male|MTS	AATAATGTAAAAAATCCAGGTAATGACATGTTTGCAGGACTAGCAAGAAGTAATCTTCATTCGCTTGATATTTCAAATGGTTACATTTTCTCTCTCAATTCTTTAATCTTTCGAAGTCTTGGTAATCTGGAATTGCTGAACCTTTTCAAAAACAAGATAAATCAAATCCAAAGGCAAGCATTTTTTGGCTTGGGAAACCTAAAAACTCTCAACCTCTCAAGTAATCTTTTAGGCGAGCTGTACGATTATACTTTTGAAGGTCTACATAGCATCATGTATATTGATTTACAGCAAAATCATATTGGGGCAATTGGTGAAAAATCATTCAGTAACTTAGTAAGTCTGAAAACAATTGATCTCCGAGACAACGCCATTAAAAAACTCCCTTTGTTTCCACAT…
Chinese Egret	TLR5-95.1|Female|MTS	AATAATGTAAAAAATCCAGGTAATGACATGTTTGCAGGACTAGCAAGAAGTAATCTTCATTCGCTTGATATTTCAAATGGTTACATTTTCTCTCTCAATTCTTTAATCTTTCGAAGTCTTGGTAATCTGGAATTGCTGAACCTTTTCAAAAACAAGATAAATCAAATCCAAAGGCAAGCATTTTTTGGCTTGGGAAACCTAAAAACTCTCAACCTCTCAAGTAATCTTTTAGGCGAGCTGTACGATTATACTTTTGAAGGTCTACATAGCATCATGTATATTGATTTACAGCAAAATCATATTGGGGCAATTGGTGAAAAATCATTCAGTAACTTAGTAAGTCTGAAAACAATTGATCTCCGAGACAACGCCATTAAAAAACTCCCTTTGTTTCCACAT…
Chinese Egret	TLR5-98.1|Male|MTS	AATAATGTAAAAAATCCAGGTAATGACATGTTTGCAGGACTAGCAAGAAGTAATCTTCATTCGCTTGATATTTCAAATGGTTACATTTTCTCTCTCAATTCTTTAATCTTTCGAAGTCTTGGTAATCTGGAATTGCTGAACCTTTTCAAAAACAAGATAAATCAAATCCAAAGGCAAGCATTTTTTGGCTTGGGAAACCTAAAAACTCTCAACCTCTCAAGTAATCTTTTAGGCGAGCTGTACGATTATACTTTTGAAGGTCTACATAGCATCATGTATATTGATTTACAGCAAAATCATATTGGGGCAATTGGTGAAAAATCATTCAGTAACTTAGTAAGTCTGAAAACAATTGATCTCCGAGACAACGCCATTAAAAAACTCCCTTTGTTTCCACAT…
Chinese Egret	TLR5-99.1|Male|MTS	AATAATGTAAAAAATCCAGGTAATGACACGTTTGCAGGACTAGCAAGAAGTAATCTTCATTCGCTTGATATTTCAAATGGTTACATTTTCTCTCTCAATTCTTTAATCTTTCGAAGTCTTGGTAATCTGGAATTGCTGAACCTTTTCAAAAACAAGATAAATCAAATCCAAAGGCAAGCATTTTTTGGCTTGGGAAACCTAAAAACTCTCAACCTCTCAAGTAATCTTTTAGGCGAGCTGTACGATTATACTTTTGAAGGTCTACATAGCATCATGTATATTGATTTACAGCAAAATCATATTGGGGCAATTGGTGAAAAATCATTCAGTAACTTAGTAAGTCTGAAAACAATTGATCTCCGAGACAACGCCATTAAAAAACTCCCTTTGTTTCCACAT…
Chinese Egret	TLR5-100.2|Male|MTS	AATAATGTAAAAAATCCAGGTAATGACATGTTTGCAGGACTAGCAAGAAGTAATCTTCATTCGCTTGATATTTCAAATGGTTACATTTTCTCTCTCAATTCTTTAATCTTTCGAAGTCTTGGTAATCTGGAATTGCTGAACCTTTTCAAAAACAAGATAAATCAAATCCAAAGGCAAGCATTTTTTGGCTTGGGAAACCTAAAAACTCTCAACCTCTCAAGTAATCTTTTAGGCGAGCTGTACGATTATACTTTTGAAGGTCTACATAGCATCATGTATATTGATTTACAGCAAAATCATATTGGGGCAATTGGTGAAAAATCATTCAGTAACTTAGTAAGTCTGAAAACAATTGATCTCCGAGACAACGCCATTAAAAAACTCCCTTTGTTTCCACAT…
Chinese Egret	TLR5-A.1|Female|MTS	AATAATGTAAAAAATCCAGGTAATGACATGTTTGCAGGACTAGCAAGAAGTAATCTTCATTCGCTTGATATTTCAAATGGTTACATTTTCTCTCTCAATTCTTTAATCTTTCGAAGTCTTGGTAATCTGGAATTGCTGAACCTTTTCAAAAACAAGATAAATCAAATCCAAAGGCAAGCATTTTTTGGCTTGGGAAACCTAAAAACTCTCAACCTCTCAAGTAATCTTTTAGGCGAGCTGTACGATTATACTTTTGAAGGTCTACATAGCATCATGTATATTGATTTACAGCAAAATCATATTGGGGCAATTGGTGAAAAATCATTCAGTAACTTAGTAAGTCTGAAAACAATTGATCTCCGAGACAACGCCATTAAAAAACTCCCTTTGTTTCCACAT…
Chinese Egret	TLR5-B1.2|Female|MTS	AATAATGTAAAAAATCCAGGTAATGACATGTTTGCAGGACTAGCAAGAAGTAATCTTCATTCGCTTGATATTTCAAATGGTTACATTTTCTCTCTCAATTCTTTAATCTTTCGAAGTCTTGGTAATCTGGAATTGCTGAACCTTTTCAAAAACAAGATAAATCAAATCCAAAGGCAAGCATTTTTTGGCTTGGGAAACCTAAAAACTCTCAACCTCTCAAGTAATCTTTTAGGCGAGCTGTACGATTATACTTTTGAAGGTCTACATAGCATCATGTATATTGATTTACAGCAAAATCATATTGGGGCAATTGGTGAAAAATCATTCAGTAACTTAGTAAGTCTGAAAACAATTGATCTCCGAGACAACGCCATTAAAAAACTCCCTTTGTTTCCACAT…
Chinese Egret	TLR5-C.1|Female|MTS	AATAATGTAAAAAATCCAGGTAATGACACGTTTGCAGGACTAGCAAGAAGTAATCTTCATTCGCTTGATATTTCAAATGGTTACATTTTCTCTCTCAATTCTTTAATCTTTCGAAGTCTTGGTAATCTGGAATTGCTGAACCTTTTCAAAAACAAGATAAATCAAATCCAAAGGCAAGCATTTTTTGGCTTGGGAAACCTAAAAACTCTCAACCTCTCAAGTAATCTTTTAGGCGAGCTGTACGATTATACTTTTGAAGGTCTACATAGCATCATGTATATTGATTTACAGCAAAATCATATTGGGGCAATTGGTGAAAAATCATTCAGTAACTTAGTAAGTCTGAAAACAATTGATCTCCGAGACAACGCCATTAAAAAACTCCCTTTGTTTCCACAT…
Chinese Egret	TLR5-D.1|Male|MTS	AATAATGTAAAAAATCCAGGTAATGACATGTTTGCAGGACTAGCAAGAAGTAATCTTCATTCGCTTGATATTTCAAATGGTTACATTTTCTCTCTCAATTCTTTAATCTTTCGAAGTCTTGGTAATCTGGAATTGCTGAACCTTTTCAAAAACAAGATAAATCAAATCCAAAGGCAAGCATTTTTTGGCTTGGGAAACCTAAAAACTCTCAACCTCTCAAGTAATCTTTTAGGCGAGCTGTACGATTATACTTTTGAAGGTCTACATAGCATCATGTATATTGATTTACAGCAAAATCATATTGGGGCAATTGGTGAAAAATCATTCAGTAACTTAGTAAGTCTGAAAACAATTGATCTCCGAGACAACGCCATTAAAAAACTCCCTTTGTTTCCACAT…
Chinese Egret	TLR5-E1.1|Female|MTS	AATAATGTAAAAAATCCAGGTAATGACATGTTTGCAGGACTAGCAAGAAGTAATCTTCATTCGCTTGATATTTCAAATGGTTACATTTTCTCTCTCAATTCTTTAATCTTTCGAAGTCTTGGTAATCTGGAATTGCTGAACCTTTTCAAAAACAAGATAAATCAAATCCAAAGGCAAGCATTTTTTGGCTTGGGAAACCTAAAAACTCTCAACCTCTCAAGTAATCTTTTAGGCGAGCTGTACGATTATACTTTTGAAGGTCTACATAGCATCATGTATATTGATTTACAGCAAAATCATATTGGGGCAATTGGTGAAAAATCATTCAGTAACTTAGTAAGTCTGAAAACAATTGATCTCCGAGACAACGCCATTAAAAAACTCCCTTTGTTTCCACAT…
Chinese Egret	TLR5-F.2|Male|MTS	AATAATGTAAAAAATCCAGGTAATGACATGTTTGCAGGACTAGCAAGAAGTAATCTTCATTCGCTTGATATTTCAAATGGTTACATTTTCTCTCTCAATTCTTTAATCTTTCGAAGTCTTGGTAATCTGGAATTGCTGAACCTTTTCAAAAACAAGATAAATCAAATCCAAAGGCAAGCATTTTTTGGCTTGGGAAACCTAAAAACTCTCAACCTCTCAAGTAATCTTTTAGGCGAGCTGTACGATTATACTTTTGAAGGTCTACATAGCATCATGTATATTGATTTACAGCAAAATCATATTGGGGCAATTGGTGAAAAATCATTCAGTAACTTAGTAAGTCTGAAAACAATTGATCTCCGAGACAACGCCATTAAAAAACTCCCTTTGTTTCCACAT…
Chinese Egret	TLR5-G.1|Female|MTS	AATAATGTAAAAAATCCAGGTAATGACATGTTTGCAGGACTAGCAAGAAGTAATCTTCATTCGCTTGATATTTCAAATGGTTACATTTTCTCTCTCAATTCTTTAATCTTTCGAAGTCTTGGTAATCTGGAATTGCTGAACCTTTTCAAAAACAAGATAAATCAAATCCAAAGGCAAGCATTTTTTGGCTTGGGAAACCTAAAAACTCTCAACCTCTCAAGTAATCTTTTAGGCGAGCTGTACGATTATACTTTTGAAGGTCTACATAGCATCATGTATATTGATTTACAGCAAAATCATATTGGGGCAATTGGTGAAAAATCATTCAGTAACTTAGTAAGTCTGAAAACAATTGATCTCCGAGACAACGCCATTAAAAAACTCCCTTTGTTTCCACAT…
Chinese Egret	TLR5-H.2|Male|MTS	AATAATGTAAAAAATCCAGGTAATGACATGTTTGCAGGACTAGCAAGAAGTAATCTTCATTCGCTTGATATTTCAAATGGTTACATTTTCTCTCTCAATTCTTTAATCTTTCGAAGTCTTGGTAATCTGGAATTGCTGAACCTTTTCAAAAACAAGATAAATCAAATCCAAAGGCAAGCATTTTTTGGCTTGGGAAACCTAAAAACTCTCAACCTCTCAAGTAATCTTTTAGGCGAGCTGTACGATTATACTTTTGAAGGTCTACATAGCATCATGTATATTGATTTACAGCAAAATCATATTGGGGCAATTGGTGAAAAATCATTCAGTAACTTAGTAAGTCTGAAAACAATTGATCTCCGAGACAACGCCATTAAAAAACTCCCTTTGTTTCCACAT…
Chinese Egret	TLR5-I.2|Female|MTS	AATAATGTAAAAAATCCAGGTAATGACATGTTTGCAGGACTAGCAAGAAGTAATCTTCATTCGCTTGATATTTCAAATGGTTACATTTTCTCTCTCAATTCTTTAATCTTTCGAAGTCTTGGTAATCTGGAATTGCTGAACCTTTTCAAAAACAAGATAAATCAAATCCAAAGGCAAGCATTTTTTGGCTTGGGAAACCTAAAAACTCTCAACCTCTCAAGTAATCTTTTAGGCGAGCTGTACGATTATACTTTTGAAGGTCTACATAGCATCATGTATATTGATTTACAGCAAAATCATATTGGGGCAATTGGTGAAAAATCATTCAGTAACTTAGTAAGTCTGAAAACAATTGATCTCCGAGACAACGCCATTAAAAAACTCCCTTTGTTTCCACAT…
Chinese Egret	TLR5-K1.2|Male|MTS	AATAATGTAAAAAATCCAGGTAATGACATGTTTGCAGGACTAGCAAGAAGTAATCTTCATTCGCTTGATATTTCAAATGGTTACATTTTCTCTCTCAATTCTTTAATCTTTCGAAGTCTTGGTAATCTGGAATTGCTGAACCTTTTCAAAAACAAGATAAATCAAATCCAAAGGCAAGCATTTTTTGGCTTGGGAAACCTAAAAACTCTCAACCTCTCAAGTAATCTTTTAGGCGAGCTGTACGATTATACTTTTGAAGGTCTACATAGCATCATGTATATTGATTTACAGCAAAATCATATTGGGGCAATTGGTGAAAAATCATTCAGTAACTTAGTAAGTCTGAAAACAATTGATCTCCGAGACAACGCCATTAAAAAACTCCCTTTGTTTCCACAT…
Chinese Egret	TLR5-L1.1|Male|MTS	AATAATGTAAAAAATCCAGGTAATGACACGTTTGCAGGACTAGCAAGAAGTAATCTTCATTCGCTTGATATTTCAAATGGTTACATTTTCTCTCTCAATTCTTTAATCTTTCGAAGTCTTGGTAATCTGGAATTGCTGAACCTTTTCAAAAACAAGATAAATCAAATCCAAAGGCAAGCATTTTTTGGCTTGGGAAACCTAAAAACTCTCAACCTCTCAAGTAATCTTTTAGGCGAGCTGTACGATTATACTTTTGAAGGTCTACATAGCATCATGTATATTGATTTACAGCAAAATCATATTGGGGCAATTGGTGAAAAATCATTCAGTAACTTAGTAAGTCTGAAAACAATTGATCTCCGAGACAACGCCATTAAAAAACTCCCTTTGTTTCCACAT…
Chinese Egret	TLR5-M.1|Male|MTS	AATAATGTAAAAAATCCAGGTAATGACATGTTTGCAGGACTAGCAAGAAGTAATCTTCATTCGCTTGATATTTCAAATGGTTACATTTTCTCTCTCAATTCTTTAATCTTTCGAAGTCTTGGTAATCTGGAATTGCTGAACCTTTTCAAAAACAAGATAAATCAAATCCAAAGGCAAGCATTTTTTGGCTTGGGAAACCTAAAAACTCTCAACCTCTCAAGTAATCTTTTAGGCGAGCTGTACGATTATACTTTTGAAGGTCTACATAGCATCATGTATATTGATTTACAGCAAAATCATATTGGGGCAATTGGTGAAAAATCATTCAGTAACTTAGTAAGTCTGAAAACAATTGATCTCCGAGACAACGCCATTAAAAAACTCCCTTTGTTTCCACAT…
Chinese Egret	TLR5-O1.1|Female|MTS	AATAATGTAAAAAATCCAGGTAATGACATGTTTGCAGGACTAGCAAGAAGTAATCTTCATTCGCTTGATATTTCAAATGGTTACATTTTCTCTCTCAATTCTTTAATCTTTCGAAGTCTTGGTAATCTGGAATTGCTGAACCTTTTCAAAAACAAGATAAATCAAATCCAAAGGCAAGCATTTTTTGGCTTGGGAAACCTAAAAACTCTCAACCTCTCAAGTAATCTTTTAGGCGAGCTGTACGATTATACTTTTGAAGGTCTACATAGCATCATGTATATTGATTTACAGCAAAATCATATTGGGGCAATTGGTGAAAAATCATTCAGTAACTTAGTAAGTCTGAAAACAATTGATCTCCGAGACAACGCCATTAAAAAACTCCCTTTGTTTCCACAT…
Chinese Egret	TLR5-Q.1|Male|MTS	AATAATGTAAAAAATCCAGGTAATGACATGTTTGCAGGACTAGCAAGAAGTAATCTTCATTCGCTTGATATTTCAAATGGTTACATTTTCTCTCTCAATTCTTTAATCTTTCGAAGTCTTGGTAATCTGGAATTGCTGAACCTTTTCAAAAACAAGATAAATCAAATCCAAAGGCAAGCATTTTTTGGCTTGGGAAACCTAAAAACTCTCAACCTCTCAAGTAATCTTTTAGGCGAGCTGTACGATTATACTTTTGAAGGTCTACATAGCATCATGTATATTGATTTACAGCAAAATCATATTGGGGCAATTGGTGAAAAATCATTCAGTAACTTAGTAAGTCTGAAAACAATTGATCTCCGAGACAACGCCATTAAAAAACTCCCTTTGTTTCCACAT…
Chinese Egret	TLR5-V1.1|Female|MTS	AATAATGTAAAAAATCCAGGTAATGACATGTTTGCAGGACTAGCAAGAAGTAATCTTCATTCGCTTGATATTTCAAATGGTTACATTTTCTCTCTCAATTCTTTAATCTTTCGAAGTCTTGGTAATCTGGAATTGCTGAACCTTTTCAAAAACAAGATAAATCAAATCCAAAGGCAAGCATTTTTTGGCTTGGGAAACCTAAAAACTCTCAACCTCTCAAGTAATCTTTTAGGCGAGCTGTACGATTATACTTTTGAAGGTCTACATAGCATCATGTATATTGATTTACAGCAAAATCATATTGGGGCAATTGGTGAAAAATCATTCAGTAACTTAGTAAGTCTGAAAACAATTGATCTCCGAGACAACGCCATTAAAAAACTCCCTTTGTTTCCACAT…
Chinese Egret	TLR5-Y.3|Male|MTS	AATAATGTAAAAAATCCAGGTAATGACATGTTTGCAGGACTAGCAAGAAGTAATCTTCATTCGCTTGATATTTCAAATGGTTACATTTTCTCTCTCAATTCTTTAATCTTTCGAAGTCTTGGTAATCTGGAATTGCTGAACCTTTTCAAAAACAAGATAAATCAAATCCAAAGGCAAGCATTTTTTGGCTTGGGAAACCTAAAAACTCTCAACCTCTCAAGTAATCTTTTAGGCGAGCTGTACGATTATACTTTTGAAGGTCTACATAGCATCATGTATATTGATTTACAGCAAAATCATATTGGGGCAATTGGTGAAAAATCATTCAGTAACTTAGTAAGTCTGAAAACAATTGATCTCCGAGACAACGCCATTAAAAAACTCCCTTTGTTTCCACAT…
Chinese Egret	TLR5-Z1.2|Female|MTS	AATAATGTAAAAAATCCAGGTAATGACATGTTTGCAGGACTAGCAAGAAGTAATCTTCATTCGCTTGATATTTCAAATGGTTACATTTTCTCTCTCAATTCTTTAATCTTTCGAAGTCTTGGTAATCTGGAATTGCTGAACCTTTTCAAAAACAAGATAAATCAAATCCAAAGGCAAGCATTTTTTGGCTTGGGAAACCTAAAAACTCTCAACCTCTCAAGTAATCTTTTAGGCGAGCTGTACGATTATACTTTTGAAGGTCTACATAGCATCATGTATATTGATTTACAGCAAAATCATATTGGGGCAATTGGTGAAAAATCATTCAGTAACTTAGTAAGTCTGAAAACAATTGATCTCCGAGACAACGCCATTAAAAAACTCCCTTTGTTTCCACAT…
Chinese Egret	TLR5-3.1|Female|XRT	AATAATGTAAAAAATCCAGGTAATGACATGTTTGCAGGACTAGCAAGAAGTAATCTTCATTCGCTTGATATTTCAAATGGTTACATTTTCTCTCTCAATTCTTTAATCTTTCGAAGTCTTGGTAATCTGGAATTGCTGAACCTTTTCAAAAACAAGATAAATCAAATCCAAAGGCAAGCATTTTTTGGCTTGGGAAACCTAAAAACTCTCAACCTCTCAAGTAATCTTTTAGGCGAGCTGTACGATTATACTTTTGAAGGTCTACATAGCATCATGTATATTGATTTACAGCAAAATCATATTGGGGCAATTGGTGAAAAATCATTCAGTAACTTAGTAAGTCTGAAAACAATTGATCTCCGAGACAACGCCATTAAAAAACTCCCTTTGTTTCCACAT…
Chinese Egret	TLR5-4.1|Male|XRT	AATAATGTAAAAAATCCAGGTAATGACATGTTTGCAGGACTAGCAAGAAGTAATCTTCATTCGCTTGATATTTCAAATGGTTACATTTTCTCTCTCAATTCTTTAATCTTTCGAAGTCTTGGTAATCTGGAATTGCTGAACCTTTTCAAAAACAAGATAAATCAAATCCAAAGGCAAGCATTTTTTGGCTTGGGAAACCTAAAAACTCTCAACCTCTCAAGTAATCTTTTAGGCGAGCTGTACGATTATACTTTTGAAGGTCTACATAGCATCATGTATATTGATTTACAGCAAAATCATATTGGGGCAATTGGTGAAAAATCATTCAGTAACTTAGTAAGTCTGAAAACAATTGATCTCCGAGACAACGCCATTAAAAAACTCCCTTTGTTTCCACAT…
Chinese Egret	TLR5-7.1|Female|XRT	AATAATGTAAAAAATCCAGGTAATGACATGTTTGCAGGACTAGCAAGAAGTAATCTTCATTCGCTTGATATTTCAAATGGTTACATTTTCTCTCTCAATTCTTTAATCTTTCGAAGTCTTGGTAATCTGGAATTGCTGAACCTTTTCAAAAACAAGATAAATCAAATCCAAAGGCAAGCATTTTTTGGCTTGGGAAACCTAAAAACTCTCAACCTCTCAAGTAATCTTTTAGGCGAGCTGTACGATTATACTTTTGAAGGTCTACATAGCATCATGTATATTGATTTACAGCAAAATCATATTGGGGCAATTGGTGAAAAATCATTCAGTAACTTAGTAAGTCTGAAAACAATTGATCTCCGAGACAACGCCATTAAAAAACTCCCTTTGTTTCCACAT…
Chinese Egret	TLR5-8.1|Female|XRT	AATAATGTAAAAAATCCAGGTAATGACATGTTTGCAGGACTAGCAAGAAGTAATCTTCATTCGCTTGATATTTCAAATGGTTACATTTTCTCTCTCAATTCTTTAATCTTTCGAAGTCTTGGTAATCTGGAATTGCTGAACCTTTTCAAAAACAAGATAAATCAAATCCAAAGGCAAGCATTTTTTGGCTTGGGAAACCTAAAAACTCTCAACCTCTCAAGTAATCTTTTAGGCGAGCTGTACGATTATACTTTTGAAGGTCTACATAGCATCATGTATATTGATTTACAGCAAAATCATATTGGGGCAATTGGTGAAAAATCATTCAGTAACTTAGTAAGTCTGAAAACAATTGATCTCCGAGACAACGCCATTAAAAAACTCCCTTTGTTTCCACAT…
Chinese Egret	TLR5-12.3|Male|XRT	AATAATGTAAAAAATCCAGGTAATGACATGTTTGCAGGACTAGCAAGAAGTAATCTTCATTCGCTTGATATTTCAAATGGTTACATTTTCTCTCTCAATTCTTTAATCTTTCGAAGTCTTGGTAATCTGGAATTGCTGAACCTTTTCAAAAACAAGATAAATCAAATCCAAAGGCAAGCATTTTTTGGCTTGGGAAACCTAAAAACTCTCAACCTCTCAAGTAATCTTTTAGGCGAGCTGTACGATTATACTTTTGAAGGTCTACATAGCATCATGTATATTGATTTACAGCAAAATCATATTGGGGCAATTGGTGAAAAATCATTCAGTAACTTAGTAAGTCTGAAAACAATTGATCTCCGAGACAACGCCATTAAAAAACTCCCTTTGTTTCCACAT…
Chinese Egret	TLR5-13.4|Male|XRT	AATAATGTAAAAAATCCAGGTAATGACACGTTTGCAGGACTAGCAAGAAGTAATCTTCATTCGCTTGATATTTCAAATGGTTACATTTTCTCTCTCAATTCTTTAATCTTTCGAAGTCTTGGTAATCTGGAATTGCTGAACCTTTTCAAAAACAAGATAAATCAAATCCAAAGGCAAGCATTTTTTGGCTTGGGAAACCTAAAAACTCTCAACCTCTCAAGTAATCTTTTAGGCGAGCTGTACGATTATACTTTTGAAGGTCTACATAGCATCATGTATATTGATTTACAGCAAAATCATATTGGGGCAATTGGTGAAAAATCATTCAGTAACTTAGTAAGTCTGAAAACAATTGATCTCCGAGACAACGCCATTAAAAAACTCCCTTTGTTTCCACAT…
Chinese Egret	TLR5-14.1|Male|XRT	AATAATGTAAAAAATCCAGGTAATGACATGTTTGCAGGACTAGCAAGAAGTAATCTTCATTCGCTTGATATTTCAAATGGTTACATTTTCTCTCTCAATTCTTTAATCTTTCGAAGTCTTGGTAATCTGGAATTGCTGAACCTTTTCAAAAACAAGATAAATCAAATCCAAAGGCAAGCATTTTTTGGCTTGGGAAACCTAAAAACTCTCAACCTCTCAAGTAATCTTTTAGGCGAGCTGTACGATTATACTTTTGAAGGTCTACATAGCATCATGTATATTGATTTACAGCAAAATCATATTGGGGCAATTGGTGAAAAATCATTCAGTAACTTAGTAAGTCTGAAAACAATTGATCTCCGAGACAACGCCATTAAAAAACTCCCTTTGTTTCCACAT…
Chinese Egret	TLR5-15.1|Female|XRT	AATAATGTAAAAAATCCAGGTAATGACATGTTTGCAGGACTAGCAAGAAGTAATCTTCATTCGCTTGATATTTCAAATGGTTACATTTTCTCTCTCAATTCTTTAATCTTTCGAAGTCTTGGTAATCTGGAATTGCTGAACCTTTTCAAAAACAAGATAAATCAAATCCAAAGGCAAGCATTTTTTGGCTTGGGAAACCTAAAAACTCTCAACCTCTCAAGTAATCTTTTAGGCGAGCTGTACGATTATACTTTTGAAGGTCTACATAGCATCATGTATATTGATTTACAGCAAAATCATATTGGGGCAATTGGTGAAAAATCATTCAGTAACTTAGTAAGTCTGAAAACAATTGATCTCCGAGACAACGCCATTAAAAAACTCCCTTTGTTTCCACAT…
Chinese Egret	TLR5-16.1|Female|XRT	AATAATGTAAAAAATCCAGGTAATGACATGTTTGCAGGACTAGCAAGAAGTAATCTTCATTCGCTTGATATTTCAAATGGTTACATTTTCTCTCTCAATTCTTTAATCTTTCGAAGTCTTGGTAATCTGGAATTGCTGAACCTTTTCAAAAACAAGATAAATCAAATCCAAAGGCAAGCATTTTTTGGCTTGGGAAACCTAAAAACTCTCAACCTCTCAAGTAATCTTTTAGGCGAGCTGTACGATTATACTTTTGAAGGTCTACATAGCATCATGTATATTGATTTACAGCAAAATCATATTGGGGCAATTGGTGAAAAATCATTCAGTAACTTAGTAAGTCTGAAAACAATTGATCTCCGAGACAACGCCATTAAAAAACTCCCTTTGTTTCCACAT…
Chinese Egret	TLR5-17.1|Male|XRT	AATAATGTAAAAAATCCAGGTAATGACATGTTTGCAGGACTAGCAAGAAGTAATCTTCATTCGCTTGATATTTCAAATGGTTACATTTTCTCTCTCAATTCTTTAATCTTTCGAAGTCTTGGTAATCTGGAATTGCTGAACCTTTTCAAAAACAAGATAAATCAAATCCAAAGGCAAGCATTTTTTGGCTTGGGAAACCTAAAAACTCTCAACCTCTCAAGTAATCTTTTAGGCGAGCTGTACGATTATACTTTTGAAGGTCTACATAGCATCATGTATATTGATTTACAGCAAAATCATATTGGGGCAATTGGTGAAAAATCATTCAGTAACTTAGTAAGTCTGAAAACAATTGATCTCCGAGACAACGCCATTAAAAAACTCCCTTTGTTTCCACAT…
Chinese Egret	TLR5-18.1|Male|XRT	AATAATGTAAAAAATCCAGGTAATGACATGTTTGCAGGACTAGCAAGAAGTAATCTTCATTCGCTTGATATTTCAAATGGTTACATTTTCTCTCTCAATTCTTTAATCTTTCGAAGTCTTGGTAATCTGGAATTGCTGAACCTTTTCAAAAACAAGATAAATCAAATCCAAAGGCAAGCATTTTTTGGCTTGGGAAACCTAAAAACTCTCAACCTCTCAAGTAATCTTTTAGGCGAGCTGTACGATTATACTTTTGAAGGTCTACATAGCATCATGTATATTGATTTACAGCAAAATCATATTGGGGCAATTGGTGAAAAATCATTCAGTAACTTAGTAAGTCTGAAAACAATTGATCTCCGAGACAACGCCATTAAAAAACTCCCTTTGTTTCCACAT…
Chinese Egret	TLR5-19.3|Male|XRT	AATAATGTAAAAAATCCAGGTAATGACATGTTTGCAGGACTAGCAAGAAGTAATCTTCATTCGCTTGATATTTCAAATGGTTACATTTTCTCTCTCAATTCTTTAATCTTTCGAAGTCTTGGTAATCTGGAATTGCTGAACCTTTTCAAAAACAAGATAAATCAAATCCAAAGGCAAGCATTTTTTGGCTTGGGAAACCTAAAAACTCTCAACCTCTCAAGTAATCTTTTAGGCGAGCTGTACGATTATACTTTTGAAGGTCTACATAGCATCATGTATATTGATTTACAGCAAAATCATATTGGGGCAATTGGTGAAAAATCATTCAGTAACTTAGTAAGTCTGAAAACAATTGATCTCCGAGACAACGCCATTAAAAAACTCCCTTTGTTTCCACAT…
Chinese Egret	TLR5-21.1|Male|XRT	AATAATGTAAAAAATCCAGGTAATGACATGTTTGCAGGACTAGCAAGAAGTAATCTTCATTCGCTTGATATTTCAAATGGTTACATTTTCTCTCTCAATTCTTTAATCTTTCGAAGTCTTGGTAATCTGGAATTGCTGAACCTTTTCAAAAACAAGATAAATCAAATCCAAAGGCAAGCATTTTTTGGCTTGGGAAACCTAAAAACTCTCAACCTCTCAAGTAATCTTTTAGGCGAGCTGTACGATTATACTTTTGAAGGTCTACATAGCATCATGTATATTGATTTACAGCAAAATCATATTGGGGCAATTGGTGAAAAATCATTCAGTAACTTAGTAAGTCTGAAAACAATTGATCTCCGAGACAACGCCATTAAAAAACTCCCTTTGTTTCCACAT…
Chinese Egret	TLR5-23.3|Male|XRT	AATAATGTAAAAAATCCAGGTAATGACATGTTTGCAGGACTAGCAAGAAGTAATCTTCATTCGCTTGATATTTCAAATGGTTACATTTTCTCTCTCAATTCTTTAATCTTTCGAAGTCTTGGTAATCTGGAATTGCTGAACCTTTTCAAAAACAAGATAAATCAAATCCAAAGGCAAGCATTTTTTGGCTTGGGAAACCTAAAAACTCTCAACCTCTCAAGTAATCTTTTAGGCGAGCTGTACGATTATACTTTTGAAGGTCTACATAGCATCATGTATATTGATTTACAGCAAAATCATATTGGGGCAATTGGTGAAAAATCATTCAGTAACTTAGTAAGTCTGAAAACAATTGATCTCCGAGACAACGCCATTAAAAAACTCCCTTTGTTTCCACAT…
Chinese Egret	TLR5-24.1|Female|XRT	AATAATGTAAAAAATCCAGGTAATGACATGTTTGCAGGACTAGCAAGAAGTAATCTTCATTCGCTTGATATTTCAAATGGTTACATTTTCTCTCTCAATTCTTTAATCTTTCGAAGTCTTGGTAATCTGGAATTGCTGAACCTTTTCAAAAACAAGATAAATCAAATCCAAAGGCAAGCATTTTTTGGCTTGGGAAACCTAAAAACTCTCAACCTCTCAAGTAATCTTTTAGGCGAGCTGTACGATTATACTTTTGAAGGTCTACATAGCATCATGTATATTGATTTACAGCAAAATCATATTGGGGCAATTGGTGAAAAATCATTCAGTAACTTAGTAAGTCTGAAAACAATTGATCTCCGAGACAACGCCATTAAAAAACTCCCTTTGTTTCCACAT…
Chinese Egret	TLR5-22.4|Female|XRT	AATAATGTAAAAAATCCAGGTAATGACATGTTTGCAGGACTAGCAAGAAGTAATCTTCATTCGCTTGATATTTCAAATGGTTACATTTTCTCTCTCAATTCTTTAATCTTTCGAAGTCTTGGTAATCTGGAATTGCTGAACCTTTTCAAAAACAAGATAAATCAAATCCAAAGGCAAGCATTTTTTGGCTTGGGAAACCTAAAAACTCTCAACCTCTCAAGTAATCTTTTAGGCGAGCTGTACGATTATACTTTTGAAGGTCTACATAGCATCATGTATATTGATTTACAGCAAAATCATATTGGGGCAATTGGTGAAAAATCATTCAGTAACTTAGTAAGTCTGAAAACAATTGATCTCCGAGACAACGCCATTAAAAAACTCCCTTTGTTTCCACAT…
Chinese Egret	TLR5-26.2|Male|XRT	AATAATGTAAAAAATCCAGGTAATGACATGTTTGCAGGACTAGCAAGAAGTAATCTTCATTCGCTTGATATTTCAAATGGTTACATTTTCTCTCTCAATTCTTTAATCTTTCGAAGTCTTGGTAATCTGGAATTGCTGAACCTTTTCAAAAACAAGATAAATCAAATCCAAAGGCAAGCATTTTTTGGCTTGGGAAACCTAAAAACTCTCAACCTCTCAAGTAATCTTTTAGGCGAGCTGTACGATTATACTTTTGAAGGTCTACATAGCATCATGTATATTGATTTACAGCAAAATCATATTGGGGCAATTGGTGAAAAATCATTCAGTAACTTAGTAAGTCTGAAAACAATTGATCTCCGAGACAACGCCATTAAAAAACTCCCTTTGTTTCCACAT…
Chinese Egret	TLR5-29.1|Female|XRT	AATAATGTAAAAAATCCAGGTAATGACATGTTTGCAGGACTAGCAAGAAGTAATCTTCATTCGCTTGATATTTCAAATGGTTACATTTTCTCTCTCAATTCTTTAATCTTTCGAAGTCTTGGTAATCTGGAATTGCTGAACCTTTTCAAAAACAAGATAAATCAAATCCAAAGGCAAGCATTTTTTGGCTTGGGAAACCTAAAAACTCTCAACCTCTCAAGTAATCTTTTAGGCGAGCTGTACGATTATACTTTTGAAGGTCTACATAGCATCATGTATATTGATTTACAGCAAAATCATATTGGGGCAATTGGTGAAAAATCATTCAGTAACTTAGTAAGTCTGAAAACAATTGATCTCCGAGACAACGCCATTAAAAAACTCCCTTTGTTTCCACAT…
Chinese Egret	TLR5-30.3|Male|XRT	AATAATGTAAAAAATCCAGGTAATGACATGTTTGCAGGACTAGCAAGAAGTAATCTTCATTCGCTTGATATTTCAAATGGTTACATTTTCTCTCTCAATTCTTTAATCTTTCGAAGTCTTGGTAATCTGGAATTGCTGAACCTTTTCAAAAACAAGATAAATCAAATCCAAAGGCAAGCATTTTTTGGCTTGGGAAACCTAAAAACTCTCAACCTCTCAAGTAATCTTTTAGGCGAGCTGTACGATTATACTTTTGAAGGTCTACATAGCATCATGTATATTGATTTACAGCAAAATCATATTGGGGCAATTGGTGAAAAATCATTCAGTAACTTAGTAAGTCTGAAAACAATTGATCTCCGAGACAACGCCATTAAAAAACTCCCTTTGTTTCCACAT…
Chinese Egret	TLR5-35.2|Male|XRT	AATAATGTAAAAAATCCAGGTAATGACATGTTTGCAGGACTAGCAAGAAGTAATCTTCATTCGCTTGATATTTCAAATGGTTACATTTTCTCTCTCAATTCTTTAATCTTTCGAAGTCTTGGTAATCTGGAATTGCTGAACCTTTTCAAAAACAAGATAAATCAAATCCAAAGGCAAGCATTTTTTGGCTTGGGAAACCTAAAAACTCTCAACCTCTCAAGTAATCTTTTAGGCGAGCTGTACGATTATACTTTTGAAGGTCTACATAGCATCATGTATATTGATTTACAGCAAAATCATATTGGGGCAATTGGTGAAAAATCATTCAGTAACTTAGTAAGTCTGAAAACAATTGATCTCCGAGACAACGCCATTAAAAAACTCCCTTTGTTTCCACAT…
Chinese Egret	TLR5-40.1|Male|XRT	AATAATGTAAAAAATCCAGGTAATGACATGTTTGCAGGACTAGCAAGAAGTAATCTTCATTCGCTTGATATTTCAAATGGTTACATTTTCTCTCTCAATTCTTTAATCTTTCGAAGTCTTGGTAATCTGGAATTGCTGAACCTTTTCAAAAACAAGATAAATCAAATCCAAAGGCAAGCATTTTTTGGCTTGGGAAACCTAAAAACTCTCAACCTCTCAAGTAATCTTTTAGGCGAGCTGTACGATTATACTTTTGAAGGTCTACATAGCATCATGTATATTGATTTACAGCAAAATCATATTGGGGCAATTGGTGAAAAATCATTCAGTAACTTAGTAAGTCTGAAAACAATTGATCTCCGAGACAACGCCATTAAAAAACTCCCTTTGTTTCCACAT…
Chinese Egret	TLR5-43.2|Male|XRT	AATAATGTAAAAAATCCAGGTAATGACATGTTTGCAGGACTAGCAAGAAGTAATCTTCATTCGCTTGATATTTCAAATGGTTACATTTTCTCTCTCAATTCTTTAATCTTTCGAAGTCTTGGTAATCTGGAATTGCTGAACCTTTTCAAAAACAAGATAAATCAAATCCAAAGGCAAGCATTTTTTGGCTTGGGAAACCTAAAAACTCTCAACCTCTCAAGTAATCTTTTAGGCGAGCTGTACGATTATACTTTTGAAGGTCTACATAGCATCATGTATATTGATTTACAGCAAAATCATATTGGGGCAATTGGTGAAAAATCATTCAGTAACTTAGTAAGTCTGAAAACAATTGATCTCCGAGACAACGCCATTAAAAAACTCCCTTTGTTTCCACAT…
Chinese Egret	TLR5-44.1|Male|XRT	AATAATGTAAAAAATCCAGGTAATGACATGTTTGCAGGACTAGCAAGAAGTAATCTTCATTCGCTTGATATTTCAAATGGTTACATTTTCTCTCTCAATTCTTTAATCTTTCGAAGTCTTGGTAATCTGGAATTGCTGAACCTTTTCAAAAACAAGATAAATCAAATCCAAAGGCAAGCATTTTTTGGCTTGGGAAACCTAAAAACTCTCAACCTCTCAAGTAATCTTTTAGGCGAGCTGTACGATTATACTTTTGAAGGTCTACATAGCATCATGTATATTGATTTACAGCAAAATCATATTGGGGCAATTGGTGAAAAATCATTCAGTAACTTAGTAAGTCTGAAAACAATTGATCTCCGAGACAACGCCATTAAAAAACTCCCTTTGTTTCCACAT…
Chinese Egret	TLR5-45.3|Male|XRT	AATAATGTAAAAAATCCAGGTAATGACATGTTTGCAGGACTAGCAAGAAGTAATCTTCATTCGCTTGATATTTCAAATGGTTACATTTTCTCTCTCAATTCTTTAATCTTTCGAAGTCTTGGTAATCTGGAATTGCTGAACCTTTTCAAAAACAAGATAAATCAAATCCAAAGGCAAGCATTTTTTGGCTTGGGAAACCTAAAAACTCTCAACCTCTCAAGTAATCTTTTAGGCGAGCTGTACGATTATACTTTTGAAGGTCTACATAGCATCATGTATATTGATTTACAGCAAAATCATATTGGGGCAATTGGTGAAAAATCATTCAGTAACTTAGTAAGTCTGAAAACAATTGATCTCCGAGACAACGCCATTAAAAAACTCCCTTTGTTTCCACAT…
Chinese Egret	TLR5-46.1|Female|XRT	AATAATGTAAAAAATCCAGGTAATGACATGTTTGCAGGACTAGCAAGAAGTAATCTTCATTCGCTTGATATTTCAAATGGTTACATTTTCTCTCTCAATTCTTTAATCTTTCGAAGTCTTGGTAATCTGGAATTGCTGAACCTTTTCAAAAACAAGATAAATCAAATCCAAAGGCAAGCATTTTTTGGCTTGGGAAACCTAAAAACTCTCAACCTCTCAAGTAATCTTTTAGGCGAGCTGTACGATTATACTTTTGAAGGTCTACATAGCATCATGTATATTGATTTACAGCAAAATCATATTGGGGCAATTGGTGAAAAATCATTCAGTAACTTAGTAAGTCTGAAAACAATTGATCTCCGAGACAACGCCATTAAAAAACTCCCTTTGTTTCCACAT…
Chinese Egret	TLR5-47.2|Male|XRT	AATAATGTAAAAAATCCAGGTAATGACACGTTTGCAGGACTAGCAAGAAGTAATCTTCATTCGCTTGATATTTCAAATGGTTACATTTTCTCTCTCAATTCTTTAATCTTTCGAAGTCTTGGTAATCTGGAATTGCTGAACCTTTTCAAAAACAAGATAAATCAAATCCAAAGGCAAGCATTTTTTGGCTTGGGAAACCTAAAAACTCTCAACCTCTCAAGTAATCTTTTAGGCGAGCTGTACGATTATACTTTTGAAGGTCTACATAGCATCATGTATATTGATTTACAGCAAAATCATATTGGGGCAATTGGTGAAAAATCATTCAGTAACTTAGTAAGTCTGAAAACAATTGATCTCCGAGACAACGCCATTAAAAAACTCCCTTTGTTTCCACAT…
Chinese Egret	TLR5-48.1|Female|XRT	AATAATGTAAAAAATCCAGGTAATGACATGTTTGCAGGACTAGCAAGAAGTAATCTTCATTCGCTTGATATTTCAAATGGTTACATTTTCTCTCTCAATTCTTTAATCTTTCGAAGTCTTGGTAATCTGGAATTGCTGAACCTTTTCAAAAACAAGATAAATCAAATCCAAAGGCAAGCATTTTTTGGCTTGGGAAACCTAAAAACTCTCAACCTCTCAAGTAATCTTTTAGGCGAGCTGTACGATTATACTTTTGAAGGTCTACATAGCATCATGTATATTGATTTACAGCAAAATCATATTGGGGCAATTGGTGAAAAATCATTCAGTAACTTAGTAAGTCTGAAAACAATTGATCTCCGAGACAACGCCATTAAAAAACTCCCTTTGTTTCCACAT…
Chinese Egret	TLR5-53.1|Male|XRT	AATAATGTAAAAAATCCAGGTAATGACATGTTTGCAGGACTAGCAAGAAGTAATCTTCATTCGCTTGATATTTCAAATGGTTACATTTTCTCTCTCAATTCTTTAATCTTTCGAAGTCTTGGTAATCTGGAATTGCTGAACCTTTTCAAAAACAAGATAAATCAAATCCAAAGGCAAGCATTTTTTGGCTTGGGAAACCTAAAAACTCTCAACCTCTCAAGTAATCTTTTAGGCGAGCTGTACGATTATACTTTTGAAGGTCTACATAGCATCATGTATATTGATTTACAGCAAAATCATATTGGGGCAATTGGTGAAAAATCATTCAGTAACTTAGTAAGTCTGAAAACAATTGATCTCCGAGACAACGCCATTAAAAAACTCCCTTTGTTTCCACAT…
Chinese Egret	TLR5-54.2|Female|XRT	AATAATGTAAAAAATCCAGGTAATGACATGTTTGCAGGACTAGCAAGAAGTAATCTTCATTCGCTTGATATTTCAAATGGTTACATTTTCTCTCTCAATTCTTTAATCTTTCGAAGTCTTGGTAATCTGGAATTGCTGAACCTTTTCAAAAACAAGATAAATCAAATCCAAAGGCAAGCATTTTTTGGCTTGGGAAACCTAAAAACTCTCAACCTCTCAAGTAATCTTTTAGGCGAGCTGTACGATTATACTTTTGAAGGTCTACATAGCATCATGTATATTGATTTACAGCAAAATCATATTGGGGCAATTGGTGAAAAATCATTCAGTAACTTAGTAAGTCTGAAAACAATTGATCTCCGAGACAACGCCATTAAAAAACTCCCTTTGTTTCCACAT…
Chinese Egret	TLR5-56.3|Male|XRT	AATAATGTAAAAAATCCAGGTAATGACATGTTTGCAGGACTAGCAAGAAGTAATCTTCATTCGCTTGATATTTCAAATGGTTACATTTTCTCTCTCAATTCTTTAATCTTTCGAAGTCTTGGTAATCTGGAATTGCTGAACCTTTTCAAAAACAAGATAAATCAAATCCAAAGGCAAGCATTTTTTGGCTTGGGAAACCTAAAAACTCTCAACCTCTCAAGTAATCTTTTAGGCGAGCTGTACGATTATACTTTTGAAGGTCTACATAGCATCATGTATATTGATTTACAGCAAAATCATATTGGGGCAATTGGTGAAAAATCATTCAGTAACTTAGTAAGTCTGAAAACAATTGATCTCCGAGACAACGCCATTAAAAAACTCCCTTTGTTTCCACAT…
Little Egret	TLR5-26.2|MTS	AATAATGTAAAAAATCCAGGTAATGACATGTTTGCAGGACTAGCAAGAAGTAATCTTCATTCGCTTGATATTTCAAATGGTTACATTTTCTCTCTCAATTCTTTAATCTTTCGAAGTCTTGGTAATCTGGAATTGCTGAACCTTTTCAAAAACAAGATAAATCAAATCCAAAGGCAAGCATTTTTTGGCTTGGGAAACCTAAAAACTCTCAACCTCTCAAGTAATCTTTTAGGCGAGCTGTACGATTATACTTTTGAAGGTCTACATAGCATCATGTATATTGATTTACAGCAAAATCATATTGGGGCAATTGGTGAAAAATCATTCAGTAACTTAGTAAGTCTGAAAACAATTGATCTCCGAGACAACGCCATTAAAAAACTCCCTTTGTTTCCACAT…
Little Egret	TLR5-28.1|MTS	AATAATGTAAAAAATCCAGGTAATGACATGTTTGCAGGACTAGCAAGAAGTAATCTTCATTCGCTTGATATTTCAAATGGTTACATTTTCTCTCTCAATTCTTTAATCTTTCGAAGTCTTGGTAATCTGGAATTGCTGAACCTTTTCAAAAACAAGATAAATCAAATCCAAAGGCAAGCATTTTTTGGCTTGGGAAACCTAAAAACTCTCAACCTCTCAAGTAATCTTTTAGGCGAGCTGTACGATTATACTTTTGAAGGTCTACATAGCATCATGTATATTGATTTACAGCAAAATCATATTGGGGCAATTGGTGAAAAATCATTCAGTAACTTAGTAAGTCTGAAAACAATTGATCTCCGAGACAACGCCATTAAAAAACTCCCTTTGTTTCCACAT…
Little Egret	TLR5-36.1|MTS	AATAATGTAAAAAATCCAGGTAATGACACGTTTGCAGGACTAGCAAGAAGTAATCTTCATTCGCTTGATATTTCAAATGGTTACATTTTCTCTCTCAATTCTTTAATCTTTCGAAGTCTTGGTAATCTGGAATTGCTGAACCTTTTCAAAAACAAGATAAATCAAATCCAAAGGCAAGCATTTTTTGGCTTGGGAAACCTAAAAACTCTCAACCTCTCAAGTAATCTTTTAGGCGAGCTGTACGATTATACTTTTGAAGGTCTACATAGCATCATGTATATTGATTTACAGCAAAATCATATTGGGGCAATTGGTGAAAAATCATTCAGTAACTTAGTAAGTCTGAAAACAATTGATCTCCGAGACAACGCCATTAAAAAACTCCCTTTGTTTCCACAT…
Little Egret	TLR5-58.1|MTS	AATAATGTAAAAAATCCAGGTAATGACACGTTTGCAGGACTAGCAAGAAGTAATCTTCATTCGCTTGATATTTCAAATGGTTACATTTTCTCTCTCAATTCTTTAATCTTTCGAAGTCTTGGTAATCTGGAATTGCTGAACCTTTTCAAAAACAAGATAAATCAAATCCAAAGGCAAGCATTTTTTGGCTTGGGAAACCTAAAAACTCTCAACCTCTCAAGTAATCTTTTAGGCGAGCTGTACGATTATACTTTTGAAGGTCTACATAGCATCATGTATATTGATTTACAGCAAAATCATATTGGGGCAATTGGTGAAAAATCATTCAGTAACTTAGTAAGTCTGAAAACAATTGATCTCCGAGACAACGCCATTAAAAAACTCCCTTTGTTTCCACAT…
Little Egret	TLR5-89.1|MTS	AATAATGTAAAAAATCCAGGTAATGACACGTTTGCAGGACTAGCAAGAAGTAATCTTCATTCGCTTGATATTTCAAATGGTTACATTTTCTCTCTCAATTCTTTAATCTTTCGAAGTCTTGGTAATCTGGAATTGCTGAACCTTTTCAAAAACAAGATAAATCAAATCCAAAGGCAAGCATTTTTTGGCTTGGGAAACCTAAAAACTCTCAACCTCTCAAGTAATCTTTTAGGCGAGCTGTACGATTATACTTTTGAAGGTCTACATAGCATCATGTATATTGATTTACAGCAAAATCATATTGGGGCAATTGGTGAAAAATCATTCAGTAACTTAGTAAGTCTGAAAACAATTGATCTCCGAGACAACGCCATTAAAAAACTCCCTTTGTTTCCACAT…
Little Egret	TLR5-94.1|MTS	AATAATGTAAAAAATCCAGGTAATGACACGTTTGCAGGACTAGCAAGAAGTAATCTTCATTCGCTTGATATTTCAAATGGTTACATTTTCTCTCTCAATTCTTTAATCTTTCGAAGTCTTGGTAATCTGGAATTGCTGAACCTTTTCAAAAACAAGATAAATCAAATCCAAAGGCAAGCATTTTTTGGCTTGGGAAACCTAAAAACTCTCAACCTCTCAAGTAATCTTTTAGGCGAGCTGTACGATTATACTTTTGAAGGTCTACATAGCATCATGTATATTGATTTACAGCAAAATCATATTGGGGCAATTGGTGAAAAATCATTCAGTAACTTAGTAAGTCTGAAAACAATTGATCTCCGAGACAACGCCATTAAAAAACTCCCTTTGTTTCCACAT…
Little Egret	TLR5-469.1|MTS	AATAATGTAAAAAATCCAGGTAATGACACGTTTGCAGGACTAGCAAGAAGTAATCTTCATTCGCTTGATATTTCAAATGGTTACATTTTCTCTCTCAATTCTTTAATCTTTCGAAGTCTTGGTAATCTGGAATTGCTGAACCTTTTCAAAAACAAGATAAATCAAATCCAAAGGCAAGCATTTTTTGGCTTGGGAAACCTAAAAACTCTCAACCTCTCAAGTAATCTTTTAGGCGAGCTGTACGATTATACTTTTGAAGGTCTACATAGCATCATGTATATTGATTTACAGCAAAATCATATTGGGGCAATTGGTGAAAAATCATTCAGTAACTTAGTAAGTCTGAAAACAATTGATCTCCGAGACAACGCCATTAAAAAACTCCCTTTGTTTCCACAT…
Little Egret	TLR5-D1.1|MTS	AATAATGTAAAAAATCCAGGTAATGACACGTTTGCAGGACTAGCAAGAAGTAATCTTCATTCGCTTGATATTTCAAATGGTTACATTTTCTCTCTCAATTCTTTAATCTTTCGAAGTCTTGGTAATCTGGAATTGCTGAACCTTTTCAAAAACAAGATAAATCAAATCCAAAGGCAAGCATTTTTTGGCTTGGGAAACCTAAAAACTCTCAACCTCTCAAGTAATCTTTTAGGCGAGCTGTACGATTATACTTTTGAAGGTCTACATAGCATCATGTATATTGATTTACAGCAAAATCATATTGGGGCAATTGGTGAAAAATCATTCAGTAACTTAGTAAGTCTGAAAACAATTGATCTCCGAGACAACGCCATTAAAAAACTCCCTTTGTTTCCACAT…
Little Egret	TLR5-G.1|MTS	AATAATGTAAAAAATCCAGGTAATGACACGTTTGCAGGACTAGCAAGAAGTAATCTTCATTCGCTTGATATTTCAAATGGTTACATTTTCTCTCTCAATTCTTTAATCTTTCGAAGTCTTGGTAATCTGGAATTGCTGAACCTTTTCAAAAACAAGATAAATCAAATCCAAAGGCAAGCATTTTTTGGCTTGGGAAACCTAAAAACTCTCAACCTCTCAAGTAATCTTTTAGGCGAGCTGTACGATTATACTTTTGAAGGTCTACATAGCATCATGTATATTGATTTACAGCAAAATCATATTGGGGCAATTGGTGAAAAATCATTCAGTAACTTAGTAAGTCTGAAAACAATTGATCTCCGAGACAACGCCATTAAAAAACTCCCTTTGTTTCCACAT…
Little Egret	TLR5-V.1|MTS	AATAATGTAAAAAATCCAGGTAATGACACGTTTGCAGGACTAGCAAGAAGTAATCTTCATTCGCTTGATATTTCAAATGGTTACATTTTCTCTCTCAATTCTTTAATCTTTCGAAGTCTTGGTAATCTGGAATTGCTGAACCTTTTCAAAAACAAGATAAATCAAATCCAAAGGCAAGCATTTTTTGGCTTGGGAAACCTAAAAACTCTCAACCTCTCAAGTAATCTTTTAGGCGAGCTGTACGATTATACTTTTGAAGGTCTACATAGCATCATGTATATTGATTTACAGCAAAATCATATTGGGGCAATTGGTGAAAAATCATTCAGTAACTTAGTAAGTCTGAAAACAATTGATCTCCAAGACAACGCCATTAAAAAACTCCCTTTGTTTCCACAT…
Little Egret	TLR5-1|XY	AATAATGTAAAAAATCCAGGTAATGACACGTTTGCAGGACTAGCAAGAAGTAATCTTCATTCGCTTGATATTTCAAATGGTTACATTTTCTCTCTCAATTCTTTAATCTTTCGAAGTCTTGGTAATCTGGAATTGCTGAACCTTTTCAAAAACAAGATAAATCAAATCCAAAGGCAAGCATTTTTTGGCTTGGGAAACCTAAAAACTCTCAACCTCTCAAGTAATCTTTTAGGCGAGCTGTACGATTATACTTTTGAAGGTCTACATAGCATCATGTATATTGATTTACAGCAAAATCATATTGGGGCAATTGGTGAAAAATCATTCAGTAACTTAGTAAGTCTGAAAACAATTGATCTCCGAGACAACGCCATTAAAAAACTCCCTTTGTTTCCACAT…
Little Egret	TLR5-2|XY	AATAATGTAAAAAATCCAGGTAATGACACGTTTGCAGGACTAGCAAGAAGTAATCTTCATTCGCTTGATATTTCAAATGGTTACATTTTCTCTCTCAATTCTTTAATCTTTCGAAGTCTTGGTAATCTGGAATTGCTGAACCTTTTCAAAAACAAGATAAATCAAATCCAAAGGCAAGCATTTTTTGGCTTGGGAAACCTAAAAACTCTCAACCTCTCAAGTAATCTTTTAGGCGAGCTGTACGATTATACTTTTGAAGGTCTACATAGCATCATGTATATTGATTTACAGCAAAATCATATTGGGGCAATTGGTGAAAAATCATTCAGTAACTTAGTAAGTCTGAAAACAATTGATCTCCGAGACAACGCCATTAAAAAACTCCCTTTGTTTCCACAT…
Little Egret	TLR5-3|XY	AATAATGTAAAAAATCCAGGTAATGACACGTTTGCAGGACTAGCAAGAAGTAATCTTCATTCGCTTGATATTTCAAATGGTTACATTTTCTCTCTCAATTCTTTAATCTTTCGAAGTCTTGGTAATCTGGAATTGCTGAACCTTTTCAAAAACAAGATAAATCAAATCCAAAGGCAAGCATTTTTTGGCTTGGGAAACCTAAAAACTCTCAACCTCTCAAGTAATCTTTTAGGCGAGCTGTACGATTATACTTTTGAAGGTCTACATAGCATCATGTATATTGATTTACAGCAAAATCATATTGGGGCAATTGGTGAAAAATCATTCAGTAACTTAGTAAGTCTGAAAACAATTGATCTCCGAGACAACGCCATTAAAAAACTCCCTTTGTTTCCACAT…
Little Egret	TLR5-4|XY	AATAATGTAAAAAATCCAGGTAATGACACGTTTGCAGGACTAGCAAGAAGTAATCTTCATTCGCTTGATATTTCAAATGGTTACATTTTCTCTCTCAATTCTTTAATCTTTCGAAGTCTTGGTAATCTGGAATTGCTGAACCTTTTCAAAAACAAGATAAATCAAATCCAAAGGCAAGCATTTTTTGGCTTGGGAAACCTAAAAACTCTCAACCTCTCAAGTAATCTTTTAGGCGAGCTGTACGATTATACTTTTGAAGGTCTACATAGCATCATGTATATTGATTTACAGCAAAATCATATTGGGGCAATTGGTGAAAAATCATTCAGTAACTTAGTAAGTCTGAAAACAATTGATCTCCGAGACAACGCCATTAAAAAACTCCCTTTGTTTCCACAT…
Little Egret	TLR5-5|XY	AATAATGTAAAAAATCCAGGTAATGACACGTTTGCAGGACTAGCAAGAAGTAATCTTCATTCGCTTGATATTTCAAATGGTTACATTTTCTCTCTCAATTCTTTAATCTTTCGAAGTCTTGGTAATCTGGAATTGCTGAACCTTTTCAAAAACAAGATAAATCAAATCCAAAGGCAAGCATTTTTTGGCTTGGGAAACCTAAAAACTCTCAACCTCTCAAGTAATCTTTTAGGCGAGCTGTACGATTATACTTTTGAAGGTCTACATAGCATCATGTATATTGATTTACAGCAAAATCATATTGGGGCAATTGGTGAAAAATCATTCAGTAACTTAGTAAGTCTGAAAACAATTGATCTCCGAGACAACGCCATTAAAAAACTCCCTTTGTTTCCACAT…
Little Egret	TLR5-6|XY	AATAATGTAAAAAATCCAGGTAATGACACGTTTGCAGGACTAGCAAGAAGTAATCTTCATTCGCTTGATATTTCAAATGGTTACATTTTCTCTCTCAATTCTTTAATCTTTCGAAGTCTTGGTAATCTGGAATTGCTGAACCTTTTCAAAAACAAGATAAATCAAATCCAAAGGCAAGCATTTTTTGGCTTGGGAAACCTAAAAACTCTCAACCTCTCAAGTAATCTTTTAGGCGAGCTGTACGATTATACTTTTGAAGGTCTACATAGCATCATGTATATTGATTTACAGCAAAATCATATTGGGGCAATTGGTGAAAAATCATTCAGTAACTTAGTAAGTCTGAAAACAATTGATCTCCGAGACAACGCCATTAAAAAACTCCCTTTGTTTCCACAT…
Little Egret	TLR5-7|XY	AATAATGTAAAAAATCCAGGTAATGACACGTTTGCAGGACTAGCAAGAAGTAATCTTCATTCGCTTGATATTTCAAATGGTTACATTTTCTCTCTCAATTCTTTAATCTTTCGAAGTCTTGGTAATCTGGAATTGCTGAACCTTTTCAAAAACAAGATAAATCAAATCCAAAGGCAAGCATTTTTTGGCTTGGGAAACCTAAAAACTCTCAACCTCTCAAGTAATCTTTTAGGCGAGCTGTACGATTATACTTTTGAAGGTCTACATAGCATCATGTATATTGATTTACAGCAAAATCATATTGGGGCAATTGGTGAAAAATCATTCAGTAACTTAGTAAGTCTGAAAACAATTGATCTCCGAGACAACGCCATTAAAAAACTCCCTTTGTTTCCACAT…
Little Egret	TLR5-8|XY	AATAATGTAAAAAATCCAGGTAATGACACGTTTGCAGGACTAGCAAGAAGTAATCTTCATTCGCTTGATATTTCAAATGGTTACATTTTCTCTCTCAATTCTTTAATCTTTCGAAGTCTTGGTAATCTGGAATTGCTGAACCTTTTCAAAAACAAGATAAATCAAATCCAAAGGCAAGCATTTTTTGGCTTGGGAAACCTAAAAACTCTCAACCTCTCAAGTAATCTTTTAGGCGAGCTGTACGATTATACTTTTGAAGGTCTACATAGCATCATGTATATTGATTTACAGCAAAATCATATTGGGGCAATTGGTGAAAAATCATTCAGTAACTTAGTAAGTCTGAAAACAATTGATCTCCGAGACAACGCCATTAAAAAACTCCCTTTGTTTCCACAT…
Little Egret	TLR5-9|XY	AATAATGTAAAAAATCCAGGTAATGACACGTTTGCAGGACTAGCAAGAAGTAATCTTCATTCGCTTGATATTTCAAATGGTTACATTTTCTCTCTCAATTCTTTAATCTTTCGAAGTCTTGGTAATCTGGAATTGCTGAACCTTTTCAAAAACAAGATAAATCAAATCCAAAGGCAAGCATTTTTTGGCTTGGGAAACCTAAAAACTCTCAACCTCTCAAGTAATCTTTTAGGCGAGCTGTACGATTATACTTTTGAAGGTCTACATAGCATCATGTATATTGATTTACAGCAAAATCATATTGGGGCAATTGGTGAAAAATCATTCAGTAACTTAGTAAGTCTGAAAACAATTGATCTCCGAGACAACGCCATTAAAAAACTCCCTTTGTTTCCACAT…
Little Egret	TLR5-10|XY	AATAATGTAAAAAATCCAGGTAATGACACGTTTGCAGGACTAGCAAGAAGTAATCTTCATTCGCTTGATATTTCAAATGGTTACATTTTCTCTCTCAATTCTTTAATCTTTCGAAGTCTTGGTAATCTGGAATTGCTGAACCTTTTCAAAAACAAGATAAATCAAATCCAAAGGCAAGCATTTTTTGGCTTGGGAAACCTAAAAACTCTCAACCTCTCAAGTAATCTTTTAGGCGAGCTGTACGATTATACTTTTGAAGGTCTACATAGCATCATGTATATTGATTTACAGCAAAATCATATTGGGGCAATTGGTGAAAAATCATTCAGTAACTTAGTAAGTCTGAAAACAATTGATCTCCGAGACAACGCCATTAAAAAACTCCCTTTGTTTCCACAT…

## Sheet: TLR7
Chinese Egret	TLR7-1.1|Male|CY	ATGTATTCTCCATCCTTGAATCTGTCTAAGACATTTTCCTCCCTCTCTAACCTGGAAACCCTGAGGGTCAAGGGTTATGTCTTTAAAGAACTGAGAGAAGGAAATCTAGCTCCGTTACTCAATCTTAGAAATCTAACAGTGTTGGATCTCGGGACTAATTTTATTAAAGTTGCTAACCTGAGCTTGCTCAAAAAATTCCGAGCTCTTAAATTCATAGACCTCTCAGTCAATAAAATTTCTCCTTCTTCGGGTGAAAGCAACTTCTATGGATTTTGTTCTAACCCTAGGATTTCAGTAGAGCAATACAACAGGCAAGTATTACAAGAGATGCATTACTTCAGGTATGATGTGTATGGGCGAAGCTGCAGGTCCAAAGACAAGGAGGCTGCTTCCTACCAA…
Chinese Egret	TLR7-2.1|Female|CY	ATGTATTCTCCATCCTTGAATCTGTCTAAGACATTTTCCTCCCTCTCTAACCTGGAAACCCTGAGGGTCAAGGGTTATGTCTTTAAAGAACTGAGAGAAGGAAATCTAGCTCCGTTACTCAATCTTAGAAATCTAACAGTGTTGGATCTCGGGACTAATTTTATTAAAGTTGCTAACCTGAGCTTGCTCAAAAAATTCCGAGCTCTTAAATTCATAGACCTCTCAGTCAATAAAATTTCTCCTTCTTCGGGTGAAAGCAACTTCTATGGATTTTGTTCTAACCCTAGGATTTCAGTAGAGCAATACAACAGGCAAGTATTACAAGAGATGCATTACTTCAGGTATGATGTGTATGGGCGAAGCTGCAGGTCCAAAGACAAGGAGGCTGCTTCCTACCAA…
Chinese Egret	TLR7-3.2|Male|CY	ATGTATTCTCCATCCTTGAATCTGTCTAAGACATTTTCCTCCCTCTCTAACCTGGAAACCCTGAGGGTCAAGGGTTATGTCTTTAAAGAACTGAGAGAAGGAAATCTAGCTCCGTTACTCAATCTTAGAAATCTAACAGTGTTGGATCTCGGGACTAATTTTATTAAAGTTGCTAACCTGAGCTTGCTCAAAAAATTCCGAGCTCTTAAATTCATAGACCTCTCAGTCAATAAAATTTCTCCTTCTTCGGGTGAAAGCAACTTCTATGGATTTTGTTCTAACCCTAGGATTTCAGTAGAGCAATACAACAGGCAAGTATTACAAGAGATGCATTACTTCAGGTATGATGTGTATGGGCGAAGCTGCAGGTCCAAAGACAAGGAGGCTGCTTCCTACCAA…
Chinese Egret	TLR7-4.1|Female|CY	ATGTATTCTCCATCCTTGAATCTGTCTAAGACATTTTCCTCCCTCTCTAACCTGGAAACCCTGAGGGTCAAGGGTTATGTCTTTAAAGAACTGAGAGAAGGAAATCTAGCTCCGTTACTCAATCTTAGAAATCTAACAGTGTTGGATCTCGGGACTAATTTTATTAAAGTTGCTAACCTGAGCTTGCTCAAAAAATTCCGAGCTCTTAAATTCATAGACCTCTCAGTCAATAAAATTTCTCCTTCTTCGGGTGAAAGCAACTTCTATGGATTTTGTTCTAACCCTAGGATTTCAGTAGAGCAATACAACAGGCAAGTATTACAAGAGATGCATTACTTCAGGTATGATGTGTATGGGCGAAGCTGCAGGTCCAAAGACAAGGAGGCTGCTTCCTACCAA…
Chinese Egret	TLR7-5.3|Female|CY	ATGTATTCTCCATCCTTGAATCTGTCTAAGACATTTTCCTCCCTCTCTAACCTGGAAACCCTGAGGGTCAAGGGTTATGTCTTTAAAGAACTGAGAGAAGGAAATCTAGCTCCGTTACTCAATCTTAGAAATCTAACAGTGTTGGATCTCGGGACTAATTTTATTAAAGTTGCTAACCTGAGCTTGCTCAAAAAATTCCGAGCTCTTAAATTCATAGACCTCTCAGTCAATAAAATTTCTCCTTCTTCGGGTGAAAGCAACTTCTATGGATTTTGTTCTAACCCTAGGATTTCAGTAGAGCAATACAACAGGCAAGTATTACAAGAGATGCATTACTTCAGGTATGATGTGTATGGGCGAAGCTGCAGGTCCAAAGACAAGGAGGCTGCTTCCTACCAA…
Chinese Egret	TLR7-6.1|Female|CY	ATGTATTCTCCATCCTTGAATCTGTCTAAGACATTTTCCTCCCTCTCTAACCTGGAAACCCTGAGGGTCAAGGGTTATGTCTTTAAAGAACTGAGAGAAGGAAATCTAGCTCCGTTACTCAATCTTAGAAATCTAACAGTGTTGGATCTCGGGACTAATTTTATTAAAGTTGCTAACCTGAGCTTGCTCAAAAAATTCCGAGCTCTTAAATTCATAGACCTCTCAGTCAATAAAATTTCTCCTTCTTCGGGTGAAAGCAACTTCTATGGATTTTGTTCTAACCCTAGGATTTCAGTAGAGCAATACAACAGGCAAGTATTACAAGAGATGCATTACTTCAGGTATGATGTGTATGGGCGAAGCTGCAGGTCCAAAGACAAGGAGGCTGCTTCCTACCAA…
Chinese Egret	TLR7-9.2|Female|CY	ATGTATTCTCCATCCTTGAATCTGTCTAAGACATTTTCCTCCCTCTCTAACCTGGAAACCCTGAGGGTCAAGGGTTATGTCTTTAAAGAACTGAGAGAAGGAAATCTAGCTCCGTTACTCAATCTTAGAAATCTAACAGTGTTGGATCTCGGGACTAATTTTATTAAAGTTGCTAACCTGAGCTTGCTCAAAAAATTCCGAGCTCTTAAATTCATAGACCTCTCAGTCAATAAAATTTCTCCTTCTTCGGGTGAAAGCAACTTCTATGGATTTTGTTCTAACCCTAGGATTTCAGTAGAGCAATACAACAGGCAAGTATTACAAGAGATGCATTACTTCAGGTATGATGTGTATGGGCGAAGCTGCAGGTCCAAAGACAAGGAGGCTGCTTCCTACCAA…
Chinese Egret	TLR7-10.3|Female|CY	ATGTATTCTCCATCCTTGAATCTGTCTAAGACATTTTCCTCCCTCTCTAACCTGGAAACCCTGAGGGTCAAGGGTTATGTCTTTAAAGAACTGAGAGAAGGAAATCTAGCTCCGTTACTCAATCTTAGAAATCTAACAGTGTTGGATCTCGGGACTAATTTTATTAAAGTTGCTAACCTGAGCTTGCTCAAAAAATTCCGAGCTCTTAAATTCATAGACCTCTCAGTCAATAAAATTTCTCCTTCTTCGGGTGAAAGCAACTTCTATGGATTTTGTTCTAACCCTAGGATTTCAGTAGAGCAATACAACAGGCAAGTATTACAAGAGATGCATTACTTCAGGTATGATGTGTATGGGCGAAGCTGCAGGTCCAAAGACAAGGAGGCTGCTTCCTACCAA…
Chinese Egret	TLR7-11.3|Female|CY	ATGTATTCTCCATCCTTGAATCTGTCTAAGACATTTTCCTCCCTCTCTAACCTGGAAACCCTGAGGGTCAAGGGTTATGTCTTTAAAGAACTGAGAGAAGGAAATCTAGCTCCGTTACTCAATCTTAGAAATCTAACAGTGTTGGATCTCGGGACTAATTTTATTAAAGTTGCTAACCTGAGCTTGCTCAAAAAATTCCGAGCTCTTAAATTCATAGACCTCTCAGTCAATAAAATTTCTCCTTCTTCGGGTGAAAGCAACTTCTATGGATTTTGTTCTAACCCTAGGATTTCAGTAGAGCAATACAACAGGCAAGTATTACAAGAGATGCATTACTTCAGGTATGATGTGTATGGGCGAAGCTGCAGGTCCAAAGACAAGGAGGCTGCTTCCTACCAA…
Chinese Egret	TLR7-12.2|Female|CY	ATGTATTCTCCATCCTTGAATCTGTCTAAGACATTTTCCTCCCTCTCTAACCTGGAAACCCTGAGGGTCAAGGGTTATGTCTTTAAAGAACTGAGAGAAGGAAATCTAGCTCCGTTACTCAATCTTAGAAATCTAACAGTGTTGGATCTCGGGACTAATTTTATTAAAGTTGCTAACCTGAGCTTGCTCAAAAAATTCCGAGCTCTTAAATTCATAGACCTCTCAGTCAATAAAATTTCTCCTTCTTCGGGTGAAAGCAACTTCTATGGATTTTGTTCTAACCCTAGGATTTCAGTAGAGCAATACAACAGGCAAGTATTACAAGAGATGCATTACTTCAGGTATGATGTGTATGGGCGAAGCTGCAGGTCCAAAGACAAGGAGGCTGCTTCCTACCAA…
Chinese Egret	TLR7-13.3|Female|CY	ATGTATTCTCCATCCTTGAATCTGTCTAAGACATTTTCCTCCCTCTCTAACCTGGAAACCCTGAGGGTCAAGGGTTATGTCTTTAAAGAACTGAGAGAAGGAAATCTAGCTCCGTTACTCAATCTTAGAAATCTAACAGTGTTGGATCTCGGGACTAATTTTATTAAAGTTGCTAACCTGAGCTTGCTCAAAAAATTCCGAGCTCTTAAATTCATAGACCTCTCAGTCAATAAAATTTCTCCTTCTTCGGGTGAAAGCAACTTCTATGGATTTTGTTCTAACCCTAGGATTTCAGTAGAGCAATACAACAGGCAAGTATTACAAGAGATGCATTACTTCAGGTATGATGTGTATGGGCGAAGCTGCAGGTCCAAAGACAAGGAGGCTGCTTCCTACCAA…
Chinese Egret	TLR7-19.2|Female|CY	ATGTATTCTCCATCCTTGAATCTGTCTAAGACATTTTCCTCCCTCTCTAACCTGGAAACCCTGAGGGTCAAGGGTTATGTCTTTAAAGAACTGAGAGAAGGAAATCTAGCTCCGTTACTCAATCTTAGAAATCTAACAGTGTTGGATCTCGGGACTAATTTTATTAAAGTTGCTAACCTGAGCTTGCTCAAAAAATTCCGAGCTCTTAAATTCATAGACCTCTCAGTCAATAAAATTTCTCCTTCTTCGGGTGAAAGCAACTTCTATGGATTTTGTTCTAACCCTAGGATTTCAGTAGAGCAATACAACAGGCAAGTATTACAAGAGATGCATTACTTCAGGTATGATGTGTATGGGCGAAGCTGCAGGTCCAAAGACAAGGAGGCTGCTTCCTACCAA…
Chinese Egret	TLR7-20.3|Female|CY	ATGTATTCTCCATCCTTGAATCTGTCTAAGACATTTTCCTCCCTCTCTAACCTGGAAACCCTGAGGGTCAAGGGTTATGTCTTTAAAGAACTGAGAGAAGGAAATCTAGCTCCGTTACTCAATCTTAGAAATCTAACAGTGTTGGATCTCGGGACTAATTTTATTAAAGTTGCTAACCTGAGCTTGCTCAAAAAATTCCGAGCTCTTAAATTCATAGACCTCTCAGTCAATAAAATTTCTCCTTCTTCGGGTGAAAGCAACTTCTATGGATTTTGTTCTAACCCTAGGATTTCAGTAGAGCAATACAACAGGCAAGTATTACAAGAGATGCATTACTTCAGGTATGATGTGTATGGGCGAAGCTGCAGGTCCAAAGACAAGGAGGCTGCTTCCTACCAA…
Chinese Egret	TLR7-21.2|Female|CY	ATGTATTCTCCATCCTTGAATCTGTCTAAGACATTTTCCTCCCTCTCTAACCTGGAAACCCTGAGGGTCAAGGGTTATGTCTTTAAAGAACTGAGAGAAGGAAATCTAGCTCCGTTACTCAATCTTAGAAATCTAACAGTGTTGGATCTCGGGACTAATTTTATTAAAGTTGCTAACCTGAGCTTGCTCAAAAAATTCCGAGCTCTTAAATTCATAGACCTCTCAGTCAATAAAATTTCTCCTTCTTCGGGTGAAAGCAACTTCTATGGATTTTGTTCTAACCCTAGGATTTCAGTAGAGCAATACAACAGGCAAGTATTACAAGAGATGCATTACTTCAGGTATGATGTGTATGGGCGAAGCTGCAGGTCCAAAGACAAGGAGGCTGCTTCCTACCAA…
Chinese Egret	TLR7-23.4|Female|CY	ATGTATTCTCCATCCTTGAATCTGTCTAAGACATTTTCCTCCCTCTCTAACCTGGAAACCCTGAGGGTCAAGGGTTATGTCTTTAAAGAACTGAGAGAAGGAAATCTAGCTCCGTTACTCAATCTTAGAAATCTAACAGTGTTGGATCTCGGGACTAATTTTATTAAAGTTGCTAACCTGAGCTTGCTCAAAAAATTCCGAGCTCTTAAATTCATAGACCTCTCAGTCAATAAAATTTCTCCTTCTTCGGGTGAAAGCAACTTCTATGGATTTTGTTCTAACCCTAGGATTTCAGTAGAGCAATACAACAGGCAAGTATTACAAGAGATGCATTACTTCAGGTATGATGTGTATGGGCGAAGCTGCAGGTCCAAAGACAAGGAGGCTGCTTCCTACCAA…
Chinese Egret	TLR7-091.2|Female|CY	ATGTATTCTCCATCCTTGAATCTGTCTAAGACATTTTCCTCCCTCTCTAACCTGGAAACCCTGAGGGTCAAGGGTTATGTCTTTAAAGAACTGAGAGAAGGAAATCTAGCTCCGTTACTCAATCTTAGAAATCTAACAGTGTTGGATCTCGGGACTAATTTTATTAAAGTTGCTAACCTGAGCTTGCTCAAAAAATTCCGAGCTCTTAAATTCATAGACCTCTCAGTCAATAAAATTTCTCCTTCTTCGGGTGAAAGCAACTTCTATGGATTTTGTTCTAACCCTAGGATTTCAGTAGAGCAATACAACAGGCAAGTATTACAAGAGATGCATTACTTCAGGTATGATGTGTATGGGCGAAGCTGCAGGTCCAAAGACAAGGAGGCTGCTTCCTACCAA…
Chinese Egret	TLR7-092.2|Male|CY	ATGTATTCTCCATCCTTGAATCTGTCTAAGACATTTTCCTCCCTCTCTAACCTGGAAACCCTGAGGGTCAAGGGTTATGTCTTTAAAGAACTGAGAGAAGGAAATCTAGCTCCGTTACTCAATCTTAGAAATCTAACAGTGTTGGATCTCGGGACTAATTTTATTAAAGTTGCTAACCTGAGCTTGCTCAAAAAATTCCGAGCTCTTAAATTCATAGACCTCTCAGTCAATAAAATTTCTCCTTCTTCGGGTGAAAGCAACTTCTATGGATTTTGTTCTAACCCTAGGATTTCAGTAGAGCAATACAACAGGCAAGTATTACAAGAGATGCATTACTTCAGGTATGATGTGTATGGGCGAAGCTGCAGGTCCAAAGACAAGGAGGCTGCTTCCTACCAA…
Chinese Egret	TLR7-093.3|Female|CY	ATGTATTCTCCATCCTTGAATCTGTCTAAGACATTTTCCTCCCTCTCTAACCTGGAAACCCTGAGGGTCAAGGGTTATGTCTTTAAAGAACTGAGAGAAGGAAATCTAGCTCCGTTACTCAATCTTAGAAATCTAACAGTGTTGGATCTCGGGACTAATTTTATTAAAGTTGCTAACCTGAGCTTGCTCAAAAAATTCCGAGCTCTTAAATTCATAGACCTCTCAGTCAATAAAATTTCTCCTTCTTCGGGTGAAAGCAACTTCTATGGATTTTGTTCTAACCCTAGGATTTCAGTAGAGCAATACAACAGGCAAGTATTACAAGAGATGCATTACTTCAGGTATGATGTGTATGGGCGAAGCTGCAGGTCCAAAGACAAGGAGGCTGCTTCCTACCAA…
Chinese Egret	TLR7-094.1|Male|CY	ATGTATTCTCCATCCTTGAATCTGTCTAAGACATTTTCCTCCCTCTCTAACCTGGAAACCCTGAGGGTCAAGGGTTATGTCTTTAAAGAACTGAGAGAAGGAAATCTAGCTCCGTTACTCAATCTTAGAAATCTAACAGTGTTGGATCTCGGGACTAATTTTATTAAAGTTGCTAACCTGAGCTTGCTCAAAAAATTCCGAGCTCTTAAATTCATAGACCTCTCAGTCAATAAAATTTCTCCTTCTTCGGGTGAAAGCAACTTCTATGGATTTTGTTCTAACCCTAGGATTTCAGTAGAGCAATACAACAGGCAAGTATTACAAGAGATGCATTACTTCAGGTATGATGTGTATGGGCGAAGCTGCAGGTCCAAAGACAAGGAGGCTGCTTCCTACCAA…
Chinese Egret	TLR7-095.1|Male|CY	ATGTATTCTCCATCCTTGAATCTGTCTAAGACATTTTCCTCCCTCTCTAACCTGGAAACCCTGAGGGTCAAGGGTTATGTCTTTAAAGAACTGAGAGAAGGAAATCTAGCTCCGTTACTCAATCTTAGAAATCTAACAGTGTTGGATCTCGGGACTAATTTTATTAAAGTTGCTAACCTGAGCTTGCTCAAAAAATTCCGAGCTCTTAAATTCATAGACCTCTCAGTCAATAAAATTTCTCCTTCTTCGGGTGAAAGCAACTTCTATGGATTTTGTTCTAACCCTAGGATTTCAGTAGAGCAATACAACAGGCAAGTATTACAAGAGATGCATTACTTCAGGTATGATGTGTATGGGCGAAGCTGCAGGTCCAAAGACAAGGAGGCTGCTTCCTACCAA…
Chinese Egret	TLR7-097.3|Male|CY	ATGTATTCTCCATCCTTGAATCTGTCTAAGACATTTTCCTCCCTCTCTAACCTGGAAACCCTGAGGGTCAAGGGTTATGTCTTTAAAGAACTGAGAGAAGGAAATCTAGCTCCGTTACTCAATCTTAGAAATCTAACAGTGTTGGATCTCGGGACTAATTTTATTAAAGTTGCTAACCTGAGCTTGCTCAAAAAATTCCGAGCTCTTAAATTCATAGACCTCTCAGTCAATAAAATTTCTCCTTCTTCGGGTGAAAGCAACTTCTATGGATTTTGTTCTAACCCTAGGATTTCAGTAGAGCAATACAACAGGCAAGTATTACAAGAGATGCATTACTTCAGGTATGATGTGTATGGGCGAAGCTGCAGGTCCAAAGACAAGGAGGCTGCTTCCTACCAA…
Chinese Egret	TLR7-098.1|Female|CY	ATGTATTCTCCATCCTTGAATCTGTCTAAGACATTTTCCTCCCTCTCTAACCTGGAAACCCTGAGGGTCAAGGGTTATGTCTTTAAAGAACTGAGAGAAGGAAATCTAGCTCCGTTACTCAATCTTAGAAATCTAACAGTGTTGGATCTCGGGACTAATTTTATTAAAGTTGCTAACCTGAGCTTGCTCAAAAAATTCCGAGCTCTTAAATTCATAGACCTCTCAGTCAATAAAATTTCTCCTTCTTCGGGTGAAAGCAACTTCTATGGATTTTGTTCTAACCCTAGGATTTCAGTAGAGCAATACAACAGGCAAGTATTACAAGAGATGCATTACTTCAGGTATGATGTGTATGGGCGAAGCTGCAGGTCCAAAGACAAGGAGGCTGCTTCCTACCAA…
Chinese Egret	TLR7-099.1|Male|CY	ATGTATTCTCCATCCTTGAATCTGTCTAAGACATTTTCCTCCCTCTCTAACCTGGAAACCCTGAGGGTCAAGGGTTATGTCTTTAAAGAACTGAGAGAAGGAAATCTAGCTCCGTTACTCAATCTTAGAAATCTAACAGTGTTGGATCTCGGGACTAATTTTATTAAAGTTGCTAACCTGAGCTTGCTCAAAAAATTCCGAGCTCTTAAATTCATAGACCTCTCAGTCAATAAAATTTCTCCTTCTTCGGGTGAAAGCAACTTCTATGGATTTTGTTCTAACCCTAGGATTTCAGTAGAGCAATACAACAGGCAAGTATTACAAGAGATGCATTACTTCAGGTATGATGTGTATGGGCGAAGCTGCAGGTCCAAAGACAAGGAGGCTGCTTCCTACCAA…
Chinese Egret	TLR7-0910.1|Female|CY	ATGTATTCTCCATCCTTGAATCTGTCTAAGACATTTTCCTCCCTCTCTAACCTGGAAACCCTGAGGGTCAAGGGTTATGTCTTTAAAGAACTGAGAGAAGGAAATCTAGCTCCGTTACTCAATCTTAGAAATCTAACAGTGTTGGATCTCGGGACTAATTTTATTAAAGTTGCTAACCTGAGCTTGCTCAAAAAATTCCGAGCTCTTAAATTCATAGACCTCTCAGTCAATAAAATTTCTCCTTCTTCGGGTGAAAGCAACTTCTATGGATTTTGTTCTAACCCTAGGATTTCAGTAGAGCAATACAACAGGCAAGTATTACAAGAGATGCATTACTTCAGGTATGATGTGTATGGGCGAAGCTGCAGGTCCAAAGACAAGGAGGCTGCTTCCTACCAA…
Chinese Egret	TLR7-0911.1|Female|CY	ATGTATTCTCCATCCTTGAATCTGTCTAAGACATTTTCCTCCCTCTCTAACCTGGAAACCCTGAGGGTCAAGGGTTATGTCTTTAAAGAACTGAGAGAAGGAAATCTAGCTCCGTTACTCAATCTTAGAAATCTAACAGTGTTGGATCTCGGGACTAATTTTATTAAAGTTGCTAACCTGAGCTTGCTCAAAAAATTCCGAGCTCTTAAATTCATAGACCTCTCAGTCAATAAAATTTCTCCTTCTTCGGGTGAAAGCAACTTCTATGGATTTTGTTCTAACCCTAGGATTTCAGTAGAGCAATACAACAGGCAAGTATTACAAGAGATGCATTACTTCAGGTATGATGTGTATGGGCGAAGCTGCAGGTCCAAAGACAAGGAGGCTGCTTCCTACCAA…
Chinese Egret	TLR7-0912.1|Female|CY	ATGTATTCTCCATCCTTGAATCTGTCTAAGACATTTTCCTCCCTCTCTAACCTGGAAACCCTGAGGGTCAAGGGTTATGTCTTTAAAGAACTGAGAGAAGGAAATCTAGCTCCGTTACTCAATCTTAGAAATCTAACAGTGTTGGATCTCGGGACTAATTTTATTAAAGTTGCTAACCTGAGCTTGCTCAAAAAATTCCGAGCTCTTAAATTCATAGACCTCTCAGTCAATAAAATTTCTCCTTCTTCGGGTGAAAGCAACTTCTATGGATTTTGTTCTAACCCTAGGATTTCAGTAGAGCAATACAACAGGCAAGTATTACAAGAGATGCATTACTTCAGGTATGATGTGTATGGGCGAAGCTGCAGGTCCAAAGACAAGGAGGCTGCTTCCTACCAA…
Chinese Egret	TLR7-0913.2|Male|CY	ATGTATTCTCCATCCTTGAATCTGTCTAAGACATTTTCCTCCCTCTCTAACCTGGAAACCCTGAGGGTCAAGGGTTATGTCTTTAAAGAACTGAGAGAAGGAAATCTAGCTCCGTTACTCAATCTTAGAAATCTAACAGTGTTGGATCTCGGGACTAATTTTATTAAAGTTGCTAACCTGAGCTTGCTCAAAAAATTCCGAGCTCTTAAATTCATAGACCTCTCAGTCAATAAAATTTCTCCTTCTTCGGGTGAAAGCAACTTCTATGGATTTTGTTCTAACCCTAGGATTTCAGTAGAGCAATACAACAGGCAAGTATTACAAGAGATGCATTACTTCAGGTATGATGTGTATGGGCGAAGCTGCAGGTCCAAAGACAAGGAGGCTGCTTCCTACCAA…
Chinese Egret	TLR7-0914.1|Male|CY	ATGTATTCTCCATCCTTGAATCTGTCTAAGACATTTTCCTCCCTCTCTAACCTGGAAACCCTGAGGGTCAAGGGTTATGTCTTTAAAGAACTGAGAGAAGGAAATCTAGCTCCGTTACTCAATCTTAGAAATCTAACAGTGTTGGATCTCGGGACTAATTTTATTAAAGTTGCTAACCTGAGCTTGCTCAAAAAATTCCGAGCTCTTAAATTCATAGACCTCTCAGTCAATAAAATTTCTCCTTCTTCGGGTGAAAGCAACTTCTATGGATTTTGTTCTAACCCTAGGATTTCAGTAGAGCAATACAACAGGCAAGTATTACAAGAGATGCATTACTTCAGGTATGATGTGTATGGGCGAAGCTGCAGGTCCAAAGACAAGGAGGCTGCTTCCTACCAA…
Chinese Egret	TLR7-0915.2|Male|CY	ATGTATTCTCCATCCTTGAATCTGTCTAAGACATTTTCCTCCCTCTCTAACCTGGAAACCCTGAGGGTCAAGGGTTATGTCTTTAAAGAACTGAGAGAAGGAAATCTAGCTCCGTTACTCAATCTTAGAAATCTAACAGTGTTGGATCTCGGGACTAATTTTATTAAAGTTGCTAACCTGAGCTTGCTCAAAAAATTCCGAGCTCTTAAATTCATAGACCTCTCAGTCAATAAAATTTCTCCTTCTTCGGGTGAAAGCAACTTCTATGGATTTTGTTCTAACCCTAGGATTTCAGTAGAGCAATACAACAGGCAAGTATTACAAGAGATGCATTACTTCAGGTATGATGTGTATGGGCGAAGCTGCAGGTCCAAAGACAAGGAGGCTGCTTCCTACCAA…
Chinese Egret	TLR7-0918.1|Female|CY	ATGTATTCTCCATCCTTGAATCTGTCTAAGACATTTTCCTCCCTCTCTAACCTGGAAACCCTGAGGGTCAAGGGTTATGTCTTTAAAGAACTGAGAGAAGGAAATCTAGCTCCGTTACTCAATCTTAGAAATCTAACAGTGTTGGATCTCGGGACTAATTTTATTAAAGTTGCTAACCTGAGCTTGCTCAAAAAATTCCGAGCTCTTAAATTCATAGACCTCTCAGTCAATAAAATTTCTCCTTCTTCGGGTGAAAGCAACTTCTATGGATTTTGTTCTAACCCTAGGATTTCAGTAGAGCAATACAACAGGCAAGTATTACAAGAGATGCATTACTTCAGGTATGATGTGTATGGGCGAAGCTGCAGGTCCAAAGACAAGGAGGCTGCTTCCTACCAA…
Chinese Egret	TLR7-2.3|Female|RY	ATGTATTCTCCATCCTTGAATCTGTCTAAGACATTTTCCTCCCTCTCTAACCTGGAAACCCTGAGGGTCAAGGGTTATGTCTTTAAAGAACTGAGAGAAGGAAATCTAGCTCCGTTACTCAATCTTAGAAATCTAACAGTGTTGGATCTCGGGACTAATTTTATTAAAGTTGCTAACCTGAGCTTGCTCAAAAAATTCCGAGCTCTTAAATTCATAGACCTCTCAGTCAATAAAATTTCTCCTTCTTCGGGTGAAAGCAACTTCTATGGATTTTGTTCTAACCCTAGGATTTCAGTAGAGCAATACAACAGGCAAGTATTACAAGAGATGCATTACTTCAGGTATGATGTGTATGGGCGAAGCTGCAGGTCCAAAGACAAGGAGGCTGCTTCCTACCAA…
Chinese Egret	TLR7-3.1|Female|RY	ATGTATTCTCCATCCTTGAATCTGTCTAAGACATTTTCCTCCCTCTCTAACCTGGAAACCCTGAGGGTCAAGGGTTATGTCTTTAAAGAACTGAGAGAAGGAAATCTAGCTCCGTTACTCAATCTTAGAAATCTAACAGTGTTGGATCTCGGGACTAATTTTATTAAAGTTGCTAACCTGAGCTTGCTCAAAAAATTCCGAGCTCTTAAATTCATAGACCTCTCAGTCAATAAAATTTCTCCTTCTTCGGGTGAAAGCAACTTCTATGGATTTTGTTCTAACCCTAGGATTTCAGTAGAGCAATACAACAGGCAAGTATTACAAGAGATGCATTACTTCAGGTATGATGTGTATGGGCGAAGCTGCAGGTCCAAAGACAAGGAGGCTGCTTCCTACCAA…
Chinese Egret	TLR7-4.2|Female|RY	ATGTATTCTCCATCCTTGAATCTGTCTAAGACATTTTCCTCCCTCTCTAACCTGGAAACCCTGAGGGTCAAGGGTTATGTCTTTAAAGAACTGAGAGAAGGAAATCTAGCTCCGTTACTCAATCTTAGAAATCTAACAGTGTTGGATCTCGGGACTAATTTTATTAAAGTTGCTAACCTGAGCTTGCTCAAAAAATTCCGAGCTCTTAAATTCATAGACCTCTCAGTCAATAAAATTTCTCCTTCTTCGGGTGAAAGCAACTTCTATGGATTTTGTTCTAACCCTAGGATTTCAGTAGAGCAATACAACAGGCAAGTATTACAAGAGATGCATTACTTCAGGTATGATGTGTATGGGCGAAGCTGCAGGTCCAAAGACAAGGAGGCTGCTTCCTACCAA…
Chinese Egret	TLR7-5.3|Male|RY	ATGTATTCTCCATCCTTGAATCTGTCTAAGACATTTTCCTCCCTCTCTAACCTGGAAACCCTGAGGGTCAAGGGTTATGTCTTTAAAGAACTGAGAGAAGGAAATCTAGCTCCGTTACTCAATCTTAGAAATCTAACAGTGTTGGATCTCGGGACTAATTTTATTAAAGTTGCTAACCTGAGCTTGCTCAAAAAATTCCGAGCTCTTAAATTCATAGACCTCTCAGTCAATAAAATTTCTCCTTCTTCGGGTGAAAGCAACTTCTATGGATTTTGTTCTAACCCTAGGATTTCAGTAGAGCAATACAACAGGCAAGTATTACAAGAGATGCATTACTTCAGGTATGATGTGTATGGGCGAAGCTGCAGGTCCAAAGACAAGGAGGCTGCTTCCTACCAA…
Chinese Egret	TLR7-6.3|Male|RY	ATGTATTCTCCATCCTTGAATCTGTCTAAGACATTTTCCTCCCTCTCTAACCTGGAAACCCTGAGGGTCAAGGGTTATGTCTTTAAAGAACTGAGAGAAGGAAATCTAGCTCCGTTACTCAATCTTAGAAATCTAACAGTGTTGGATCTCGGGACTAATTTTATTAAAGTTGCTAACCTGAGCTTGCTCAAAAAATTCCGAGCTCTTAAATTCATAGACCTCTCAGTCAATAAAATTTCTCCTTCTTCGGGTGAAAGCAACTTCTATGGATTTTGTTCTAACCCTAGGATTTCAGTAGAGCAATACAACAGGCAAGTATTACAAGAGATGCATTACTTCAGGTATGATGTGTATGGGCGAAGCTGCAGGTCCAAAGACAAGGAGGCTGCTTCCTACCAA…
Chinese Egret	TLR7-7.3|Male|RY	ATGTATTCTCCATCCTTGAATCTGTCTAAGACATTTTCCTCCCTCTCTAACCTGGAAACCCTGAGGGTCAAGGGTTATGTCTTTAAAGAACTGAGAGAAGGAAATCTAGCTCCGTTACTCAATCTTAGAAATCTAACAGTGTTGGATCTCGGGACTAATTTTATTAAAGTTGCTAACCTGAGCTTGCTCAAAAAATTCCGAGCTCTTAAATTCATAGACCTCTCAGTCAATAAAATTTCTCCTTCTTCGGGTGAAAGCAACTTCTATGGATTTTGTTCTAACCCTAGGATTTCAGTAGAGCAATACAACAGGCAAGTATTACAAGAGATGCATTACTTCAGGTATGATGTGTATGGGCGAAGCTGCAGGTCCAAAGACAAGGAGGCTGCTTCCTACCAA…
Chinese Egret	TLR7-8.2|Male|RY	ATGTATTCTCCATCCTTGAATCTGTCTAAGACATTTTCCTCCCTCTCTAACCTGGAAACCCTGAGGGTCAAGGGTTATGTCTTTAAAGAACTGAGAGAAGGAAATCTAGCTCCGTTACTCAATCTTAGAAATCTAACAGTGTTGGATCTCGGGACTAATTTTATTAAAGTTGCTAACCTGAGCTTGCTCAAAAAATTCCGAGCTCTTAAATTCATAGACCTCTCAGTCAATAAAATTTCTCCTTCTTCGGGTGAAAGCAACTTCTATGGATTTTGTTCTAACCCTAGGATTTCAGTAGAGCAATACAACAGGCAAGTATTACAAGAGATGCATTACTTCAGGTATGATGTGTATGGGCGAAGCTGCAGGTCCAAAGACAAGGAGGCTGCTTCCTACCAA…
Chinese Egret	TLR7-9.3|Female|RY	ATGTATTCTCCATCCTTGAATCTGTCTAAGACATTTTCCTCCCTCTCTAACCTGGAAACCCTGAGGGTCAAGGGTTATGTCTTTAAAGAACTGAGAGAAGGAAATCTAGCTCCGTTACTCAATCTTAGAAATCTAACAGTGTTGGATCTCGGGACTAATTTTATTAAAGTTGCTAACCTGAGCTTGCTCAAAAAATTCCGAGCTCTTAAATTCATAGACCTCTCAGTCAATAAAATTTCTCCTTCTTCGGGTGAAAGCAACTTCTATGGATTTTGTTCTAACCCTAGGATTTCAGTAGAGCAATACAACAGGCAAGTATTACAAGAGATGCATTACTTCAGGTATGATGTGTATGGGCGAAGCTGCAGGTCCAAAGACAAGGAGGCTGCTTCCTACCAA…
Chinese Egret	TLR7-10.1|Male|RY	ATGTATTCTCCATCCTTGAATCTGTCTAAGACATTTTCCTCCCTCTCTAACCTGGAAACCCTGAGGGTCAAGGGTTATGTCTTTAAAGAACTGAGAGAAGGAAATCTAGCTCCGTTACTCAATCTTAGAAATCTAACAGTGTTGGATCTCGGGACTAATTTTATTAAAGTTGCTAACCTGAGCTTGCTCAAAAAATTCCGAGCTCTTAAATTCATAGACCTCTCAGTCAATAAAATTTCTCCTTCTTCGGGTGAAAGCAACTTCTATGGATTTTGTTCTAACCCTAGGATTTCAGTAGAGCAATACAACAGGCAAGTATTACAAGAGATGCATTACTTCAGGTATGATGTGTATGGGCGAAGCTGCAGGTCCAAAGACAAGGAGGCTGCTTCCTACCAA…
Chinese Egret	TLR7-11.1|Female|RY	ATGTATTCTCCATCCTTGAATCTGTCTAAGACATTTTCCTCCCTCTCTAACCTGGAAACCCTGAGGGTCAAGGGTTATGTCTTTAAAGAACTGAGAGAAGGAAATCTAGCTCCGTTACTCAATCTTAGAAATCTAACAGTGTTGGATCTCGGGACTAATTTTATTAAAGTTGCTAACCTGAGCTTGCTCAAAAAATTCCGAGCTCTTAAATTCATAGACCTCTCAGTCAATAAAATTTCTCCTTCTTCGGGTGAAAGCAACTTCTATGGATTTTGTTCTAACCCTAGGATTTCAGTAGAGCAATACAACAGGCAAGTATTACAAGAGATGCATTACTTCAGGTATGATGTGTATGGGCGAAGCTGCAGGTCCAAAGACAAGGAGGCTGCTTCCTACCAA…
Chinese Egret	TLR7-12.2|Female|RY	ATGTATTCTCCATCCTTGAATCTGTCTAAGACATTTTCCTCCCTCTCTAACCTGGAAACCCTGAGGGTCAAGGGTTATGTCTTTAAAGAACTGAGAGAAGGAAATCTAGCTCCGTTACTCAATCTTAGAAATCTAACAGTGTTGGATCTCGGGACTAATTTTATTAAAGTTGCTAACCTGAGCTTGCTCAAAAAATTCCGAGCTCTTAAATTCATAGACCTCTCAGTCAATAAAATTTCTCCTTCTTCGGGTGAAAGCAACTTCTATGGATTTTGTTCTAACCCTAGGATTTCAGTAGAGCAATACAACAGGCAAGTATTACAAGAGATGCATTACTTCAGGTATGATGTGTATGGGCGAAGCTGCAGGTCCAAAGACAAGGAGGCTGCTTCCTACCAA…
Chinese Egret	TLR7-14.2|Male|RY	ATGTATTCTCCATCCTTGAATCTGTCTAAGACATTTTCCTCCCTCTCTAACCTGGAAACCCTGAGGGTCAAGGGTTATGTCTTTAAAGAACTGAGAGAAGGAAATCTAGCTCCGTTACTCAATCTTAGAAATCTAACAGTGTTGGATCTCGGGACTAATTTTATTAAAGTTGCTAACCTGAGCTTGCTCAAAAAATTCCGAGCTCTTAAATTCATAGACCTCTCAGTCAATAAAATTTCTCCTTCTTCGGGTGAAAGCAACTTCTATGGATTTTGTTCTAACCCTAGGATTTCAGTAGAGCAATACAACAGGCAAGTATTACAAGAGATGCATTACTTCAGGTATGATGTGTATGGGCGAAGCTGCAGGTCCAAAGACAAGGAGGCTGCTTCCTACCAA…
Chinese Egret	TLR7-16.3|Male|RY	ATGTATTCTCCATCCTTGAATCTGTCTAAGACATTTTCCTCCCTCTCTAACCTGGAAACCCTGAGGGTCAAGGGTTATGTCTTTAAAGAACTGAGAGAAGGAAATCTAGCTCCGTTACTCAATCTTAGAAATCTAACAGTGTTGGATCTCGGGACTAATTTTATTAAAGTTGCTAACCTGAGCTTGCTCAAAAAATTCCGAGCTCTTAAATTCATAGACCTCTCAGTCAATAAAATTTCTCCTTCTTCGGGTGAAAGCAACTTCTATGGATTTTGTTCTAACCCTAGGATTTCAGTAGAGCAATACAACAGGCAAGTATTACAAGAGATGCATTACTTCAGGTATGATGTGTATGGGCGAAGCTGCAGGTCCAAAGACAAGGAGGCTGCTTCCTACCAA…
Chinese Egret	TLR7-17.1|Male|RY	ATGTATTCTCCATCCTTGAATCTGTCTAAGACATTTTCCTCCCTCTCTAACCTGGAAACCCTGAGGGTCAAGGGTTATGTCTTTAAAGAACTGAGAGAAGGAAATCTAGCTCCGTTACTCAATCTTAGAAATCTAACAGTGTTGGATCTCGGGACTAATTTTATTAAAGTTGCTAACCTGAGCTTGCTCAAAAAATTCCGAGCTCTTAAATTCATAGACCTCTCAGTCAATAAAATTTCTCCTTCTTCGGGTGAAAGCAACTTCTATGGATTTTGTTCTAACCCTAGGATTTCAGTAGAGCAATACAACAGGCAAGTATTACAAGAGATGCATTACTTCAGGTATGATGTGTATGGGCGAAGCTGCAGGTCCAAAGACAAGGAGGCTGCTTCCTACCAA…
Chinese Egret	TLR7-19.2|Male|RY	ATGTATTCTCCATCCTTGAATCTGTCTAAGACATTTTCCTCCCTCTCTAACCTGGAAACCCTGAGGGTCAAGGGTTATGTCTTTAAAGAACTGAGAGAAGGAAATCTAGCTCCGTTACTCAATCTTAGAAATCTAACAGTGTTGGATCTCGGGACTAATTTTATTAAAGTTGCTAACCTGAGCTTGCTCAAAAAATTCCGAGCTCTTAAATTCATAGACCTCTCAGTCAATAAAATTTCTCCTTCTTCGGGTGAAAGCAACTTCTATGGATTTTGTTCTAACCCTAGGATTTCAGTAGAGCAATACAACAGGCAAGTATTACAAGAGATGCATTACTTCAGGTATGATGTGTATGGGCGAAGCTGCAGGTCCAAAGACAAGGAGGCTGCTTCCTACCAA…
Chinese Egret	TLR7-25.1|Male|RY	ATGTATTCTCCATCCTTGAATCTGTCTAAGACATTTTCCTCCCTCTCTAACCTGGAAACCCTGAGGGTCAAGGGTTATGTCTTTAAAGAACTGAGAGAAGGAAATCTAGCTCCGTTACTCAATCTTAGAAATCTAACAGTGTTGGATCTCGGGACTAATTTTATTAAAGTTGCTAACCTGAGCTTGCTCAAAAAATTCCGAGCTCTTAAATTCATAGACCTCTCAGTCAATAAAATTTCTCCTTCTTCGGGTGAAAGCAACTTCTATGGATTTTGTTCTAACCCTAGGATTTCAGTAGAGCAATACAACAGGCAAGTATTACAAGAGATGCATTACTTCAGGTATGATGTGTATGGGCGAAGCTGCAGGTCCAAAGACAAGGAGGCTGCTTCCTACCAA…
Chinese Egret	TLR7-26.2|Female|RY	ATGTATTCTCCATCCTTGAATCTGTCTAAGACATTTTCCTCCCTCTCTAACCTGGAAACCCTGAGGGTCAAGGGTTATGTCTTTAAAGAACTGAGAGAAGGAAATCTAGCTCCGTTACTCAATCTTAGAAATCTAACAGTGTTGGATCTCGGGACTAATTTTATTAAAGTTGCTAACCTGAGCTTGCTCAAAAAATTCCGAGCTCTTAAATTCATAGACCTCTCAGTCAATAAAATTTCTCCTTCTTCGGGTGAAAGCAACTTCTATGGATTTTGTTCTAACCCTAGGATTTCAGTAGAGCAATACAACAGGCAAGTATTACAAGAGATGCATTACTTCAGGTATGATGTGTATGGGCGAAGCTGCAGGTCCAAAGACAAGGAGGCTGCTTCCTACCAA…
Chinese Egret	TLR7-27.3|Male|RY	ATGTATTCTCCATCCTTGAATCTGTCTAAGACATTTTCCTCCCTCTCTAACCTGGAAACCCTGAGGGTCAAGGGTTATGTCTTTAAAGAACTGAGAGAAGGAAATCTAGCTCCGTTACTCAATCTTAGAAATCTAACAGTGTTGGATCTCGGGACTAATTTTATTAAAGTTGCTAACCTGAGCTTGCTCAAAAAATTCCGAGCTCTTAAATTCATAGACCTCTCAGTCAATAAAATTTCTCCTTCTTCGGGTGAAAGCAACTTCTATGGATTTTGTTCTAACCCTAGGATTTCAGTAGAGCAATACAACAGGCAAGTATTACAAGAGATGCATTACTTCAGGTATGATGTGTATGGGCGAAGCTGCAGGTCCAAAGACAAGGAGGCTGCTTCCTACCAA…
Chinese Egret	TLR7-28.3|Male|RY	ATGTATTCTCCATCCTTGAATCTGTCTAAGACATTTTCCTCCCTCTCTAACCTGGAAACCCTGAGGGTCAAGGGTTATGTCTTTAAAGAACTGAGAGAAGGAAATCTAGCTCCGTTACTCAATCTTAGAAATCTAACAGTGTTGGATCTCGGGACTAATTTTATTAAAGTTGCTAACCTGAGCTTGCTCAAAAAATTCCGAGCTCTTAAATTCATAGACCTCTCAGTCAATAAAATTTCTCCTTCTTCGGGTGAAAGCAACTTCTATGGATTTTGTTCTAACCCTAGGATTTCAGTAGAGCAATACAACAGGCAAGTATTACAAGAGATGCATTACTTCAGGTATGATGTGTATGGGCGAAGCTGCAGGTCCAAAGACAAGGAGGCTGCTTCCTACCAA…
Chinese Egret	TLR7-29.2|Male|RY	ATGTATTCTCCATCCTTGAATCTGTCTAAGACATTTTCCTCCCTCTCTAACCTGGAAACCCTGAGGGTCAAGGGTTATGTCTTTAAAGAACTGAGAGAAGGAAATCTAGCTCCGTTACTCAATCTTAGAAATCTAACAGTGTTGGATCTCGGGACTAATTTTATTAAAGTTGCTAACCTGAGCTTGCTCAAAAAATTCCGAGCTCTTAAATTCATAGACCTCTCAGTCAATAAAATTTCTCCTTCTTCGGGTGAAAGCAACTTCTATGGATTTTGTTCTAACCCTAGGATTTCAGTAGAGCAATACAACAGGCAAGTATTACAAGAGATGCATTACTTCAGGTATGATGTGTATGGGCGAAGCTGCAGGTCCAAAGACAAGGAGGCTGCTTCCTACCAA…
Chinese Egret	TLR7-30.2|Male|RY	ATGTATTCTCCATCCTTGAATCTGTCTAAGACATTTTCCTCCCTCTCTAACCTGGAAACCCTGAGGGTCAAGGGTTATGTCTTTAAAGAACTGAGAGAAGGAAATCTAGCTCCGTTACTCAATCTTAGAAATCTAACAGTGTTGGATCTCGGGACTAATTTTATTAAAGTTGCTAACCTGAGCTTGCTCAAAAAATTCCGAGCTCTTAAATTCATAGACCTCTCAGTCAATAAAATTTCTCCTTCTTCGGGTGAAAGCAACTTCTATGGATTTTGTTCTAACCCTAGGATTTCAGTAGAGCAATACAACAGGCAAGTATTACAAGAGATGCATTACTTCAGGTATGATGTGTATGGGCGAAGCTGCAGGTCCAAAGACAAGGAGGCTGCTTCCTACCAA…
Chinese Egret	TLR7-31.1|Male|RY	ATGTATTCTCCATCCTTGAATCTGTCTAAGACATTTTCCTCCCTCTCTAACCTGGAAACCCTGAGGGTCAAGGGTTATGTCTTTAAAGAACTGAGAGAAGGAAATCTAGCTCCGTTACTCAATCTTAGAAATCTAACAGTGTTGGATCTCGGGACTAATTTTATTAAAGTTGCTAACCTGAGCTTGCTCAAAAAATTCCGAGCTCTTAAATTCATAGACCTCTCAGTCAATAAAATTTCTCCTTCTTCGGGTGAAAGCAACTTCTATGGATTTTGTTCTAACCCTAGGATTTCAGTAGAGCAATACAACAGGCAAGTATTACAAGAGATGCATTACTTCAGGTATGATGTGTATGGGCGAAGCTGCAGGTCCAAAGACAAGGAGGCTGCTTCCTACCAA…
Chinese Egret	TLR7-34.1|Female|RY	ATGTATTCTCCATCCTTGAATCTGTCTAAGACATTTTCCTCCCTCTCTAACCTGGAAACCCTGAGGGTCAAGGGTTATGTCTTTAAAGAACTGAGAGAAGGAAATCTAGCTCCGTTACTCAATCTTAGAAATCTAACAGTGTTGGATCTCGGGACTAATTTTATTAAAGTTGCTAACCTGAGCTTGCTCAAAAAATTCCGAGCTCTTAAATTCATAGACCTCTCAGTCAATAAAATTTCTCCTTCTTCGGGTGAAAGCAACTTCTATGGATTTTGTTCTAACCCTAGGATTTCAGTAGAGCAATACAACAGGCAAGTATTACAAGAGATGCATTACTTCAGGTATGATGTGTATGGGCGAAGCTGCAGGTCCAAAGACAAGGAGGCTGCTTCCTACCAA…
Chinese Egret	TLR7-37.1|Male|RY	ATGTATTCTCCATCCTTGAATCTGTCTAAGACATTTTCCTCCCTCTCTAACCTGGAAACCCTGAGGGTCAAGGGTTATGTCTTTAAAGAACTGAGAGAAGGAAATCTAGCTCCGTTACTCAATCTTAGAAATCTAACAGTGTTGGATCTCGGGACTAATTTTATTAAAGTTGCTAACCTGAGCTTGCTCAAAAAATTCCGAGCTCTTAAATTCATAGACCTCTCAGTCAATAAAATTTCTCCTTCTTCGGGTGAAAGCAACTTCTATGGATTTTGTTCTAACCCTAGGATTTCAGTAGAGCAATACAACAGGCAAGTATTACAAGAGATGCATTACTTCAGGTATGATGTGTATGGGCGAAGCTGCAGGTCCAAAGACAAGGAGGCTGCTTCCTACCAA…
Chinese Egret	TLR7-41.1|Male|RY	ATGTATTCTCCATCCTTGAATCTGTCTAAGACATTTTCCTCCCTCTCTAACCTGGAAACCCTGAGGGTCAAGGGTTATGTCTTTAAAGAACTGAGAGAAGGAAATCTAGCTCCGTTACTCAATCTTAGAAATCTAACAGTGTTGGATCTCGGGACTAATTTTATTAAAGTTGCTAACCTGAGCTTGCTCAAAAAATTCCGAGCTCTTAAATTCATAGACCTCTCAGTCAATAAAATTTCTCCTTCTTCGGGTGAAAGCAACTTCTATGGATTTTGTTCTAACCCTAGGATTTCAGTAGAGCAATACAACAGGCAAGTATTACAAGAGATGCATTACTTCAGGTATGATGTGTATGGGCGAAGCTGCAGGTCCAAAGACAAGGAGGCTGCTTCCTACCAA…
Chinese Egret	TLR7-42.1|Female|RY	ATGTATTCTCCATCCTTGAATCTGTCTAAGACATTTTCCTCCCTCTCTAACCTGGAAACCCTGAGGGTCAAGGGTTATGTCTTTAAAGAACTGAGAGAAGGAAATCTAGCTCCGTTACTCAATCTTAGAAATCTAACAGTGTTGGATCTCGGGACTAATTTTATTAAAGTTGCTAACCTGAGCTTGCTCAAAAAATTCCGAGCTCTTAAATTCATAGACCTCTCAGTCAATAAAATTTCTCCTTCTTCGGGTGAAAGCAACTTCTATGGATTTTGTTCTAACCCTAGGATTTCAGTAGAGCAATACAACAGGCAAGTATTACAAGAGATGCATTACTTCAGGTATGATGTGTATGGGCGAAGCTGCAGGTCCAAAGACAAGGAGGCTGCTTCCTACCAA…
Chinese Egret	TLR7-43.1|Female|RY	ATGTATTCTCCATCCTTGAATCTGTCTAAGACATTTTCCTCCCTCTCTAACCTGGAAACCCTGAGGGTCAAGGGTTATGTCTTTAAAGAACTGAGAGAAGGAAATCTAGCTCCGTTACTCAATCTTAGAAATCTAACAGTGTTGGATCTCGGGACTAATTTTATTAAAGTTGCTAACCTGAGCTTGCTCAAAAAATTCCGAGCTCTTAAATTCATAGACCTCTCAGTCAATAAAATTTCTCCTTCTTCGGGTGAAAGCAACTTCTATGGATTTTGTTCTAACCCTAGGATTTCAGTAGAGCAATACAACAGGCAAGTATTACAAGAGATGCATTACTTCAGGTATGATGTGTATGGGCGAAGCTGCAGGTCCAAAGACAAGGAGGCTGCTTCCTACCAA…
Chinese Egret	TLR7-45.1|Female|RY	ATGTATTCTCCATCCTTGAATCTGTCTAAGACATTTTCCTCCCTCTCTAACCTGGAAACCCTGAGGGTCAAGGGTTATGTCTTTAAAGAACTGAGAGAAGGAAATCTAGCTCCGTTACTCAATCTTAGAAATCTAACAGTGTTGGATCTCGGGACTAATTTTATTAAAGTTGCTAACCTGAGCTTGCTCAAAAAATTCCGAGCTCTTAAATTCATAGACCTCTCAGTCAATAAAATTTCTCCTTCTTCGGGTGAAAGCAACTTCTATGGATTTTGTTCTAACCCTAGGATTTCAGTAGAGCAATACAACAGGCAAGTATTACAAGAGATGCATTACTTCAGGTATGATGTGTATGGGCGAAGCTGCAGGTCCAAAGACAAGGAGGCTGCTTCCTACCAA…
Chinese Egret	TLR7-46.1|Female|RY	ATGTATTCTCCATCCTTGAATCTGTCTAAGACATTTTCCTCCCTCTCTAACCTGGAAACCCTGAGGGTCAAGGGTTATGTCTTTAAAGAACTGAGAGAAGGAAATCTAGCTCCGTTACTCAATCTTAGAAATCTAACAGTGTTGGATCTCGGGACTAATTTTATTAAAGTTGCTAACCTGAGCTTGCTCAAAAAATTCCGAGCTCTTAAATTCATAGACCTCTCAGTCAATAAAATTTCTCCTTCTTCGGGTGAAAGCAACTTCTATGGATTTTGTTCTAACCCTAGGATTTCAGTAGAGCAATACAACAGGCAAGTATTACAAGAGATGCATTACTTCAGGTATGATGTGTATGGGCGAAGCTGCAGGTCCAAAGACAAGGAGGCTGCTTCCTACCAA…
Chinese Egret	TLR7-47.1|Male|RY	ATGTATTCTCCATCCTTGAATCTGTCTAAGACATTTTCCTCCCTCTCTAACCTGGAAACCCTGAGGGTCAAGGGTTATGTCTTTAAAGAACTGAGAGAAGGAAATCTAGCTCCGTTACTCAATCTTAGAAATCTAACAGTGTTGGATCTCGGGACTAATTTTATTAAAGTTGCTAACCTGAGCTTGCTCAAAAAATTCCGAGCTCTTAAATTCATAGACCTCTCAGTCAATAAAATTTCTCCTTCTTCGGGTGAAAGCAACTTCTATGGATTTTGTTCTAACCCTAGGATTTCAGTAGAGCAATACAACAGGCAAGTATTACAAGAGATGCATTACTTCAGGTATGATGTGTATGGGCGAAGCTGCAGGTCCAAAGACAAGGAGGCTGCTTCCTACCAA…
Chinese Egret	TLR7-1.3|Male|MTS	ATGTATTCTCCATCCTTGAATCTGTCTAAGACATTTTCCTCCCTCTCTAACCTGGAAACCCTGAGGGTCAAGGGTTATGTCTTTAAAGAACTGAGAGAAGGAAATCTAGCTCCGTTACTCAATCTTAGAAATCTAACAGTGTTGGATCTCGGGACTAATTTTATTAAAGTTGCTAACCTGAGCTTGCTCAAAAAATTCCGAGCTCTTAAATTCATAGACCTCTCAGTCAATAAAATTTCTCCTTCTTCGGGTGAAAGCAACTTCTATGGATTTTGTTCTAACCCTAGGATTTCAGTAGAGCAATACAACAGGCAAGTATTACAAGAGATGCATTACTTCAGGTATGATGTGTATGGGCGAAGCTGCAGGTCCAAAGACAAGGAGGCTGCTTCCTACCAA…
Chinese Egret	TLR7-2.1|Male|MTS	ATGTATTCTCCATCCTTGAATCTGTCTAAGACATTTTCCTCCCTCTCTAACCTGGAAACCCTGAGGGTCAAGGGTTATGTCTTTAAAGAACTGAGAGAAGGAAATCTAGCTCCGTTACTCAATCTTAGAAATCTAACAGTGTTGGATCTCGGGACTAATTTTATTAAAGTTGCTAACCTGAGCTTGCTCAAAAAATTCCGAGCTCTTAAATTCATAGACCTCTCAGTCAATAAAATTTCTCCTTCTTCGGGTGAAAGCAACTTCTATGGATTTTGTTCTAACCCTAGGATTTCAGTAGAGCAATACAACAGGCAAGTATTACAAGAGATGCATTACTTCAGGTATGATGTGTATGGGCGAAGCTGCAGGTCCAAAGACAAGGAGGCTGCTTCCTACCAA…
Chinese Egret	TLR7-3.1|Male|MTS	ATGTATTCTCCATCCTTGAATCTGTCTAAGACATTTTCCTCCCTCTCTAACCTGGAAACCCTGAGGGTCAAGGGTTATGTCTTTAAAGAACTGAGAGAAGGAAATCTAGCTCCGTTACTCAATCTTAGAAATCTAACAGTGTTGGATCTCGGGACTAATTTTATTAAAGTTGCTAACCTGAGCTTGCTCAAAAAATTCCGAGCTCTTAAATTCATAGACCTCTCAGTCAATAAAATTTCTCCTTCTTCGGGTGAAAGCAACTTCTATGGATTTTGTTCTAACCCTAGGATTTCAGTAGAGCAATACAACAGGCAAGTATTACAAGAGATGCATTACTTCAGGTATGATGTGTATGGGCGAAGCTGCAGGTCCAAAGACAAGGAGGCTGCTTCCTACCAA…
Chinese Egret	TLR7-5.3|Male|MTS	ATGTATTCTCCATCCTTGAATCTGTCTAAGACATTTTCCTCCCTCTCTAACCTGGAAACCCTGAGGGTCAAGGGTTATGTCTTTAAAGAACTGAGAGAAGGAAATCTAGCTCCGTTACTCAATCTTAGAAATCTAACAGTGTTGGATCTCGGGACTAATTTTATTAAAGTTGCTAACCTGAGCTTGCTCAAAAAATTCCGAGCTCTTAAATTCATAGACCTCTCAGTCAATAAAATTTCTCCTTCTTCGGGTGAAAGCAACTTCTATGGATTTTGTTCTAACCCTAGGATTTCAGTAGAGCAATACAACAGGCAAGTATTACAAGAGATGCATTACTTCAGGTATGATGTGTATGGGCGAAGCTGCAGGTCCAAAGACAAGGAGGCTGCTTCCTACCAA…
Chinese Egret	TLR7-89.2|Female|MTS	ATGTATTCTCCATCCTTGAATCTGTCTAAGACATTTTCCTCCCTCTCTAACCTGGAAACCCTGAGGGTCAAGGGTTATGTCTTTAAAGAACTGAGAGAAGGAAATCTAGCTCCGTTACTCAATCTTAGAAATCTAACAGTGTTGGATCTCGGGACTAATTTTATTAAAGTTGCTAACCTGAGCTTGCTCAAAAAATTCCGAGCTCTTAAATTCATAGACCTCTCAGTCAATAAAATTTCTCCTTCTTCGGGTGAAAGCAACTTCTATGGATTTTGTTCTAACCCTAGGATTTCAGTAGAGCAATACAACAGGCAAGTATTACAAGAGATGCATTACTTCAGGTATGATGTGTATGGGCGAAGCTGCAGGTCCAAAGACAAGGAGGCTGCTTCCTACCAA…
Chinese Egret	TLR7-90.1|Female|MTS	ATGTATTCTCCATCCTTGAATCTGTCTAAGACATTTTCCTCCCTCTCTAACCTGGAAACCCTGAGGGTCAAGGGTTATGTCTTTAAAGAACTGAGAGAAGGAAATCTAGCTCCGTTACTCAATCTTAGAAATCTAACAGTGTTGGATCTCGGGACTAATTTTATTAAAGTTGCTAACCTGAGCTTGCTCAAAAAATTCCGAGCTCTTAAATTCATAGACCTCTCAGTCAATAAAATTTCTCCTTCTTCGGGTGAAAGCAACTTCTATGGATTTTGTTCTAACCCTAGGATTTCAGTAGAGCAATACAACAGGCAAGTATTACAAGAGATGCATTACTTCAGGTATGATGTGTATGGGCGAAGCTGCAGGTCCAAAGACAAGGAGGCTGCTTCCTACCAA…
Chinese Egret	TLR7-91.3|Male|MTS	ATGTATTCTCCATCCTTGAATCTGTCTAAGACATTTTCCTCCCTCTCTAACCTGGAAACCCTGAGGGTCAAGGGTTATGTCTTTAAAGAACTGAGAGAAGGAAATCTAGCTCCGTTACTCAATCTTAGAAATCTAACAGTGTTGGATCTCGGGACTAATTTTATTAAAGTTGCTAACCTGAGCTTGCTCAAAAAATTCCGAGCTCTTAAATTCATAGACCTCTCAGTCAATAAAATTTCTCCTTCTTCGGGTGAAAGCAACTTCTATGGATTTTGTTCTAACCCTAGGATTTCAGTAGAGCAATACAACAGGCAAGTATTACAAGAGATGCATTACTTCAGGTATGATGTGTATGGGCGAAGCTGCAGGTCCAAAGACAAGGAGGCTGCTTCCTACCAA…
Chinese Egret	TLR7-92.1|Male|MTS	ATGTATTCTCCATCCTTGAATCTGTCTAAGACATTTTCCTCCCTCTCTAACCTGGAAACCCTGAGGGTCAAGGGTTATGTCTTTAAAGAACTGAGAGAAGGAAATCTAGCTCCGTTACTCAATCTTAGAAATCTAACAGTGTTGGATCTCGGGACTAATTTTATTAAAGTTGCTAACCTGAGCTTGCTCAAAAAATTCCGAGCTCTTAAATTCATAGACCTCTCAGTCAATAAAATTTCTCCTTCTTCGGGTGAAAGCAACTTCTATGGATTTTGTTCTAACCCTAGGATTTCAGTAGAGCAATACAACAGGCAAGTATTACAAGAGATGCATTACTTCAGGTATGATGTGTATGGGCGAAGCTGCAGGTCCAAAGACAAGGAGGCTGCTTCCTACCAA…
Chinese Egret	TLR7-93.3|Male|MTS	ATGTATTCTCCATCCTTGAATCTGTCTAAGACATTTTCCTCCCTCTCTAACCTGGAAACCCTGAGGGTCAAGGGTTATGTCTTTAAAGAACTGAGAGAAGGAAATCTAGCTCCGTTACTCAATCTTAGAAATCTAACAGTGTTGGATCTCGGGACTAATTTTATTAAAGTTGCTAACCTGAGCTTGCTCAAAAAATTCCGAGCTCTTAAATTCATAGACCTCTCAGTCAATAAAATTTCTCCTTCTTCGGGTGAAAGCAACTTCTATGGATTTTGTTCTAACCCTAGGATTTCAGTAGAGCAATACAACAGGCAAGTATTACAAGAGATGCATTACTTCAGGTATGATGTGTATGGGCGAAGCTGCAGGTCCAAAGACAAGGAGGCTGCTTCCTACCAA…
Chinese Egret	TLR7-95.1|Female|MTS	ATGTATTCTCCATCCTTGAATCTGTCTAAGACATTTTCCTCCCTCTCTAACCTGGAAACCCTGAGGGTCAAGGGTTATGTCTTTAAAGAACTGAGAGAAGGAAATCTAGCTCCGTTACTCAATCTTAGAAATCTAACAGTGTTGGATCTCGGGACTAATTTTATTAAAGTTGCTAACCTGAGCTTGCTCAAAAAATTCCGAGCTCTTAAATTCATAGACCTCTCAGTCAATAAAATTTCTCCTTCTTCGGGTGAAAGCAACTTCTATGGATTTTGTTCTAACCCTAGGATTTCAGTAGAGCAATACAACAGGCAAGTATTACAAGAGATGCATTACTTCAGGTATGATGTGTATGGGCGAAGCTGCAGGTCCAAAGACAAGGAGGCTGCTTCCTACCAA…
Chinese Egret	TLR7-98.1|Male|MTS	ATGTATTCTCCATCCTTGAATCTGTCTAAGACATTTTCCTCCCTCTCTAACCTGGAAACCCTGAGGGTCAAGGGTTATGTCTTTAAAGAACTGAGAGAAGGAAATCTAGCTCCGTTACTCAATCTTAGAAATCTAACAGTGTTGGATCTCGGGACTAATTTTATTAAAGTTGCTAACCTGAGCTTGCTCAAAAAATTCCGAGCTCTTAAATTCATAGACCTCTCAGTCAATAAAATTTCTCCTTCTTCGGGTGAAAGCAACTTCTATGGATTTTGTTCTAACCCTAGGATTTCAGTAGAGCAATACAACAGGCAAGTATTACAAGAGATGCATTACTTCAGGTATGATGTGTATGGGCGAAGCTGCAGGTCCAAAGACAAGGAGGCTGCTTCCTACCAA…
Chinese Egret	TLR7-99.1|Male|MTS	ATGTATTCTCCATCCTTGAATCTGTCTAAGACATTTTCCTCCCTCTCTAACCTGGAAACCCTGAGGGTCAAGGGTTATGTCTTTAAAGAACTGAGAGAAGGAAATCTAGCTCCGTTACTCAATCTTAGAAATCTAACAGTGTTGGATCTCGGGACTAATTTTATTAAAGTTGCTAACCTGAGCTTGCTCAAAAAATTCCGAGCTCTTAAATTCATAGACCTCTCAGTCAATAAAATTTCTCCTTCTTCGGGTGAAAGCAACTTCTATGGATTTTGTTCTAACCCTAGGATTTCAGTAGAGCAATACAACAGGCAAGTATTACAAGAGATGCATTACTTCAGGTATGATGTGTATGGGCGAAGCTGCAGGTCCAAAGACAAGGAGGCTGCTTCCTACCAA…
Chinese Egret	TLR7-100.2|Male|MTS	ATGTATTCTCCATCCTTGAATCTGTCTAAGACATTTTCCTCCCTCTCTAACCTGGAAACCCTGAGGGTCAAGGGTTATGTCTTTAAAGAACTGAGAGAAGGAAATCTAGCTCCGTTACTCAATCTTAGAAATCTAACAGTGTTGGATCTCGGGACTAATTTTATTAAAGTTGCTAACCTGAGCTTGCTCAAAAAATTCCGAGCTCTTAAATTCATAGACCTCTCAGTCAATAAAATTTCTCCTTCTTCGGGTGAAAGCAACTTCTATGGATTTTGTTCTAACCCTAGGATTTCAGTAGAGCAATACAACAGGCAAGTATTACAAGAGATGCATTACTTCAGGTATGATGTGTATGGGCGAAGCTGCAGGTCCAAAGACAAGGAGGCTGCTTCCTACCAA…
Chinese Egret	TLR7-A.1|Female|MTS	ATGTATTCTCCATCCTTGAATCTGTCTAAGACATTTTCCTCCCTCTCTAACCTGGAAACCCTGAGGGTCAAGGGTTATGTCTTTAAAGAACTGAGAGAAGGAAATCTAGCTCCGTTACTCAATCTTAGAAATCTAACAGTGTTGGATCTCGGGACTAATTTTATTAAAGTTGCTAACCTGAGCTTGCTCAAAAAATTCCGAGCTCTTAAATTCATAGACCTCTCAGTCAATAAAATTTCTCCTTCTTCGGGTGAAAGCAACTTCTATGGATTTTGTTCTAACCCTAGGATTTCAGTAGAGCAATACAACAGGCAAGTATTACAAGAGATGCATTACTTCAGGTATGATGTGTATGGGCGAAGCTGCAGGTCCAAAGACAAGGAGGCTGCTTCCTACCAA…
Chinese Egret	TLR7-B1.2|Female|MTS	ATGTATTCTCCATCCTTGAATCTGTCTAAGACATTTTCCTCCCTCTCTAACCTGGAAACCCTGAGGGTCAAGGGTTATGTCTTTAAAGAACTGAGAGAAGGAAATCTAGCTCCGTTACTCAATCTTAGAAATCTAACAGTGTTGGATCTCGGGACTAATTTTATTAAAGTTGCTAACCTGAGCTTGCTCAAAAAATTCCGAGCTCTTAAATTCATAGACCTCTCAGTCAATAAAATTTCTCCTTCTTCGGGTGAAAGCAACTTCTATGGATTTTGTTCTAACCCTAGGATTTCAGTAGAGCAATACAACAGGCAAGTATTACAAGAGATGCATTACTTCAGGTATGATGTGTATGGGCGAAGCTGCAGGTCCAAAGACAAGGAGGCTGCTTCCTACCAA…
Chinese Egret	TLR7-C.1|Female|MTS	ATGTATTCTCCATCCTTGAATCTGTCTAAGACATTTTCCTCCCTCTCTAACCTGGAAACCCTGAGGGTCAAGGGTTATGTCTTTAAAGAACTGAGAGAAGGAAATCTAGCTCCGTTACTCAATCTTAGAAATCTAACAGTGTTGGATCTCGGGACTAATTTTATTAAAGTTGCTAACCTGAGCTTGCTCAAAAAATTCCGAGCTCTTAAATTCATAGACCTCTCAGTCAATAAAATTTCTCCTTCTTCGGGTGAAAGCAACTTCTATGGATTTTGTTCTAACCCTAGGATTTCAGTAGAGCAATACAACAGGCAAGTATTACAAGAGATGCATTACTTCAGGTATGATGTGTATGGGCGAAGCTGCAGGTCCAAAGACAAGGAGGCTGCTTCCTACCAA…
Chinese Egret	TLR7-D.1|Male|MTS	ATGTATTCTCCATCCTTGAATCTGTCTAAGACATTTTCCTCCCTCTCTAACCTGGAAACCCTGAGGGTCAAGGGTTATGTCTTTAAAGAACTGAGAGAAGGAAATCTAGCTCCGTTACTCAATCTTAGAAATCTAACAGTGTTGGATCTCGGGACTAATTTTATTAAAGTTGCTAACCTGAGCTTGCTCAAAAAATTCCGAGCTCTTAAATTCATAGACCTCTCAGTCAATAAAATTTCTCCTTCTTCGGGTGAAAGCAACTTCTATGGATTTTGTTCTAACCCTAGGATTTCAGTAGAGCAATACAACAGGCAAGTATTACAAGAGATGCATTACTTCAGGTATGATGTGTATGGGCGAAGCTGCAGGTCCAAAGACAAGGAGGCTGCTTCCTACCAA…
Chinese Egret	TLR7-E1.1|Female|MTS	ATGTATTCTCCATCCTTGAATCTGTCTAAGACATTTTCCTCCCTCTCTAACCTGGAAACCCTGAGGGTCAAGGGTTATGTCTTTAAAGAACTGAGAGAAGGAAATCTAGCTCCGTTACTCAATCTTAGAAATCTAACAGTGTTGGATCTCGGGACTAATTTTATTAAAGTTGCTAACCTGAGCTTGCTCAAAAAATTCCGAGCTCTTAAATTCATAGACCTCTCAGTCAATAAAATTTCTCCTTCTTCGGGTGAAAGCAACTTCTATGGATTTTGTTCTAACCCTAGGATTTCAGTAGAGCAATACAACAGGCAAGTATTACAAGAGATGCATTACTTCAGGTATGATGTGTATGGGCGAAGCTGCAGGTCCAAAGACAAGGAGGCTGCTTCCTACCAA…
Chinese Egret	TLR7-F.2|Male|MTS	ATGTATTCTCCATCCTTGAATCTGTCTAAGACATTTTCCTCCCTCTCTAACCTGGAAACCCTGAGGGTCAAGGGTTATGTCTTTAAAGAACTGAGAGAAGGAAATCTAGCTCCGTTACTCAATCTTAGAAATCTAACAGTGTTGGATCTCGGGACTAATTTTATTAAAGTTGCTAACCTGAGCTTGCTCAAAAAATTCCGAGCTCTTAAATTCATAGACCTCTCAGTCAATAAAATTTCTCCTTCTTCGGGTGAAAGCAACTTCTATGGATTTTGTTCTAACCCTAGGATTTCAGTAGAGCAATACAACAGGCAAGTATTACAAGAGATGCATTACTTCAGGTATGATGTGTATGGGCGAAGCTGCAGGTCCAAAGACAAGGAGGCTGCTTCCTACCAA…
Chinese Egret	TLR7-G.1|Female|MTS	ATGTATTCTCCATCCTTGAATCTGTCTAAGACATTTTCCTCCCTCTCTAACCTGGAAACCCTGAGGGTCAAGGGTTATGTCTTTAAAGAACTGAGAGAAGGAAATCTAGCTCCGTTACTCAATCTTAGAAATCTAACAGTGTTGGATCTCGGGACTAATTTTATTAAAGTTGCTAACCTGAGCTTGCTCAAAAAATTCCGAGCTCTTAAATTCATAGACCTCTCAGTCAATAAAATTTCTCCTTCTTCGGGTGAAAGCAACTTCTATGGATTTTGTTCTAACCCTAGGATTTCAGTAGAGCAATACAACAGGCAAGTATTACAAGAGATGCATTACTTCAGGTATGATGTGTATGGGCGAAGCTGCAGGTCCAAAGACAAGGAGGCTGCTTCCTACCAA…
Chinese Egret	TLR7-H.2|Male|MTS	ATGTATTCTCCATCCTTGAATCTGTCTAAGACATTTTCCTCCCTCTCTAACCTGGAAACCCTGAGGGTCAAGGGTTATGTCTTTAAAGAACTGAGAGAAGGAAATCTAGCTCCGTTACTCAATCTTAGAAATCTAACAGTGTTGGATCTCGGGACTAATTTTATTAAAGTTGCTAACCTGAGCTTGCTCAAAAAATTCCGAGCTCTTAAATTCATAGACCTCTCAGTCAATAAAATTTCTCCTTCTTCGGGTGAAAGCAACTTCTATGGATTTTGTTCTAACCCTAGGATTTCAGTAGAGCAATACAACAGGCAAGTATTACAAGAGATGCATTACTTCAGGTATGATGTGTATGGGCGAAGCTGCAGGTCCAAAGACAAGGAGGCTGCTTCCTACCAA…
Chinese Egret	TLR7-I.2|Female|MTS	ATGTATTCTCCATCCTTGAATCTGTCTAAGACATTTTCCTCCCTCTCTAACCTGGAAACCCTGAGGGTCAAGGGTTATGTCTTTAAAGAACTGAGAGAAGGAAATCTAGCTCCGTTACTCAATCTTAGAAATCTAACAGTGTTGGATCTCGGGACTAATTTTATTAAAGTTGCTAACCTGAGCTTGCTCAAAAAATTCCGAGCTCTTAAATTCATAGACCTCTCAGTCAATAAAATTTCTCCTTCTTCGGGTGAAAGCAACTTCTATGGATTTTGTTCTAACCCTAGGATTTCAGTAGAGCAATACAACAGGCAAGTATTACAAGAGATGCATTACTTCAGGTATGATGTGTATGGGCGAAGCTGCAGGTCCAAAGACAAGGAGGCTGCTTCCTACCAA…
Chinese Egret	TLR7-K1.2|Male|MTS	ATGTATTCTCCATCCTTGAATCTGTCTAAGACATTTTCCTCCCTCTCTAACCTGGAAACCCTGAGGGTCAAGGGTTATGTCTTTAAAGAACTGAGAGAAGGAAATCTAGCTCCGTTACTCAATCTTAGAAATCTAACAGTGTTGGATCTCGGGACTAATTTTATTAAAGTTGCTAACCTGAGCTTGCTCAAAAAATTCCGAGCTCTTAAATTCATAGACCTCTCAGTCAATAAAATTTCTCCTTCTTCGGGTGAAAGCAACTTCTATGGATTTTGTTCTAACCCTAGGATTTCAGTAGAGCAATACAACAGGCAAGTATTACAAGAGATGCATTACTTCAGGTATGATGTGTATGGGCGAAGCTGCAGGTCCAAAGACAAGGAGGCTGCTTCCTACCAA…
Chinese Egret	TLR7-L1.1|Male|MTS	ATGTATTCTCCATCCTTGAATCTGTCTAAGACATTTTCCTCCCTCTCTAACCTGGAAACCCTGAGGGTCAAGGGTTATGTCTTTAAAGAACTGAGAGAAGGAAATCTAGCTCCGTTACTCAATCTTAGAAATCTAACAGTGTTGGATCTCGGGACTAATTTTATTAAAGTTGCTAACCTGAGCTTGCTCAAAAAATTCCGAGCTCTTAAATTCATAGACCTCTCAGTCAATAAAATTTCTCCTTCTTCGGGTGAAAGCAACTTCTATGGATTTTGTTCTAACCCTAGGATTTCAGTAGAGCAATACAACAGGCAAGTATTACAAGAGATGCATTACTTCAGGTATGATGTGTATGGGCGAAGCTGCAGGTCCAAAGACAAGGAGGCTGCTTCCTACCAA…
Chinese Egret	TLR7-M.1|Male|MTS	ATGTATTCTCCATCCTTGAATCTGTCTAAGACATTTTCCTCCCTCTCTAACCTGGAAACCCTGAGGGTCAAGGGTTATGTCTTTAAAGAACTGAGAGAAGGAAATCTAGCTCCGTTACTCAATCTTAGAAATCTAACAGTGTTGGATCTCGGGACTAATTTTATTAAAGTTGCTAACCTGAGCTTGCTCAAAAAATTCCGAGCTCTTAAATTCATAGACCTCTCAGTCAATAAAATTTCTCCTTCTTCGGGTGAAAGCAACTTCTATGGATTTTGTTCTAACCCTAGGATTTCAGTAGAGCAATACAACAGGCAAGTATTACAAGAGATGCATTACTTCAGGTATGATGTGTATGGGCGAAGCTGCAGGTCCAAAGACAAGGAGGCTGCTTCCTACCAA…
Chinese Egret	TLR7-O1.1|Female|MTS	ATGTATTCTCCATCCTTGAATCTGTCTAAGACATTTTCCTCCCTCTCTAACCTGGAAACCCTGAGGGTCAAGGGTTATGTCTTTAAAGAACTGAGAGAAGGAAATCTAGCTCCGTTACTCAATCTTAGAAATCTAACAGTGTTGGATCTCGGGACTAATTTTATTAAAGTTGCTAACCTGAGCTTGCTCAAAAAATTCCGAGCTCTTAAATTCATAGACCTCTCAGTCAATAAAATTTCTCCTTCTTCGGGTGAAAGCAACTTCTATGGATTTTGTTCTAACCCTAGGATTTCAGTAGAGCAATACAACAGGCAAGTATTACAAGAGATGCATTACTTCAGGTATGATGTGTATGGGCGAAGCTGCAGGTCCAAAGACAAGGAGGCTGCTTCCTACCAA…
Chinese Egret	TLR7-Q.1|Male|MTS	ATGTATTCTCCATCCTTGAATCTGTCTAAGACATTTTCCTCCCTCTCTAACCTGGAAACCCTGAGGGTCAAGGGTTATGTCTTTAAAGAACTGAGAGAAGGAAATCTAGCTCCGTTACTCAATCTTAGAAATCTAACAGTGTTGGATCTCGGGACTAATTTTATTAAAGTTGCTAACCTGAGCTTGCTCAAAAAATTCCGAGCTCTTAAATTCATAGACCTCTCAGTCAATAAAATTTCTCCTTCTTCGGGTGAAAGCAACTTCTATGGATTTTGTTCTAACCCTAGGATTTCAGTAGAGCAATACAACAGGCAAGTATTACAAGAGATGCATTACTTCAGGTATGATGTGTATGGGCGAAGCTGCAGGTCCAAAGACAAGGAGGCTGCTTCCTACCAA…
Chinese Egret	TLR7-V1.1|Female|MTS	ATGTATTCTCCATCCTTGAATCTGTCTAAGACATTTTCCTCCCTCTCTAACCTGGAAACCCTGAGGGTCAAGGGTTATGTCTTTAAAGAACTGAGAGAAGGAAATCTAGCTCCGTTACTCAATCTTAGAAATCTAACAGTGTTGGATCTCGGGACTAATTTTATTAAAGTTGCTAACCTGAGCTTGCTCAAAAAATTCCGAGCTCTTAAATTCATAGACCTCTCAGTCAATAAAATTTCTCCTTCTTCGGGTGAAAGCAACTTCTATGGATTTTGTTCTAACCCTAGGATTTCAGTAGAGCAATACAACAGGCAAGTATTACAAGAGATGCATTACTTCAGGTATGATGTGTATGGGCGAAGCTGCAGGTCCAAAGACAAGGAGGCTGCTTCCTACCAA…
Chinese Egret	TLR7-Y.3|Male|MTS	ATGTATTCTCCATCCTTGAATCTGTCTAAGACATTTTCCTCCCTCTCTAACCTGGAAACCCTGAGGGTCAAGGGTTATGTCTTTAAAGAACTGAGAGAAGGAAATCTAGCTCCGTTACTCAATCTTAGAAATCTAACAGTGTTGGATCTCGGGACTAATTTTATTAAAGTTGCTAACCTGAGCTTGCTCAAAAAATTCCGAGCTCTTAAATTCATAGACCTCTCAGTCAATAAAATTTCTCCTTCTTCGGGTGAAAGCAACTTCTATGGATTTTGTTCTAACCCTAGGATTTCAGTAGAGCAATACAACAGGCAAGTATTACAAGAGATGCATTACTTCAGGTATGATGTGTATGGGCGAAGCTGCAGGTCCAAAGACAAGGAGGCTGCTTCCTACCAA…
Chinese Egret	TLR7-Z1.2|Female|MTS	ATGTATTCTCCATCCTTGAATCTGTCTAAGACATTTTCCTCCCTCTCTAACCTGGAAACCCTGAGGGTCAAGGGTTATGTCTTTAAAGAACTGAGAGAAGGAAATCTAGCTCCGTTACTCAATCTTAGAAATCTAACAGTGTTGGATCTCGGGACTAATTTTATTAAAGTTGCTAACCTGAGCTTGCTCAAAAAATTCCGAGCTCTTAAATTCATAGACCTCTCAGTCAATAAAATTTCTCCTTCTTCGGGTGAAAGCAACTTCTATGGATTTTGTTCTAACCCTAGGATTTCAGTAGAGCAATACAACAGGCAAGTATTACAAGAGATGCATTACTTCAGGTATGATGTGTATGGGCGAAGCTGCAGGTCCAAAGACAAGGAGGCTGCTTCCTACCAA…
Chinese Egret	TLR7-3.1|Female|XRT	ATGTATTCTCCATCCTTGAATCTGTCTAAGACATTTTCCTCCCTCTCTAACCTGGAAACCCTGAGGGTCAAGGGTTATGTCTTTAAAGAACTGAGAGAAGGAAATCTAGCTCCGTTACTCAATCTTAGAAATCTAACAGTGTTGGATCTCGGGACTAATTTTATTAAAGTTGCTAACCTGAGCTTGCTCAAAAAATTCCGAGCTCTTAAATTCATAGACCTCTCAGTCAATAAAATTTCTCCTTCTTCGGGTGAAAGCAACTTCTATGGATTTTGTTCTAACCCTAGGATTTCAGTAGAGCAATACAACAGGCAAGTATTACAAGAGATGCATTACTTCAGGTATGATGTGTATGGGCGAAGCTGCAGGTCCAAAGACAAGGAGGCTGCTTCCTACCAA…
Chinese Egret	TLR7-4.1|Male|XRT	ATGTATTCTCCATCCTTGAATCTGTCTAAGACATTTTCCTCCCTCTCTAACCTGGAAACCCTGAGGGTCAAGGGTTATGTCTTTAAAGAACTGAGAGAAGGAAATCTAGCTCCGTTACTCAATCTTAGAAATCTAACAGTGTTGGATCTCGGGACTAATTTTATTAAAGTTGCTAACCTGAGCTTGCTCAAAAAATTCCGAGCTCTTAAATTCATAGACCTCTCAGTCAATAAAATTTCTCCTTCTTCGGGTGAAAGCAACTTCTATGGATTTTGTTCTAACCCTAGGATTTCAGTAGAGCAATACAACAGGCAAGTATTACAAGAGATGCATTACTTCAGGTATGATGTGTATGGGCGAAGCTGCAGGTCCAAAGACAAGGAGGCTGCTTCCTACCAA…
Chinese Egret	TLR7-7.1|Female|XRT	ATGTATTCTCCATCCTTGAATCTGTCTAAGACATTTTCCTCCCTCTCTAACCTGGAAACCCTGAGGGTCAAGGGTTATGTCTTTAAAGAACTGAGAGAAGGAAATCTAGCTCCGTTACTCAATCTTAGAAATCTAACAGTGTTGGATCTCGGGACTAATTTTATTAAAGTTGCTAACCTGAGCTTGCTCAAAAAATTCCGAGCTCTTAAATTCATAGACCTCTCAGTCAATAAAATTTCTCCTTCTTCGGGTGAAAGCAACTTCTATGGATTTTGTTCTAACCCTAGGATTTCAGTAGAGCAATACAACAGGCAAGTATTACAAGAGATGCATTACTTCAGGTATGATGTGTATGGGCGAAGCTGCAGGTCCAAAGACAAGGAGGCTGCTTCCTACCAA…
Chinese Egret	TLR7-8.1|Female|XRT	ATGTATTCTCCATCCTTGAATCTGTCTAAGACATTTTCCTCCCTCTCTAACCTGGAAACCCTGAGGGTCAAGGGTTATGTCTTTAAAGAACTGAGAGAAGGAAATCTAGCTCCGTTACTCAATCTTAGAAATCTAACAGTGTTGGATCTCGGGACTAATTTTATTAAAGTTGCTAACCTGAGCTTGCTCAAAAAATTCCGAGCTCTTAAATTCATAGACCTCTCAGTCAATAAAATTTCTCCTTCTTCGGGTGAAAGCAACTTCTATGGATTTTGTTCTAACCCTAGGATTTCAGTAGAGCAATACAACAGGCAAGTATTACAAGAGATGCATTACTTCAGGTATGATGTGTATGGGCGAAGCTGCAGGTCCAAAGACAAGGAGGCTGCTTCCTACCAA…
Chinese Egret	TLR7-12.3|Male|XRT	ATGTATTCTCCATCCTTGAATCTGTCTAAGACATTTTCCTCCCTCTCTAACCTGGAAACCCTGAGGGTCAAGGGTTATGTCTTTAAAGAACTGAGAGAAGGAAATCTAGCTCCGTTACTCAATCTTAGAAATCTAACAGTGTTGGATCTCGGGACTAATTTTATTAAAGTTGCTAACCTGAGCTTGCTCAAAAAATTCCGAGCTCTTAAATTCATAGACCTCTCAGTCAATAAAATTTCTCCTTCTTCGGGTGAAAGCAACTTCTATGGATTTTGTTCTAACCCTAGGATTTCAGTAGAGCAATACAACAGGCAAGTATTACAAGAGATGCATTACTTCAGGTATGATGTGTATGGGCGAAGCTGCAGGTCCAAAGACAAGGAGGCTGCTTCCTACCAA…
Chinese Egret	TLR7-13.4|Male|XRT	ATGTATTCTCCATCCTTGAATCTGTCTAAGACATTTTCCTCCCTCTCTAACCTGGAAACCCTGAGGGTCAAGGGTTATGTCTTTAAAGAACTGAGAGAAGGAAATCTAGCTCCGTTACTCAATCTTAGAAATCTAACAGTGTTGGATCTCGGGACTAATTTTATTAAAGTTGCTAACCTGAGCTTGCTCAAAAAATTCCGAGCTCTTAAATTCATAGACCTCTCAGTCAATAAAATTTCTCCTTCTTCGGGTGAAAGCAACTTCTATGGATTTTGTTCTAACCCTAGGATTTCAGTAGAGCAATACAACAGGCAAGTATTACAAGAGATGCATTACTTCAGGTATGATGTGTATGGGCGAAGCTGCAGGTCCAAAGACAAGGAGGCTGCTTCCTACCAA…
Chinese Egret	TLR7-14.1|Male|XRT	ATGTATTCTCCATCCTTGAATCTGTCTAAGACATTTTCCTCCCTCTCTAACCTGGAAACCCTGAGGGTCAAGGGTTATGTCTTTAAAGAACTGAGAGAAGGAAATCTAGCTCCGTTACTCAATCTTAGAAATCTAACAGTGTTGGATCTCGGGACTAATTTTATTAAAGTTGCTAACCTGAGCTTGCTCAAAAAATTCCGAGCTCTTAAATTCATAGACCTCTCAGTCAATAAAATTTCTCCTTCTTCGGGTGAAAGCAACTTCTATGGATTTTGTTCTAACCCTAGGATTTCAGTAGAGCAATACAACAGGCAAGTATTACAAGAGATGCATTACTTCAGGTATGATGTGTATGGGCGAAGCTGCAGGTCCAAAGACAAGGAGGCTGCTTCCTACCAA…
Chinese Egret	TLR7-15.1|Female|XRT	ATGTATTCTCCATCCTTGAATCTGTCTAAGACATTTTCCTCCCTCTCTAACCTGGAAACCCTGAGGGTCAAGGGTTATGTCTTTAAAGAACTGAGAGAAGGAAATCTAGCTCCGTTACTCAATCTTAGAAATCTAACAGTGTTGGATCTCGGGACTAATTTTATTAAAGTTGCTAACCTGAGCTTGCTCAAAAAATTCCGAGCTCTTAAATTCATAGACCTCTCAGTCAATAAAATTTCTCCTTCTTCGGGTGAAAGCAACTTCTATGGATTTTGTTCTAACCCTAGGATTTCAGTAGAGCAATACAACAGGCAAGTATTACAAGAGATGCATTACTTCAGGTATGATGTGTATGGGCGAAGCTGCAGGTCCAAAGACAAGGAGGCTGCTTCCTACCAA…
Chinese Egret	TLR7-16.1|Female|XRT	ATGTATTCTCCATCCTTGAATCTGTCTAAGACATTTTCCTCCCTCTCTAACCTGGAAACCCTGAGGGTCAAGGGTTATGTCTTTAAAGAACTGAGAGAAGGAAATCTAGCTCCGTTACTCAATCTTAGAAATCTAACAGTGTTGGATCTCGGGACTAATTTTATTAAAGTTGCTAACCTGAGCTTGCTCAAAAAATTCCGAGCTCTTAAATTCATAGACCTCTCAGTCAATAAAATTTCTCCTTCTTCGGGTGAAAGCAACTTCTATGGATTTTGTTCTAACCCTAGGATTTCAGTAGAGCAATACAACAGGCAAGTATTACAAGAGATGCATTACTTCAGGTATGATGTGTATGGGCGAAGCTGCAGGTCCAAAGACAAGGAGGCTGCTTCCTACCAA…
Chinese Egret	TLR7-17.1|Male|XRT	ATGTATTCTCCATCCTTGAATCTGTCTAAGACATTTTCCTCCCTCTCTAACCTGGAAACCCTGAGGGTCAAGGGTTATGTCTTTAAAGAACTGAGAGAAGGAAATCTAGCTCCGTTACTCAATCTTAGAAATCTAACAGTGTTGGATCTCGGGACTAATTTTATTAAAGTTGCTAACCTGAGCTTGCTCAAAAAATTCCGAGCTCTTAAATTCATAGACCTCTCAGTCAATAAAATTTCTCCTTCTTCGGGTGAAAGCAACTTCTATGGATTTTGTTCTAACCCTAGGATTTCAGTAGAGCAATACAACAGGCAAGTATTACAAGAGATGCATTACTTCAGGTATGATGTGTATGGGCGAAGCTGCAGGTCCAAAGACAAGGAGGCTGCTTCCTACCAA…
Chinese Egret	TLR7-18.1|Male|XRT	ATGTATTCTCCATCCTTGAATCTGTCTAAGACATTTTCCTCCCTCTCTAACCTGGAAACCCTGAGGGTCAAGGGTTATGTCTTTAAAGAACTGAGAGAAGGAAATCTAGCTCCGTTACTCAATCTTAGAAATCTAACAGTGTTGGATCTCGGGACTAATTTTATTAAAGTTGCTAACCTGAGCTTGCTCAAAAAATTCCGAGCTCTTAAATTCATAGACCTCTCAGTCAATAAAATTTCTCCTTCTTCGGGTGAAAGCAACTTCTATGGATTTTGTTCTAACCCTAGGATTTCAGTAGAGCAATACAACAGGCAAGTATTACAAGAGATGCATTACTTCAGGTATGATGTGTATGGGCGAAGCTGCAGGTCCAAAGACAAGGAGGCTGCTTCCTACCAA…
Chinese Egret	TLR7-19.3|Male|XRT	ATGTATTCTCCATCCTTGAATCTGTCTAAGACATTTTCCTCCCTCTCTAACCTGGAAACCCTGAGGGTCAAGGGTTATGTCTTTAAAGAACTGAGAGAAGGAAATCTAGCTCCGTTACTCAATCTTAGAAATCTAACAGTGTTGGATCTCGGGACTAATTTTATTAAAGTTGCTAACCTGAGCTTGCTCAAAAAATTCCGAGCTCTTAAATTCATAGACCTCTCAGTCAATAAAATTTCTCCTTCTTCGGGTGAAAGCAACTTCTATGGATTTTGTTCTAACCCTAGGATTTCAGTAGAGCAATACAACAGGCAAGTATTACAAGAGATGCATTACTTCAGGTATGATGTGTATGGGCGAAGCTGCAGGTCCAAAGACAAGGAGGCTGCTTCCTACCAA…
Chinese Egret	TLR7-21.1|Male|XRT	ATGTATTCTCCATCCTTGAATCTGTCTAAGACATTTTCCTCCCTCTCTAACCTGGAAACCCTGAGGGTCAAGGGTTATGTCTTTAAAGAACTGAGAGAAGGAAATCTAGCTCCGTTACTCAATCTTAGAAATCTAACAGTGTTGGATCTCGGGACTAATTTTATTAAAGTTGCTAACCTGAGCTTGCTCAAAAAATTCCGAGCTCTTAAATTCATAGACCTCTCAGTCAATAAAATTTCTCCTTCTTCGGGTGAAAGCAACTTCTATGGATTTTGTTCTAACCCTAGGATTTCAGTAGAGCAATACAACAGGCAAGTATTACAAGAGATGCATTACTTCAGGTATGATGTGTATGGGCGAAGCTGCAGGTCCAAAGACAAGGAGGCTGCTTCCTACCAA…
Chinese Egret	TLR7-23.3|Male|XRT	ATGTATTCTCCATCCTTGAATCTGTCTAAGACATTTTCCTCCCTCTCTAACCTGGAAACCCTGAGGGTCAAGGGTTATGTCTTTAAAGAACTGAGAGAAGGAAATCTAGCTCCGTTACTCAATCTTAGAAATCTAACAGTGTTGGATCTCGGGACTAATTTTATTAAAGTTGCTAACCTGAGCTTGCTCAAAAAATTCCGAGCTCTTAAATTCATAGACCTCTCAGTCAATAAAATTTCTCCTTCTTCGGGTGAAAGCAACTTCTATGGATTTTGTTCTAACCCTAGGATTTCAGTAGAGCAATACAACAGGCAAGTATTACAAGAGATGCATTACTTCAGGTATGATGTGTATGGGCGAAGCTGCAGGTCCAAAGACAAGGAGGCTGCTTCCTACCAA…
Chinese Egret	TLR7-24.1|Female|XRT	ATGTATTCTCCATCCTTGAATCTGTCTAAGACATTTTCCTCCCTCTCTAACCTGGAAACCCTGAGGGTCAAGGGTTATGTCTTTAAAGAACTGAGAGAAGGAAATCTAGCTCCGTTACTCAATCTTAGAAATCTAACAGTGTTGGATCTCGGGACTAATTTTATTAAAGTTGCTAACCTGAGCTTGCTCAAAAAATTCCGAGCTCTTAAATTCATAGACCTCTCAGTCAATAAAATTTCTCCTTCTTCGGGTGAAAGCAACTTCTATGGATTTTGTTCTAACCCTAGGATTTCAGTAGAGCAATACAACAGGCAAGTATTACAAGAGATGCATTACTTCAGGTATGATGTGTATGGGCGAAGCTGCAGGTCCAAAGACAAGGAGGCTGCTTCCTACCAA…
Chinese Egret	TLR7-22.4|Female|XRT	ATGTATTCTCCATCCTTGAATCTGTCTAAGACATTTTCCTCCCTCTCTAACCTGGAAACCCTGAGGGTCAAGGGTTATGTCTTTAAAGAACTGAGAGAAGGAAATCTAGCTCCGTTACTCAATCTTAGAAATCTAACAGTGTTGGATCTCGGGACTAATTTTATTAAAGTTGCTAACCTGAGCTTGCTCAAAAAATTCCGAGCTCTTAAATTCATAGACCTCTCAGTCAATAAAATTTCTCCTTCTTCGGGTGAAAGCAACTTCTATGGATTTTGTTCTAACCCTAGGATTTCAGTAGAGCAATACAACAGGCAAGTATTACAAGAGATGCATTACTTCAGGTATGATGTGTATGGGCGAAGCTGCAGGTCCAAAGACAAGGAGGCTGCTTCCTACCAA…
Chinese Egret	TLR7-26.2|Male|XRT	ATGTATTCTCCATCCTTGAATCTGTCTAAGACATTTTCCTCCCTCTCTAACCTGGAAACCCTGAGGGTCAAGGGTTATGTCTTTAAAGAACTGAGAGAAGGAAATCTAGCTCCGTTACTCAATCTTAGAAATCTAACAGTGTTGGATCTCGGGACTAATTTTATTAAAGTTGCTAACCTGAGCTTGCTCAAAAAATTCCGAGCTCTTAAATTCATAGACCTCTCAGTCAATAAAATTTCTCCTTCTTCGGGTGAAAGCAACTTCTATGGATTTTGTTCTAACCCTAGGATTTCAGTAGAGCAATACAACAGGCAAGTATTACAAGAGATGCATTACTTCAGGTATGATGTGTATGGGCGAAGCTGCAGGTCCAAAGACAAGGAGGCTGCTTCCTACCAA…
Chinese Egret	TLR7-29.1|Female|XRT	ATGTATTCTCCATCCTTGAATCTGTCTAAGACATTTTCCTCCCTCTCTAACCTGGAAACCCTGAGGGTCAAGGGTTATGTCTTTAAAGAACTGAGAGAAGGAAATCTAGCTCCGTTACTCAATCTTAGAAATCTAACAGTGTTGGATCTCGGGACTAATTTTATTAAAGTTGCTAACCTGAGCTTGCTCAAAAAATTCCGAGCTCTTAAATTCATAGACCTCTCAGTCAATAAAATTTCTCCTTCTTCGGGTGAAAGCAACTTCTATGGATTTTGTTCTAACCCTAGGATTTCAGTAGAGCAATACAACAGGCAAGTATTACAAGAGATGCATTACTTCAGGTATGATGTGTATGGGCGAAGCTGCAGGTCCAAAGACAAGGAGGCTGCTTCCTACCAA…
Chinese Egret	TLR7-30.3|Male|XRT	ATGTATTCTCCATCCTTGAATCTGTCTAAGACATTTTCCTCCCTCTCTAACCTGGAAACCCTGAGGGTCAAGGGTTATGTCTTTAAAGAACTGAGAGAAGGAAATCTAGCTCCGTTACTCAATCTTAGAAATCTAACAGTGTTGGATCTCGGGACTAATTTTATTAAAGTTGCTAACCTGAGCTTGCTCAAAAAATTCCGAGCTCTTAAATTCATAGACCTCTCAGTCAATAAAATTTCTCCTTCTTCGGGTGAAAGCAACTTCTATGGATTTTGTTCTAACCCTAGGATTTCAGTAGAGCAATACAACAGGCAAGTATTACAAGAGATGCATTACTTCAGGTATGATGTGTATGGGCGAAGCTGCAGGTCCAAAGACAAGGAGGCTGCTTCCTACCAA…
Chinese Egret	TLR7-35.2|Male|XRT	ATGTATTCTCCATCCTTGAATCTGTCTAAGACATTTTCCTCCCTCTCTAACCTGGAAACCCTGAGGGTCAAGGGTTATGTCTTTAAAGAACTGAGAGAAGGAAATCTAGCTCCGTTACTCAATCTTAGAAATCTAACAGTGTTGGATCTCGGGACTAATTTTATTAAAGTTGCTAACCTGAGCTTGCTCAAAAAATTCCGAGCTCTTAAATTCATAGACCTCTCAGTCAATAAAATTTCTCCTTCTTCGGGTGAAAGCAACTTCTATGGATTTTGTTCTAACCCTAGGATTTCAGTAGAGCAATACAACAGGCAAGTATTACAAGAGATGCATTACTTCAGGTATGATGTGTATGGGCGAAGCTGCAGGTCCAAAGACAAGGAGGCTGCTTCCTACCAA…
Chinese Egret	TLR7-40.1|Male|XRT	ATGTATTCTCCATCCTTGAATCTGTCTAAGACATTTTCCTCCCTCTCTAACCTGGAAACCCTGAGGGTCAAGGGTTATGTCTTTAAAGAACTGAGAGAAGGAAATCTAGCTCCGTTACTCAATCTTAGAAATCTAACAGTGTTGGATCTCGGGACTAATTTTATTAAAGTTGCTAACCTGAGCTTGCTCAAAAAATTCCGAGCTCTTAAATTCATAGACCTCTCAGTCAATAAAATTTCTCCTTCTTCGGGTGAAAGCAACTTCTATGGATTTTGTTCTAACCCTAGGATTTCAGTAGAGCAATACAACAGGCAAGTATTACAAGAGATGCATTACTTCAGGTATGATGTGTATGGGCGAAGCTGCAGGTCCAAAGACAAGGAGGCTGCTTCCTACCAA…
Chinese Egret	TLR7-43.2|Male|XRT	ATGTATTCTCCATCCTTGAATCTGTCTAAGACATTTTCCTCCCTCTCTAACCTGGAAACCCTGAGGGTCAAGGGTTATGTCTTTAAAGAACTGAGAGAAGGAAATCTAGCTCCGTTACTCAATCTTAGAAATCTAACAGTGTTGGATCTCGGGACTAATTTTATTAAAGTTGCTAACCTGAGCTTGCTCAAAAAATTCCGAGCTCTTAAATTCATAGACCTCTCAGTCAATAAAATTTCTCCTTCTTCGGGTGAAAGCAACTTCTATGGATTTTGTTCTAACCCTAGGATTTCAGTAGAGCAATACAACAGGCAAGTATTACAAGAGATGCATTACTTCAGGTATGATGTGTATGGGCGAAGCTGCAGGTCCAAAGACAAGGAGGCTGCTTCCTACCAA…
Chinese Egret	TLR7-44.1|Male|XRT	ATGTATTCTCCATCCTTGAATCTGTCTAAGACATTTTCCTCCCTCTCTAACCTGGAAACCCTGAGGGTCAAGGGTTATGTCTTTAAAGAACTGAGAGAAGGAAATCTAGCTCCGTTACTCAATCTTAGAAATCTAACAGTGTTGGATCTCGGGACTAATTTTATTAAAGTTGCTAACCTGAGCTTGCTCAAAAAATTCCGAGCTCTTAAATTCATAGACCTCTCAGTCAATAAAATTTCTCCTTCTTCGGGTGAAAGCAACTTCTATGGATTTTGTTCTAACCCTAGGATTTCAGTAGAGCAATACAACAGGCAAGTATTACAAGAGATGCATTACTTCAGGTATGATGTGTATGGGCGAAGCTGCAGGTCCAAAGACAAGGAGGCTGCTTCCTACCAA…
Chinese Egret	TLR7-45.3|Male|XRT	ATGTATTCTCCATCCTTGAATCTGTCTAAGACATTTTCCTCCCTCTCTAACCTGGAAACCCTGAGGGTCAAGGGTTATGTCTTTAAAGAACTGAGAGAAGGAAATCTAGCTCCGTTACTCAATCTTAGAAATCTAACAGTGTTGGATCTCGGGACTAATTTTATTAAAGTTGCTAACCTGAGCTTGCTCAAAAAATTCCGAGCTCTTAAATTCATAGACCTCTCAGTCAATAAAATTTCTCCTTCTTCGGGTGAAAGCAACTTCTATGGATTTTGTTCTAACCCTAGGATTTCAGTAGAGCAATACAACAGGCAAGTATTACAAGAGATGCATTACTTCAGGTATGATGTGTATGGGCGAAGCTGCAGGTCCAAAGACAAGGAGGCTGCTTCCTACCAA…
Chinese Egret	TLR7-46.1|Female|XRT	ATGTATTCTCCATCCTTGAATCTGTCTAAGACATTTTCCTCCCTCTCTAACCTGGAAACCCTGAGGGTCAAGGGTTATGTCTTTAAAGAACTGAGAGAAGGAAATCTAGCTCCGTTACTCAATCTTAGAAATCTAACAGTGTTGGATCTCGGGACTAATTTTATTAAAGTTGCTAACCTGAGCTTGCTCAAAAAATTCCGAGCTCTTAAATTCATAGACCTCTCAGTCAATAAAATTTCTCCTTCTTCGGGTGAAAGCAACTTCTATGGATTTTGTTCTAACCCTAGGATTTCAGTAGAGCAATACAACAGGCAAGTATTACAAGAGATGCATTACTTCAGGTATGATGTGTATGGGCGAAGCTGCAGGTCCAAAGACAAGGAGGCTGCTTCCTACCAA…
Chinese Egret	TLR7-47.2|Male|XRT	ATGTATTCTCCATCCTTGAATCTGTCTAAGACATTTTCCTCCCTCTCTAACCTGGAAACCCTGAGGGTCAAGGGTTATGTCTTTAAAGAACTGAGAGAAGGAAATCTAGCTCCGTTACTCAATCTTAGAAATCTAACAGTGTTGGATCTCGGGACTAATTTTATTAAAGTTGCTAACCTGAGCTTGCTCAAAAAATTCCGAGCTCTTAAATTCATAGACCTCTCAGTCAATAAAATTTCTCCTTCTTCGGGTGAAAGCAACTTCTATGGATTTTGTTCTAACCCTAGGATTTCAGTAGAGCAATACAACAGGCAAGTATTACAAGAGATGCATTACTTCAGGTATGATGTGTATGGGCGAAGCTGCAGGTCCAAAGACAAGGAGGCTGCTTCCTACCAA…
Chinese Egret	TLR7-48.1|Female|XRT	ATGTATTCTCCATCCTTGAATCTGTCTAAGACATTTTCCTCCCTCTCTAACCTGGAAACCCTGAGGGTCAAGGGTTATGTCTTTAAAGAACTGAGAGAAGGAAATCTAGCTCCGTTACTCAATCTTAGAAATCTAACAGTGTTGGATCTCGGGACTAATTTTATTAAAGTTGCTAACCTGAGCTTGCTCAAAAAATTCCGAGCTCTTAAATTCATAGACCTCTCAGTCAATAAAATTTCTCCTTCTTCGGGTGAAAGCAACTTCTATGGATTTTGTTCTAACCCTAGGATTTCAGTAGAGCAATACAACAGGCAAGTATTACAAGAGATGCATTACTTCAGGTATGATGTGTATGGGCGAAGCTGCAGGTCCAAAGACAAGGAGGCTGCTTCCTACCAA…
Chinese Egret	TLR7-53.1|Male|XRT	ATGTATTCTCCATCCTTGAATCTGTCTAAGACATTTTCCTCCCTCTCTAACCTGGAAACCCTGAGGGTCAAGGGTTATGTCTTTAAAGAACTGAGAGAAGGAAATCTAGCTCCGTTACTCAATCTTAGAAATCTAACAGTGTTGGATCTCGGGACTAATTTTATTAAAGTTGCTAACCTGAGCTTGCTCAAAAAATTCCGAGCTCTTAAATTCATAGACCTCTCAGTCAATAAAATTTCTCCTTCTTCGGGTGAAAGCAACTTCTATGGATTTTGTTCTAACCCTAGGATTTCAGTAGAGCAATACAACAGGCAAGTATTACAAGAGATGCATTACTTCAGGTATGATGTGTATGGGCGAAGCTGCAGGTCCAAAGACAAGGAGGCTGCTTCCTACCAA…
Chinese Egret	TLR7-54.2|Female|XRT	ATGTATTCTCCATCCTTGAATCTGTCTAAGACATTTTCCTCCCTCTCTAACCTGGAAACCCTGAGGGTCAAGGGTTATGTCTTTAAAGAACTGAGAGAAGGAAATCTAGCTCCGTTACTCAATCTTAGAAATCTAACAGTGTTGGATCTCGGGACTAATTTTATTAAAGTTGCTAACCTGAGCTTGCTCAAAAAATTCCGAGCTCTTAAATTCATAGACCTCTCAGTCAATAAAATTTCTCCTTCTTCGGGTGAAAGCAACTTCTATGGATTTTGTTCTAACCCTAGGATTTCAGTAGAGCAATACAACAGGCAAGTATTACAAGAGATGCATTACTTCAGGTATGATGTGTATGGGCGAAGCTGCAGGTCCAAAGACAAGGAGGCTGCTTCCTACCAA…
Chinese Egret	TLR7-56.3|Male|XRT	ATGTATTCTCCATCCTTGAATCTGTCTAAGACATTTTCCTCCCTCTCTAACCTGGAAACCCTGAGGGTCAAGGGTTATGTCTTTAAAGAACTGAGAGAAGGAAATCTAGCTCCGTTACTCAATCTTAGAAATCTAACAGTGTTGGATCTCGGGACTAATTTTATTAAAGTTGCTAACCTGAGCTTGCTCAAAAAATTCCGAGCTCTTAAATTCATAGACCTCTCAGTCAATAAAATTTCTCCTTCTTCGGGTGAAAGCAACTTCTATGGATTTTGTTCTAACCCTAGGATTTCAGTAGAGCAATACAACAGGCAAGTATTACAAGAGATGCATTACTTCAGGTATGATGTGTATGGGCGAAGCTGCAGGTCCAAAGACAAGGAGGCTGCTTCCTACCAA…
Little Egret	TLR7-26.2|MTS	ATGTATTCTCCATCCTTGAATCTGTCTAAGACATTTTCCTCCCTCTCTAACCTGGAAACCTTGAGGGTCAAGGGTTATGTCTTTAAAGAACTGAGAGAAGGAAATCTAGCTCCGTTACTCAATCTTAGAAATCTAACAGTGTTGGATCTCGGGACTAATTTTATTAAAGTTGCTAACCTGAGCTTGCTCAAAAAATTCCGAGCTCTTAAATTCATAGACCTCTCAGTCAATAAAATTTCTCCTTCTTCGGGTGAAAGCAACTTCTATGGATTTTGTTCTAACCCTAGGATTTCAGTAGAGCAATACAACAGGCAAGTATTACAAGAGATGCATTACTTCAGGTATGATGTGTATGGGCGAAGCTGCAGGTCCAAAGACAAGGAGGCTGCTTCCTACCAA…
Little Egret	TLR7-28.1|MTS	ATGTATTCTCCATCCTTGAATCTGTCTAAGACATTTTCCTCCCTCTCTAACCTGGAAACCCTGAGGGTCAAGGGTTATGTCTTTAAAGAACTGAGAGAAGGAAATCTAGCTCCGTTACTCAATCTTAGAAATCTAACAGTGTTGGATCTCGGGACTAATTTTATTAAAGTTGCTAACCTGAGCTTGCTCAAAAAATTCCGAGCTCTTAAATTCATAGACCTCTCAGTCAATAAAATTTCTCCTTCTTCGGGTGAAAGCAACTTCTATGGATTTTGTTCTAACCCTAGGATTTCAGTAGAGCAATACAACAGGCAAGTATTACAAGAGATGCATTACTTCAGGTATGATGTGTATGGGCGAAGCTGCAGGTCCAAAGACAAGGAGGCTGCTTCCTACCAA…
Little Egret	TLR7-36.1|MTS	ATGTATTCTCCATCCTTGAATCTGTCTAAGACATTTTCCTCCCTCTCTAACCTGGAAACCCTGAGGGTCAAGGGTTATGTCTTTAAAGAACTGAGAGAAGGAAATCTAGCTCCGTTACTCAATCTTAGAAATCTAACAGTGTTGGATCTCGGGACTAATTTTATTAAAGTTGCTAACCTGAGCTTGCTCAAAAAATTCCGAGCTCTTAAATTCATAGACCTCTCAGTCAATAAAATTTCTCCTTCTTCGGGTGAAAGCAACTTCTATGGATTTTGTTCTAACCCTAGGATTTCAGTAGAGCAATACAACAGGCAAGTATTACAAGAGATGCATTACTTCAGGTATGATGTGTATGGGCGAAGCTGCAGGTCCAAAGACAAGGAGGCTGCTTCCTACCAA…
Little Egret	TLR7-58.1|MTS	ATGTATTCTCCATCCTTGAATCTGTCTAAGACATTTTCCTCCCTCTCTAACCTGGAAACCCTGAGGGTCAAGGGTTATGTCTTTAAAGAACTGAGAGAAGGAAATCTAGCTCCGTTACTCAATCTTAGAAATCTAACAGTGTTGGATCTCGGGACTAATTTTATTAAAGTTGCTAACCTGAGCTTGCTCAAAAAATTCCGAGCTCTTAAATTCATAGACCTCTCAGTCAATAAAATTTCTCCTTCTTCGGGTGAAAGCAACTTCTATGGATTTTGTTCTAACCCTAGGATTTCAGTAGAGCAATACAACAGGCAAGTATTACAAGAGATGCATTACTTCAGGTATGATGTGTATGGGCGAAGCTGCAGGTCCAAAGACAAGGAGGCTGCTTCCTACCAA…
Little Egret	TLR7-89.1|MTS	ATGTATTCTCCATCCTTGAATCTGTCTAAGACATTTTCCTCCCTCTCTAACCTGGAAACCCTGAGGGTCAAGGGTTATGTCTTTAAAGAACTGAGAGAAGGAAATCTAGCTCCGTTACTCAGTCTTAGAAATCTAACAGTGTTGGATCTCGGGACTAATTTTATTAAAGTTGCTAACCTGAGCTTGCTCAAAAAATTCCGAGCTCTTAAATTCATAGACCTCTCAGTCAATAAAATTTCTCCTTCTTCGGGTGAAAGCAACTTCTATGGATTTTGTTCTAACCCTAGGATTTCAGTAGAGCAATACAACAGGCAAGTATTACAAGAGATGCATTACTTCAGGTATGATGTGTATGGGCGAAGCTGCAGGTCCAAAGACAAGGAGGCTGCTTCCTACCAA…
Little Egret	TLR7-94.1|MTS	ATGTATTCTCCATCCTTGAATCTGTCTAAGACATTTTCCTCCCTCTCTAACCTGGAAACCCTGAGGGTCAAGGGTTATGTCTTTAAAGAACTGAGAGAAGGAAATCTAGCTCCGTTACTCAATCTTAGAAATCTAACAGTGTTGGATCTCGGGACTAATTTTATTAAAGTTGCTAACCTGAGCTTGCTCAAAAAATTCCGAGCTCTTAAATTCATAGACCTCTCAGTCAATAAAATTTCTCCTTCTTCGGGTGAAAGCAACTTCTATGGATTTTGTTCTAACCCTAGGATTTCAGTAGAGCAATACAACAGGCAAGTATTACAAGAGATGCATTACTTCAGGTATGATGTGTATGGGCGAAGCTGCAGGTCCAAAGACAAGGAGGCTGCTTCCTACCAA…
Little Egret	TLR7-469.1|MTS	ATGTATTCTCCATCCTTGAATCTGTCTAAGACATTTTCCTCCCTCTCTAACCTGGAAACCCTGAGGGTCAAGGGTTATGTCTTTAAAGAACTGAGAGAAGGAAATCTAGCTCCGTTACTCAATCTTAGAAATCTAACAGTGTTGGATCTCGGGACTAATTTTATTAAAGTTGCTAACCTGAGCTTGCTCAAAAAATTCCGAGCTCTTAAATTCATAGACCTCTCAGTCAATAAAATTTCTCCTTCTTCGGGTGAAAGCAACTTCTATGGATTTTGTTCTAACCCTAGGATTTCAGTAGAGCAATACAACAGGCAAGTATTACAAGAGATGCATTACTTCAGGTATGATGTGTATGGGCGAAGCTGCAGGTCCAAAGACAAGGAGGCTGCTTCCTACCAA…
Little Egret	TLR7-D1.1|MTS	ATGTATTCTCCATCCTTGAATCTGTCTAAGACATTTTCCTCCCTCTCTAACCTGGAAACCCTGAGGGTCAAGGGTTATGTCTTTAAAGAACTGAGAGAAGGAAATCTAGCTCCGTTACTCAATCTTAGAAATCTAACAGTGTTGGATCTCGGGACTAATTTTATTAAAGTTGCTAACCTGAGCTTGCTCAAAAAATTCCGAGCTCTTAAATTCATAGACCTCTCAGTCAATAAAATTTCTCCTTCTTCGGGTGAAAGCAACTTCTATGGATTTTGTTCTAACCCTAGGATTTCAGTAGAGCAATACAACAGGCAAGTATTACAAGAGATGCATTACTTCAGGTATGATGTGTATGGGCGAAGCTGCAGGTCCAAAGACAAGGAGGCTGCTTCCTACCAA…
Little Egret	TLR7-G.1|MTS	ATGTATTCTCCATCCTTGAATCTGTCTAAGACATTTTCCTCCCTCTCTAACCTGGAAACCCTGAGGGTCAAGGGTTATGTCTTTAAAGAACTGAGAGAAGGAAATCTAGCTCCGTTACTCAATCTTAGAAATCTAACAGTGTTGGATCTCGGGACTAATTTTATTAAAGTTGCTAACCTGAGCTTGCTCAAAAAATTCCGAGCTCTTAAATTCATAGACCTCTCAGTCAATAAAATTTCTCCTTCTTCGGGTGAAAGCAACTTCTATGGATTTTGTTCTAACCCTAGGATTTCAGTAGAGCAATACAACAGGCAAGTATTACAAGAGATGCATTACTTCAGGTATGATGTGTATGGGCGAAGCTGCAGGTCCAAAGACAAGGAGGCTGCTTCCTACCAA…
Little Egret	TLR7-V.1|MTS	ATGTATTCTCCATCCTTGAATCTGTCTAAGACATTTTCCTCCCTCTCTAACCTGGAAACCTTGAGGGTCAAGGGTTATGTCTTTAAAGAACTGAGAGAAGGAAATCTAGCTCCGTTACTCAATCTTAGAAATCTAACAGTGTTGGATCTCGGGACTAATTTTATTAAAGTTGCTAACCTGAGCTTGCTCAAAAAATTCCGAGCTCTTAAATTCATAGACCTCTCAGTCAATAAAATTTCTCCTTCTTCGGGTGAAAGCAACTTCTATGGATTTTGTTCTAACCCTAGGATTTCAGTAGAGCAATACAACAGGCAAGTATTACAAGAGATGCATTACTTCAGGTATGATGTGTATGGGCGAAGCTGCAGGTCCAAAGACAAGGAGGCTGCTTCCTACCAA…
Little Egret	TLR7-1|XY	ATGTATTCTCCATCCTTGAATCTGTCTAAGACATTTTCCTCCCTCTCTAACCTGGAAACCCTGAGGGTCAAGGGTTATGTCTTTAAAGAACTGAGAGAAGGAAATCTAGCTCCGTTACTCAGTCTTAGAAATCTAACAGTGTTGGATCTCGGGACTAATTTTATTAAAGTTGCTAACCTGAGCTTGCTCAAAAAATTCCGAGCTCTTAAATTCATAGACCTCTCAGTCAATAAAATTTCTCCTTCTTCGGGTGAAAGCAACTTCTATGGATTTTGTTCTAACCCTAGGATTTCAGTAGAGCAATACAACAGGCAAGTATTACAAGAGATGCATTACTTCAGGTATGATGTGTATGGGCGAAGCTGCAGGTCCAAAGACAAGGAGGCTGCTTCCTACCAA…
Little Egret	TLR7-2|XY	ATGTATTCTCCATCCTTGAATCTGTCTAAGACATTTTCCTCCCTCTCTAACCTGGAAACCCTGAGGGTCAAGGGTTATGTCTTTAAAGAACTGAGAGAAGGAAATCTAGCTCCGTTACTCAGTCTTAGAAATCTAACAGTGTTGGATCTCGGGACTAATTTTATTAAAGTTGCTAACCTGAGCTTGCTCAAAAAATTCCGAGCTCTTAAATTCATAGACCTCTCAGTCAATAAAATTTCTCCTTCTTCGGGTGAAAGCAACTTCTATGGATTTTGTTCTAACCCTAGGATTTCAGTAGAGCAATACAACAGGCAAGTATTACAAGAGATGCATTACTTCAGGTATGATGTGTATGGGCGAAGCTGCAGGTCCAAAGACAAGGAGGCTGCTTCCTACCAA…
Little Egret	TLR7-3|XY	ATGTATTCTCCATCCTTGAATCTGTCTAAGACATTTTCCTCCCTCTCTAACCTGGAAACCCTGAGGGTCAAGGGTTATGTCTTTAAAGAACTGAGAGAAGGAAATCTAGCTCCGTTACTCAATCTTAGAAATCTAACAGTGTTGGATCTCGGGACTAATTTTATTAAAGTTGCTAACCTGAGCTTGCTCAAAAAATTCCGAGCTCTTAAATTCATAGACCTCTCAGTCAATAAAATTTCTCCTTCTTCGGGTGAAAGCAACTTCTATGGATTTTGTTCTAACCCTAGGATTTCAGTAGAGCAATACAACAGGCAAGTATTACAAGAGATGCATTACTTCAGGTATGATGTGTATGGGCGAAGCTGCAGGTCCAAAGACAAGGAGGCTGCTTCCTACCAA…
Little Egret	TLR7-4|XY	ATGTATTCTCCATCCTTGAATCTGTCTAAGACATTTTCCTCCCTCTCTAACCTGGAAACCCTGAGGGTCAAGGGTTATGTCTTTAAAGAACTGAGAGAAGGAAATCTAGCTCCGTTACTCAATCTTAGAAATCTAACAGTGTTGGATCTCGGGACTAATTTTATTAAAGTTGCTAACCTGAGCTTGCTCAAAAAATTCCGAGCTCTTAAATTCATAGACCTCTCAGTCAATAAAATTTCTCCTTCTTCGGGTGAAAGCAACTTCTATGGATTTTGTTCTAACCCTAGGATTTCAGTAGAGCAATACAACAGGCAAGTATTACAAGAGATGCATTACTTCAGGTATGATGTGTATGGGCGAAGCTGCAGGTCCAAAGACAAGGAGGCTGCTTCCTACCAA…
Little Egret	TLR7-5|XY	ATGTATTCTCCATCCTTGAATCTGTCTAAGACATTTTCCTCCCTCTCTAACCTGGAAACCCTGAGGGTCAAGGGTTATGTCTTTAAAGAACTGAGAGAAGGAAATCTAGCTCCGTTACTCAATCTTAGAAATCTAACAGTGTTGGATCTCGGGACTAATTTTATTAAAGTTGCTAACCTGAGCTTGCTCAAAAAATTCCGAGCTCTTAAATTCATAGACCTCTCAGTCAATAAAATTTCTCCTTCTTCGGGTGAAAGCAACTTCTATGGATTTTGTTCTAACCCTAGGATTTCAGTAGAGCAATACAACAGGCAAGTATTACAAGAGATGCATTACTTCAGGTATGATGTGTATGGGCGAAGCTGCAGGTCCAAAGACAAGGAGGCTGCTTCCTACCAA…
Little Egret	TLR7-6|XY	ATGTATTCTCCATCCTTGAATCTGTCTAAGACATTTTCCTCCCTCTCTAACCTGGAAACCCTGAGGGTCAAGGGTTATGTCTTTAAAGAACTGAGAGAAGGAAATCTAGCTCCGTTACTCAATCTTAGAAATCTAACAGTGTTGGATCTCGGGACTAATTTTATTAAAGTTGCTAACCTGAGCTTGCTCAAAAAATTCCGAGCTCTTAAATTCATAGACCTCTCAGTCAATAAAATTTCTCCTTCTTCGGGTGAAAGCAACTTCTATGGATTTTGTTCTAACCCTAGGATTTCAGTAGAGCAATACAACAGGCAAGTATTACAAGAGATGCATTACTTCAGGTATGATGTGTATGGGCGAAGCTGCAGGTCCAAAGACAAGGAGGCTGCTTCCTACCAA…
Little Egret	TLR7-7|XY	ATGTATTCTCCATCCTTGAATCTGTCTAAGACATTTTCCTCCCTCTCTAACCTGGAAACCCTGAGGGTCAAGGGTTATGTCTTTAAAGAACTGAGAGAAGGAAATCTAGCTCCGTTACTCAATCTTAGAAATCTAACAGTGTTGGATCTCGGGACTAATTTTATTAAAGTTGCTAACCTGAGCTTGCTCAAAAAATTCCGAGCTCTTAAATTCATAGACCTCTCAGTCAATAAAATTTCTCCTTCTTCGGGTGAAAGCAACTTCTATGGATTTTGTTCTAACCCTAGGATTTCAGTAGAGCAATACAACAGGCAAGTATTACAAGAGATGCATTACTTCAGGTATGATGTGTATGGGCGAAGCTGCAGGTCCAAAGACAAGGAGGCTGCTTCCTACCAA…
Little Egret	TLR7-8|XY	ATGTATTCTCCATCCTTGAATCTGTCTAAGACATTTTCCTCCCTCTCTAACCTGGAAACCCTGAGGGTCAAGGGTTATGTCTTTAAAGAACTGAGAGAAGGAAATCTAGCTCCGTTACTCAATCTTAGAAATCTAACAGTGTTGGATCTCGGGACTAATTTTATTAAAGTTGCTAACCTGAGCTTGCTCAAAAAATTCCGAGCTCTTAAATTCATAGACCTCTCAGTCAATAAAATTTCTCCTTCTTCGGGTGAAAGCAACTTCTATGGATTTTGTTCTAACCCTAGGATTTCAGTAGAGCAATACAACAGGCAAGTATTACAAGAGATGCATTACTTCAGGTATGATGTGTATGGGCGAAGCTGCAGGTCCAAAGACAAGGAGGCTGCTTCCTACCAA…
Little Egret	TLR7-9|XY	ATGTATTCTCCATCCTTGAATCTGTCTAAGACATTTTCCTCCCTCTCTAACCTGGAAACCCTGAGGGTCAAGGGTTATGTCTTTAAAGAACTGAGAGAAGGAAATCTAGCTCCGTTACTCAGTCTTAGAAATCTAACAGTGTTGGATCTCGGGACTAATTTTATTAAAGTTGCTAACCTGAGCTTGCTCAAAAAATTCCGAGCTCTTAAATTCATAGACCTCTCAGTCAATAAAATTTCTCCTTCTTCGGGTGAAAGCAACTTCTATGGATTTTGTTCTAACCCTAGGATTTCAGTAGAGCAATACAACAGGCAAGTATTACAAGAGATGCATTACTTCAGGTATGATGTGTATGGGCGAAGCTGCAGGTCCAAAGACAAGGAGGCTGCTTCCTACCAA…
Little Egret	TLR7-10|XY	ATGTATTCTCCATCCTTGAATCTGTCTAAGACATTTTCCTCCCTCTCTAACCTGGAAACCCTGAGGGTCAAGGGTTATGTCTTTAAAGAACTGAGAGAAGGAAATCTAGCTCCGTTACTCAATCTTAGAAATCTAACAGTGTTGGATCTCGGGACTAATTTTATTAAAGTTGCTAACCTGAGCTTGCTCAAAAAATTCCGAGCTCTTAAATTCATAGACCTCTCAGTCAATAAAATTTCTCCTTCTTCGGGTGAAAGCAACTTCTATGGATTTTGTTCTAACCCTAGGATTTCAGTAGAGCAATACAACAGGCAAGTATTACAAGAGATGCATTACTTCAGGTATGATGTGTATGGGCGAAGCTGCAGGTCCAAAGACAAGGAGGCTGCTTCCTACCAA…

## Sheet: TLR15
Chinese Egret	TLR15-1.1|Male|CY	ATTTCGTTCGTCAGAAACCAGGCCGGTACACCCATCGAGAGCCTTCCCAAGAAAGTGAAACGCCTGAAAATGTCCAACTGCTCCATCGTAGAACTGCCAGAGTGGTTTGCTGGCACAATGGAAGAATTAGTATTTTTGGATCTTAGCAGCAACCGGATTTCCATGCTTCCTGACTTACCTCCCTCCCTGCAGCATCTCGACATAAGCAACAGCGATATTAAAATAATACCCCCTAGTTTTAACTCCGTCTCCAACTTAACAATACTTAGTATCCAAAATAACAAAATTACGGATATGCATCCTGAGCATTTCCCGTTGACTTTAACAAAATGCGATATTAGTAAAAATAAGTTGAACAAGTTGTCGTTAACAGACGCCCTGGAGAAACTCCAATATCTC…
Chinese Egret	TLR15-2.1|Female|CY	ATTTCGTTCGTCAGAAACCAGGCCGGTACACCCATCGAGAGCCTTCCCAAGAAAGTGAAACGCCTGAAAATGTCCAACTGCTCCATCGTAGAACTGCCAGAGTGGTTTGCTGGCACAATGGAAGAATTAGTATTTTTGGATCTTAGCAGCAACCGGATTTCCATGCTTCCTGACTTACCTCCCTCCCTGCAGCATCTCGACATAAGCAACAGCGATATTAAAATAATACCCCCTAGTTTTAACTCCGTCTCCAACTTAACAATACTTAGTATCCAAAATAACAAAATTACGGATATGCATCCCGAGCATTTCCCGTTGACTTTAACAAAATGCGATATTAGTAAAAATAAGTTGAACAAGTTGTCGTTAACAGACGCCCTGGAGAAACTCCAATATCTC…
Chinese Egret	TLR15-3.2|Male|CY	ATTTCGTTCGTCAGAAACCAGGCCGGTACACCCATCGAGAGCCTTCCCAAGAAAGTGAAACGCCTGAAAATGTCCAACTGCTCCATCGTAGAACTGCCAGAGTGGTTTGCTGGCACAATGGAAGAATTAGTATTTTTGGATCTTAGCAGCAACCGGATTTCCATGCTTCCTGACTTACCTCCCTCCCTGCAGCATCTCGACATAAGCAACAGCGATATTAAAATAATACCCCCTAGTTTTAACTCCGTCTCCAACTTAACAATACTTAGTATCCAAAATAACAAAATTACGGATATGCATCCCGAGCATTTCCCGTTGACTTTAACAAAATGCGATATTAGTAAAAATAAGTTGAACAAGTTGTCGTTAACAGACGCCCTGGAGAAACTCCAATATCTC…
Chinese Egret	TLR15-4.1|Female|CY	ATTTCGTTCGTCAGAAACCAGGCCGGTACACCCATCGAGAGCCTTCCCAAGAAAGTGAAACGCCTGAAAATGTCCAACTGCTCCATCGTAGAACTGCCAGAGTGGTTTGCTGGCACAATGGAAGAATTAGTATTTTTGGATCTTAGCAGCAACCGGATTTCCATGCTTCCTGACTTACCTCCCTCCCTGCAGCATCTCGACATAAGCAACAGCGATATTAAAATAATACCCCCTAGTTTTAACTCCGTCTCCAACTTAACAATACTTAGTATCCAAAATAACAAAATTACGGATATGCATCCCGAGCATTTCCCGTTGACTTTAACAAAATGCGATATTAGTAAAAATAAGTTGAACAAGTTGTCGTTAACAGACGCCCTGGAGAAACTCCAATATCTC…
Chinese Egret	TLR15-5.3|Female|CY	ATTTCGTTCGTCAGAAACCAGGCCGGTACACCCATCGAGAGCCTTCCCAAGAAAGTGAAACGCCTGAAAATGTCCAACTGCTCCATCGTAGAACTGCCAGAGTGGTTTGCTGGCACAATGGAAGAATTAGTATTTTTGGATCTTAGCAGCAACCGGATTTCCATGCTTCCTGACTTACCTCCCTCCCTGCAGCATCTCGACATAAGCAACAGCGATATTAAAATAATACCCCCTAGTTTTAACTCCGTCTCCAACTTAACAATACTTAGTATCCAAAATAACAAAATTACGGATATGCATCCCGAGCATTTCCCGTTGACTTTAACAAAATGCGATATTAGTAAAAATAAGTTGAACAAGTTGTCGTTAACAGACGCCCTGGAGAAACTCCAATATCTC…
Chinese Egret	TLR15-6.1|Female|CY	ATTTCGTTCGTCAGAAACCAGGCCGGTACACCCATCGAGAGCCTTCCCAAGAAAGTGAAACGCCTGAAAATGTCCAACTGCTCCATCGTAGAACTGCCAGAGTGGTTTGCTGGCACAATGGAAGAATTAGTATTTTTGGATCTTAGCAGCAACCGGATTTCCATGCTTCCTGACTTACCTCCCTCCCTGCAGCATCTCGACATAAGCAACAGCGATATTAAAATAATACCCCCTAGTTTTAACTCCGTCTCCAACTTAACAATACTTAGTATCCAAAATAACAAAATTACGGATATGCATCCCGAGCATTTCCCGTTGACTTTAACAAAATGCGATATTAGTAAAAATAAGTTGAACAAGTTGTCGTTAACAGACGCCCTGGAGAAACTCCAATATCTC…
Chinese Egret	TLR15-9.2|Female|CY	ATTTCGTTCGTCAGAAACCAGGCCGGTACACCCATCGAGAGCCTTCCCAAGAAAGTGAAACGCCTGAAAATGTCCAACTGCTCCATCGTAGAACTGCCAGAGTGGTTTGCTGGCACAATGGAAGAATTAGTATTTTTGGATCTTAGCAGCAACCGGATTTCCATGCTTCCTGACTTACCTCCCTCCCTGCAGCATCTCGACATAAGCAACAGCGATATTAAAATAATACCCCCTAGTTTTAACTCCGTCTCCAACTTAACAATACTTAGTATCCAAAATAACAAAATTACGGATATGCATCCCGAGCATTTCCCGTTGACTTTAACAAAATGCGATATTAGTAAAAATAAGTTGAACAAGTTGTCGTTAACAGACGCCCTGGAGAAACTCCAATATCTC…
Chinese Egret	TLR15-10.3|Female|CY	ATTTCGTTCGTCAGAAACCAGGCCGGTACACCCATCGAGAGCCTTCCCAAGAAAGTGAAACGCCTGAAAATGTCCAACTGCTCCATCGTAGAACTGCCAGAGTGGTTTGCTGGCACAATGGAAGAATTAGTATTTTTGGATCTTAGCAGCAACCGGATTTCCATGCTTCCTGACTTACCTCCCTCCCTGCAGCATCTCGACATAAGCAACAGCGATATTAAAATAATACCCCCTAGTTTTAACTCCGTCTCCAACTTAACAATACTTAGTATCCAAAATAACAAAATTACGGATATGCATCCCGAGCATTTCCCGTTGACTTTAACAAAATGCGATATTAGTAAAAATAAGTTGAACAAGTTGTCGTTAACAGACGCCCTGGAGAAACTCCAATATCTC…
Chinese Egret	TLR15-11.3|Female|CY	ATTTCGTTCGTCAGAAACCAGGCCGGTACACCCATCGAGAGCCTTCCCAAGAAAGTGAAACGCCTGAAAATGTCCAACTGCTCCATCGTAGAACTGCCAGAGTGGTTTGCTGGCACAATGGAAGAATTAGTATTTTTGGATCTTAGCAGCAACCGGATTTCCATGCTTCCTGACTTACCTCCCTCCCTGCAGCATCTCGACATAAGCAACAGCGATATTAAAATAATACCCCCTAGTTTTAACTCCGTCTCCAACTTAACAATACTTAGTATCCAAAATAACAAAATTACGGATATGCATCCCGAGCATTTCCCGTTGACTTTAACAAAATGCGATATTAGTAAAAATAAGTTGAACAAGTTGTCGTTAACAGACGCCCTGGAGAAACTCCAATATCTC…
Chinese Egret	TLR15-12.2|Female|CY	ATTTCGTTCGTCAGAAACCAGGCCGGTACACCCATCGAGAGCCTTCCCAAGAAAGTGAAACGCCTGAAAATGTCCAACTGCTCCATCGTAGAACTGCCAGAGTGGTTTGCTGGCACAATGGAAGAATTAGTATTTTTGGATCTTAGCAGCAACCGGATTTCCATGCTTCCTGACTTACCTCCCTCCCTGCAGCATCTCGACATAAGCAACAGCGATATTAAAATAATACCCCCTAGTTTTAACTCCGTCTCCAACTTAACAATACTTAGTATCCAAAATAACAAAATTACGGATATGCATCCCGAGCATTTCCCGTTGACTTTAACAAAATGCGATATTAGTAAAAATAAGTTGAACAAGTTGTCGTTAACAGACGCCCTGGAGAAACTCCAATATCTC…
Chinese Egret	TLR15-13.3|Female|CY	ATTTCGTTCGTCAGAAACCAGGCCGGTACACCCATCGAGAGCCTTCCCAAGAAAGTGAAACGCCTGAAAATGTCCAACTGCTCCATCGTAGAACTGCCAGAGTGGTTTGCTGGCACAATGGAAGAATTAGTATTTTTGGATCTTAGCAGCAACCGGATTTCCATGCTTCCTGACTTACCTCCCTCCCTGCAGCATCTCGACATAAGCAACAGCGATATTAAAATAATACCCCCTAGTTTTAACTCCGTCTCCAACTTAACAATACTTAGTATCCAAAATAACAAAATTACGGATATGCATCCCGAGCATTTCCCGTTGACTTTAACAAAATGCGATATTAGTAAAAATAAGTTGAACAAGTTGTCGTTAACAGACGCCCTGGAGAAACTCCAATATCTC…
Chinese Egret	TLR15-19.2|Female|CY	ATTTCGTTCGTCAGAAACCAGGCCGGTACACCCATCGAGAGCCTTCCCAAGAAAGTGAAACGCCTGAAAATGTCCAACTGCTCCATCGTAGAACTGCCAGAGTGGTTTGCTGGCACAATGGAAGAATTAGTATTTTTGGATCTTAGCAGCAACCGGATTTCCATGCTTCCTGACTTACCTCCCTCCCTGCAGCATCTCGACATAAGCAACAGCGATATTAAAATAATACCCCCTAGTTTTAACTCCGTCTCCAACTTAACAATACTTAGTATCCAAAATAACAAAATTACGGATATGCATCCCGAGCATTTCCCGTTGACTTTAACAAAATGCGATATTAGTAAAAATAAGTTGAACAAGTTGTCGTTAACAGACGCCCTGGAGAAACTCCAATATCTC…
Chinese Egret	TLR15-20.3|Female|CY	ATTTCGTTCGTCAGAAACCAGGCCGGTACACCCATCGAGAGCCTTCCCAAGAAAGTGAAACGCCTGAAAATGTCCAACTGCTCCATCGTAGAACTGCCAGAGTGGTTTGCTGGCACAATGGAAGAATTAGTATTTTTGGATCTTAGCAGCAACCGGATTTCCATGCTTCCTGACTTACCTCCCTCCCTGCAGCATCTCGACATAAGCAACAGCGATATTAAAATAATACCCCCTAGTTTTAACTCCGTCTCCAACTTAACAATACTTAGTATCCAAAATAACAAAATTACGGATATGCATCCCGAGCATTTCCCGTTGACTTTAACAAAATGCGATATTAGTAAAAATAAGTTGAACAAGTTGTCGTTAACAGACGCCCTGGAGAAACTCCAATATCTC…
Chinese Egret	TLR15-21.2|Female|CY	ATTTCGTTCGTCAGAAACCAGGCCGGTACACCCATCGAGAGCCTTCCCAAGAAAGTGAAACGCCTGAAAATGTCCAACTGCTCCATCGTAGAACTGCCAGAGTGGTTTGCTGGCACAATGGAAGAATTAGTATTTTTGGATCTTAGCAGCAACCGGATTTCCATGCTTCCTGACTTACCTCCCTCCCTGCAGCATCTCGACATAAGCAACAGCGATATTAAAATAATACCCCCTAGTTTTAACTCCGTCTCCAACTTAACAATACTTAGTATCCAAAATAACAAAATTACGGATATGCATCCCGAGCATTTCCCGTTGACTTTAACAAAATGCGATATTAGTAAAAATAAGTTGAACAAGTTGTCGTTAACAGACGCCCTGGAGAAACTCCAATATCTC…
Chinese Egret	TLR15-23.4|Female|CY	ATTTCGTTCGTCAGAAACCAGGCCGGTACACCCATCGAGAGCCTTCCCAAGAAAGTGAAACGCCTGAAAATGTCCAACTGCTCCATCGTAGAACTGCCAGAGTGGTTTGCTGGCACAATGGAAGAATTAGTATTTTTGGATCTTAGCAGCAACCGGATTTCCATGCTTCCTGACTTACCTCCCTCCCTGCAGCATCTCGACATAAGCAACAGCGATATTAAAATAATACCCCCTAGTTTTAACTCCGTCTCCAACTTAACAATACTTAGTATCCAAAATAACAAAATTACGGATATGCATCCCGAGCATTTCCCGTTGACTTTAACAAAATGCGATATTAGTAAAAATAAGTTGAACAAGTTGTCGTTAACAGACGCCCTGGAGAAACTCCAATATCTC…
Chinese Egret	TLR15-091.2|Female|CY	ATTTCGTTCGTCAGAAACCAGGCCGGTACACCCATCGAGAGCCTTCCCAAGAAAGTGAAACGCCTGAAAATGTCCAACTGCTCCATCGTAGAACTGCCAGAGTGGTTTGCTGGCACAATGGAAGAATTAGTATTTTTGGATCTTAGCAGCAACCGGATTTCCATGCTTCCTGACTTACCTCCCTCCCTGCAGCATCTCGACATAAGCAACAGCGATATTAAAATAATACCCCCTAGTTTTAACTCCGTCTCCAACTTAACAATACTTAGTATCCAAAATAACAAAATTACGGATATGCATCCCGAGCATTTCCCGTTGACTTTAACAAAATGCGATATTAGTAAAAATAAGTTGAACAAGTTGTCGTTAACAGACGCCCTGGAGAAACTCCAATATCTC…
Chinese Egret	TLR15-092.2|Male|CY	ATTTCGTTCGTCAGAAACCAGGCCGGTACACCCATCGAGAGCCTTCCCAAGAAAGTGAAACGCCTGAAAATGTCCAACTGCTCCATCGTAGAACTGCCAGAGTGGTTTGCTGGCACAATGGAAGAATTAGTATTTTTGGATCTTAGCAGCAACCGGATTTCCATGCTTCCTGACTTACCTCCCTCCCTGCAGCATCTCGACATAAGCAACAGCGATATTAAAATAATACCCCCTAGTTTTAACTCCGTCTCCAACTTAACAATACTTAGTATCCAAAATAACAAAATTACGGATATGCATCCCGAGCATTTCCCGTTGACTTTAACAAAATGCGATATTAGTAAAAATAAGTTGAACAAGTTGTCGTTAACAGACGCCCTGGAGAAACTCCAATATCTC…
Chinese Egret	TLR15-093.3|Female|CY	ATTTCGTTCGTCAGAAACCAGGCCGGTACACCCATCGAGAGCCTTCCCAAGAAAGTGAAACGCCTGAAAATGTCCAACTGCTCCATCGTAGAACTGCCAGAGTGGTTTGCTGGCACAATGGAAGAATTAGTATTTTTGGATCTTAGCAGCAACCGGATTTCCATGCTTCCTGACTTACCTCCCTCCCTGCAGCATCTCGACATAAGCAACAGCGATATTAAAATAATACCCCCTAGTTTTAACTCCGTCTCCAACTTAACAATACTTAGTATCCAAAATAACAAAATTACGGATATGCATCCCGAGCATTTCCCGTTGACTTTAACAAAATGCGATATTAGTAAAAATAAGTTGAACAAGTTGTCGTTAACAGACGCCCTGGAGAAACTCCAATATCTC…
Chinese Egret	TLR15-094.1|Male|CY	ATTTCGTTCGTCAGAAACCAGGCCGGTACACCCATCGAGAGCCTTCCCAAGAAAGTGAAACGCCTGAAAATGTCCAACTGCTCCATCGTAGAACTGCCAGAGTGGTTTGCTGGCACAATGGAAGAATTAGTATTTTTGGATCTTAGCAGCAACCGGATTTCCATGCTTCCTGACTTACCTCCCTCCCTGCAGCATCTCGACATAAGCAACAGCGATATTAAAATAATACCCCCTAGTTTTAACTCCGTCTCCAACTTAACAATACTTAGTATCCAAAATAACAAAATTACGGATATGCATCCCGAGCATTTCCCGTTGACTTTAACAAAATGCGATATTAGTAAAAATAAGTTGAACAAGTTGTCGTTAACAGACGCCCTGGAGAAACTCCAATATCTC…
Chinese Egret	TLR15-095.1|Male|CY	ATTTCGTTCGTCAGAAACCAGGCCGGTACACCCATCGAGAGCCTTCCCAAGAAAGTGAAACGCCTGAAAATGTCCAACTGCTCCATCGTAGAACTGCCAGAGTGGTTTGCTGGCACAATGGAAGAATTAGTATTTTTGGATCTTAGCAGCAACCGGATTTCCATGCTTCCTGACTTACCTCCCTCCCTGCAGCATCTCGACATAAGCAACAGCGATATTAAAATAATACCCCCTAGTTTTAACTCCGTCTCCAACTTAACAATACTTAGTATCCAAAATAACAAAATTACGGATATGCATCCCGAGCATTTCCCGTTGACTTTAACAAAATGCGATATTAGTAAAAATAAGTTGAACAAGTTGTCGTTAACAGACGCCCTGGAGAAACTCCAATATCTC…
Chinese Egret	TLR15-097.3|Male|CY	ATTTCGTTCGTCAGAAACCAGGCCGGTACACCCATCGAGAGCCTTCCCAAGAAAGTGAAACGCCTGAAAATGTCCAACTGCTCCATCGTAGAACTGCCAGAGTGGTTTGCTGGCACAATGGAAGAATTAGTATTTTTGGATCTTAGCAGCAACCGGATTTCCATGCTTCCTGACTTACCTCCCTCCCTGCAGCATCTCGACATAAGCAACAGCGATATTAAAATAATACCCCCTAGTTTTAACTCCGTCTCCAACTTAACAATACTTAGTATCCAAAATAACAAAATTACGGATATGCATCCCGAGCATTTCCCGTTGACTTTAACAAAATGCGATATTAGTAAAAATAAGTTGAACAAGTTGTCGTTAACAGACGCCCTGGAGAAACTCCAATATCTC…
Chinese Egret	TLR15-098.1|Female|CY	ATTTCGTTCGTCAGAAACCAGGCCGGTACACCCATCGAGAGCCTTCCCAAGAAAGTGAAACGCCTGAAAATGTCCAACTGCTCCATCGTAGAACTGCCAGAGTGGTTTGCTGGCACAATGGAAGAATTAGTATTTTTGGATCTTAGCAGCAACCGGATTTCCATGCTTCCTGACTTACCTCCCTCCCTGCAGCATCTCGACATAAGCAACAGCGATATTAAAATAATACCCCCTAGTTTTAACTCCGTCTCCAACTTAACAATACTTAGTATCCAAAATAACAAAATTACGGATATGCATCCCGAGCATTTCCCGTTGACTTTAACAAAATGCGATATTAGTAAAAATAAGTTGAACAAGTTGTCGTTAACAGACGCCCTGGAGAAACTCCAATATCTC…
Chinese Egret	TLR15-099.1|Male|CY	ATTTCGTTCGTCAGAAACCAGGCCGGTACACCCATCGAGAGCCTTCCCAAGAAAGTGAAACGCCTGAAAATGTCCAACTGCTCCATCGTAGAACTGCCAGAGTGGTTTGCTGGCACAATGGAAGAATTAGTATTTTTGGATCTTAGCAGCAACCGGATTTCCATGCTTCCTGACTTACCTCCCTCCCTGCAGCATCTCGACATAAGCAACAGCGATATTAAAATAATACCCCCTAGTTTTAACTCCGTCTCCAACTTAACAATACTTAGTATCCAAAATAACAAAATTACGGATATGCATCCCGAGCATTTCCCGTTGACTTTAACAAAATGCGATATTAGTAAAAATAAGTTGAACAAGTTGTCGTTAACAGACGCCCTGGAGAAACTCCAATATCTC…
Chinese Egret	TLR15-0910.1|Female|CY	ATTTCGTTCGTCAGAAACCAGGCCGGTACACCCATCGAGAGCCTTCCCAAGAAAGTGAAACGCCTGAAAATGTCCAACTGCTCCATCGTAGAACTGCCAGAGTGGTTTGCTGGCACAATGGAAGAATTAGTATTTTTGGATCTTAGCAGCAACCGGATTTCCATGCTTCCTGACTTACCTCCCTCCCTGCAGCATCTCGACATAAGCAACAGCGATATTAAAATAATACCCCCTAGTTTTAACTCCGTCTCCAACTTAACAATACTTAGTATCCAAAATAACAAAATTACGGATATGCATCCCGAGCATTTCCCGTTGACTTTAACAAAATGCGATATTAGTAAAAATAAGTTGAACAAGTTGTCGTTAACAGACGCCCTGGAGAAACTCCAATATCTC…
Chinese Egret	TLR15-0911.1|Female|CY	ATTTCGTTCGTCAGAAACCAGGCCGGTACACCCATCGAGAGCCTTCCCAAGAAAGTGAAACGCCTGAAAATGTCCAACTGCTCCATCGTAGAACTGCCAGAGTGGTTTGCTGGCACAATGGAAGAATTAGTATTTTTGGATCTTAGCAGCAACCGGATTTCCATGCTTCCTGACTTACCTCCCTCCCTGCAGCATCTCGACATAAGCAACAGCGATATTAAAATAATACCCCCTAGTTTTAACTCCGTCTCCAACTTAACAATACTTAGTATCCAAAATAACAAAATTACGGATATGCATCCCGAGCATTTCCCGTTGACTTTAACAAAATGCGATATTAGTAAAAATAAGTTGAACAAGTTGTCGTTAACAGACGCCCTGGAGAAACTCCAATATCTC…
Chinese Egret	TLR15-0912.1|Female|CY	ATTTCGTTCGTCAGAAACCAGGCCGGTACACCCATCGAGAGCCTTCCCAAGAAAGTGAAACGCCTGAAAATGTCCAACTGCTCCATCGTAGAACTGCCAGAGTGGTTTGCTGGCACAATGGAAGAATTAGTATTTTTGGATCTTAGCAGCAACCGGATTTCCATGCTTCCTGACTTACCTCCCTCCCTGCAGCATCTCGACATAAGCAACAGCGATATTAAAATAATACCCCCTAGTTTTAACTCCGTCTCCAACTTAACAATACTTAGTATCCAAAATAACAAAATTACGGATATGCATCCTGAGCATTTCCCGTTGACTTTAACAAAATGCGATATTAGTAAAAATAAGTTGAACAAGTTGTCGTTAACAGACGCCCTGGAGAAACTCCAATATCTC…
Chinese Egret	TLR15-0913.2|Male|CY	ATTTCGTTCGTCAGAAACCAGGCCGGTACACCCATCGAGAGCCTTCCCAAGAAAGTGAAACGCCTGAAAATGTCCAACTGCTCCATCGTAGAACTGCCAGAGTGGTTTGCTGGCACAATGGAAGAATTAGTATTTTTGGATCTTAGCAGCAACCGGATTTCCATGCTTCCTGACTTACCTCCCTCCCTGCAGCATCTCGACATAAGCAACAGCGATATTAAAATAATACCCCCTAGTTTTAACTCCGTCTCCAACTTAACAATACTTAGTATCCAAAATAACAAAATTACGGATATGCATCCCGAGCATTTCCCGTTGACTTTAACAAAATGCGATATTAGTAAAAATAAGTTGAACAAGTTGTCGTTAACAGACGCCCTGGAGAAACTCCAATATCTC…
Chinese Egret	TLR15-0914.1|Male|CY	ATTTCGTTCGTCAGAAACCAGGCCGGTACACCCATCGAGAGCCTTCCCAAGAAAGTGAAACGCCTGAAAATGTCCAACTGCTCCATCGTAGAACTGCCAGAGTGGTTTGCTGGCACAATGGAAGAATTAGTATTTTTGGATCTTAGCAGCAACCGGATTTCCATGCTTCCTGACTTACCTCCCTCCCTGCAGCATCTCGACATAAGCAACAGCGATATTAAAATAATACCCCCTAGTTTTAACTCCGTCTCCAACTTAACAATACTTAGTATCCAAAATAACAAAATTACGGATATGCATCCCGAGCATTTCCCGTTGACTTTAACAAAATGCGATATTAGTAAAAATAAGTTGAACAAGTTGTCGTTAACAGACGCCCTGGAGAAACTCCAATATCTC…
Chinese Egret	TLR15-0915.2|Male|CY	ATTTCGTTCGTCAGAAACCAGGCCGGTACACCCATCGAGAGCCTTCCCAAGAAAGTGAAACGCCTGAAAATGTCCAACTGCTCCATCGTAGAACTGCCAGAGTGGTTTGCTGGCACAATGGAAGAATTAGTATTTTTGGATCTTAGCAGCAACCGGATTTCCATGCTTCCTGACTTACCTCCCTCCCTGCAGCATCTCGACATAAGCAACAGCGATATTAAAATAATACCCCCTAGTTTTAACTCCGTCTCCAACTTAACAATACTTAGTATCCAAAATAACAAAATTACGGATATGCATCCCGAGCATTTCCCGTTGACTTTAACAAAATGCGATATTAGTAAAAATAAGTTGAACAAGTTGTCGTTAACAGACGCCCTGGAGAAACTCCAATATCTC…
Chinese Egret	TLR15-0918.1|Female|CY	ATTTCGTTCGTCAGAAACCAGGCCGGTACACCCATCGAGAGCCTTCCCAAGAAAGTGAAACGCCTGAAAATGTCCAACTGCTCCATCGTAGAACTGCCAGAGTGGTTTGCTGGCACAATGGAAGAATTAGTATTTTTGGATCTTAGCAGCAACCGGATTTCCATGCTTCCTGACTTACCTCCCTCCCTGCAGCATCTCGACATAAGCAACAGCGATATTAAAATAATACCCCCTAGTTTTAACTCCGTCTCCAACTTAACAATACTTAGTATCCAAAATAACAAAATTACGGATATGCATCCCGAGCATTTCCCGTTGACTTTAACAAAATGCGATATTAGTAAAAATAAGTTGAACAAGTTGTCGTTAACAGACGCCCTGGAGAAACTCCAATATCTC…
Chinese Egret	TLR15-2.3|Female|RY	ATTTCGTTCGTCAGAAACCAGGCCGGTACACCCATCGAGAGCCTTCCCAAGAAAGTGAAACGCCTGAAAATGTCCAACTGCTCCATCGTAGAACTGCCAGAGTGGTTTGCTGGCACAATGGAAGAATTAGTATTTTTGGATCTTAGCAGCAACCGGATTTCCATGCTTCCTGACTTACCTCCCTCCCTGCAGCATCTCGACATAAGCAACAGCGATATTAAAATAATACCCCCTAGTTTTAACTCCGTCTCCAACTTAACAATACTTAGTATCCAAAATAACAAAATTACGGATATGCATCCCGAGCATTTCCCGTTGACTTTAACAAAATGCGATATTAGTAAAAATAAGTTGAACAAGTTGTCGTTAACAGACGCCCTGGAGAAACTCCAATATCTC…
Chinese Egret	TLR15-3.1|Female|RY	ATTTCGTTCGTCAGAAACCAGGCCGGTACACCCATCGAGAGCCTTCCCAAGAAAGTGAAACGCCTGAAAATGTCCAACTGCTCCATCGTAGAACTGCCAGAGTGGTTTGCTGGCACAATGGAAGAATTAGTATTTTTGGATCTTAGCAGCAACCGGATTTCCATGCTTCCTGACTTACCTCCCTCCCTGCAGCATCTCGACATAAGCAACAGCGATATTAAAATAATACCCCCTAGTTTTAACTCCGTCTCCAACTTAACAATACTTAGTATCCAAAATAACAAAATTACGGATATGCATCCCGAGCATTTCCCGTTGACTTTAACAAAATGCGATATTAGTAAAAATAAGTTGAACAAGTTGTCGTTAACAGACGCCCTGGAGAAACTCCAATATCTC…
Chinese Egret	TLR15-4.2|Female|RY	ATTTCGTTCGTCAGAAACCAGGCCGGTACACCCATCGAGAGCCTTCCCAAGAAAGTGAAACGCCTGAAAATGTCCAACTGCTCCATCGTAGAACTGCCAGAGTGGTTTGCTGGCACAATGGAAGAATTAGTATTTTTGGATCTTAGCAGCAACCGGATTTCCATGCTTCCTGACTTACCTCCCTCCCTGCAGCATCTCGACATAAGCAACAGCGATATTAAAATAATACCCCCTAGTTTTAACTCCGTCTCCAACTTAACAATACTTAGTATCCAAAATAACAAAATTACGGATATGCATCCCGAGCATTTCCCGTTGACTTTAACAAAATGCGATATTAGTAAAAATAAGTTGAACAAGTTGTCGTTAACAGACGCCCTGGAGAAACTCCAATATCTC…
Chinese Egret	TLR15-5.3|Male|RY	ATTTCGTTCGTCAGAAACCAGGCCGGTACACCCATCGAGAGCCTTCCCAAGAAAGTGAAACGCCTGAAAATGTCCAACTGCTCCATCGTAGAACTGCCAGAGTGGTTTGCTGGCACAATGGAAGAATTAGTATTTTTGGATCTTAGCAGCAACCGGATTTCCATGCTTCCTGACTTACCTCCCTCCCTGCAGCATCTCGACATAAGCAACAGCGATATTAAAATAATACCCCCTAGTTTTAACTCCGTCTCCAACTTAACAATACTTAGTATCCAAAATAACAAAATTACGGATATGCATCCCGAGCATTTCCCGTTGACTTTAACAAAATGCGATATTAGTAAAAATAAGTTGAACAAGTTGTCGTTAACAGACGCCCTGGAGAAACTCCAATATCTC…
Chinese Egret	TLR15-6.3|Male|RY	ATTTCGTTCGTCAGAAACCAGGCCGGTACACCCATCGAGAGCCTTCCCAAGAAAGTGAAACGCCTGAAAATGTCCAACTGCTCCATCGTAGAACTGCCAGAGTGGTTTGCTGGCACAATGGAAGAATTAGTATTTTTGGATCTTAGCAGCAACCGGATTTCCATGCTTCCTGACTTACCTCCCTCCCTGCAGCATCTCGACATAAGCAACAGCGATATTAAAATAATACCCCCTAGTTTTAACTCCGTCTCCAACTTAACAATACTTAGTATCCAAAATAACAAAATTACGGATATGCATCCCGAGCATTTCCCGTTGACTTTAACAAAATGCGATATTAGTAAAAATAAGTTGAACAAGTTGTCGTTAACAGACGCCCTGGAGAAACTCCAATATCTC…
Chinese Egret	TLR15-7.3|Male|RY	ATTTCGTTCGTCAGAAACCAGGCCGGTACACCCATCGAGAGCCTTCCCAAGAAAGTGAAACGCCTGAAAATGTCCAACTGCTCCATCGTAGAACTGCCAGAGTGGTTTGCTGGCACAATGGAAGAATTAGTATTTTTGGATCTTAGCAGCAACCGGATTTCCATGCTTCCTGACTTACCTCCCTCCCTGCAGCATCTCGACATAAGCAACAGCGATATTAAAATAATACCCCCTAGTTTTAACTCCGTCTCCAACTTAACAATACTTAGTATCCAAAATAACAAAATTACGGATATGCATCCTGAGCATTTCCCGTTGACTTTAACAAAATGCGATATTAGTAAAAATAAGTTGAACAAGTTGTCGTTAACAGACGCCCTGGAGAAACTCCAATATCTC…
Chinese Egret	TLR15-8.2|Male|RY	ATTTCGTTCGTCAGAAACCAGGCCGGTACACCCATCGAGAGCCTTCCCAAGAAAGTGAAACGCCTGAAAATGTCCAACTGCTCCATCGTAGAACTGCCAGAGTGGTTTGCTGGCACAATGGAAGAATTAGTATTTTTGGATCTTAGCAGCAACCGGATTTCCATGCTTCCTGACTTACCTCCCTCCCTGCAGCATCTCGACATAAGCAACAGCGATATTAAAATAATACCCCCTAGTTTTAACTCCGTCTCCAACTTAACAATACTTAGTATCCAAAATAACAAAATTACGGATATGCATCCCGAGCATTTCCCGTTGACTTTAACAAAATGCGATATTAGTAAAAATAAGTTGAACAAGTTGTCGTTAACAGACGCCCTGGAGAAACTCCAATATCTC…
Chinese Egret	TLR15-9.3|Female|RY	ATTTCGTTCGTCAGAAACCAGGCCGGTACACCCATCGAGAGCCTTCCCAAGAAAGTGAAACGCCTGAAAATGTCCAACTGCTCCATCGTAGAACTGCCAGAGTGGTTTGCTGGCACAATGGAAGAATTAGTATTTTTGGATCTTAGCAGCAACCGGATTTCCATGCTTCCTGACTTACCTCCCTCCCTGCAGCATCTCGACATAAGCAACAGCGATATTAAAATAATACCCCCTAGTTTTAACTCCGTCTCCAACTTAACAATACTTAGTATCCAAAATAACAAAATTACGGATATGCATCCCGAGCATTTCCCGTTGACTTTAACAAAATGCGATATTAGTAAAAATAAGTTGAACAAGTTGTCGTTAACAGACGCCCTGGAGAAACTCCAATATCTC…
Chinese Egret	TLR15-10.1|Male|RY	ATTTCGTTCGTCAGAAACCAGGCCGGTACACCCATCGAGAGCCTTCCCAAGAAAGTGAAACGCCTGAAAATGTCCAACTGCTCCATCGTAGAACTGCCAGAGTGGTTTGCTGGCACAATGGAAGAATTAGTATTTTTGGATCTTAGCAGCAACCGGATTTCCATGCTTCCTGACTTACCTCCCTCCCTGCAGCATCTCGACATAAGCAACAGCGATATTAAAATAATACCCCCTAGTTTTAACTCCGTCTCCAACTTAACAATACTTAGTATCCAAAATAACAAAATTACGGATATGCATCCCGAGCATTTCCCGTTGACTTTAACAAAATGCGATATTAGTAAAAATAAGTTGAACAAGTTGTCGTTAACAGACGCCCTGGAGAAACTCCAATATCTC…
Chinese Egret	TLR15-11.1|Female|RY	ATTTCGTTCGTCAGAAACCAGGCCGGTACACCCATCGAGAGCCTTCCCAAGAAAGTGAAACGCCTGAAAATGTCCAACTGCTCCATCGTAGAACTGCCAGAGTGGTTTGCTGGCACAATGGAAGAATTAGTATTTTTGGATCTTAGCAGCAACCGGATTTCCATGCTTCCTGACTTACCTCCCTCCCTGCAGCATCTCGACATAAGCAACAGCGATATTAAAATAATACCCCCTAGTTTTAACTCCGTCTCCAACTTAACAATACTTAGTATCCAAAATAACAAAATTACGGATATGCATCCCGAGCATTTCCCGTTGACTTTAACAAAATGCGATATTAGTAAAAATAAGTTGAACAAGTTGTCGTTAACAGACGCCCTGGAGAAACTCCAATATCTC…
Chinese Egret	TLR15-12.2|Female|RY	ATTTCGTTCGTCAGAAACCAGGCCGGTACACCCATCGAGAGCCTTCCCAAGAAAGTGAAACGCCTGAAAATGTCCAACTGCTCCATCGTAGAACTGCCAGAGTGGTTTGCTGGCACAATGGAAGAATTAGTATTTTTGGATCTTAGCAGCAACCGGATTTCCATGCTTCCTGACTTACCTCCCTCCCTGCAGCATCTCGACATAAGCAACAGCGATATTAAAATAATACCCCCTAGTTTTAACTCCGTCTCCAACTTAACAATATTTAGTATCCAAAATAACAAAATTACGGATATGCATCCCGAGCATTTCCCGTTGACTTTAACAAAATGCGATATTAGTAAAAATAAGTTGAACAAGTTGTCGTTAACAGACGCCCTGGAGAAACTCCAATATCTC…
Chinese Egret	TLR15-14.2|Male|RY	ATTTCGTTCGTCAGAAACCAGGCCGGTACACCCATCGAGAGCCTTCCCAAGAAAGTGAAACGCCTGAAAATGTCCAACTGCTCCATCGTAGAACTGCCAGAGTGGTTTGCTGGCACAATGGAAGAATTAGTATTTTTGGATCTTAGCAGCAACCGGATTTCCATGCTTCCTGACTTACCTCCCTCCCTGCAGCATCTCGACATAAGCAACAGCGATATTAAAATAATACCCCCTAGTTTTAACTCCGTCTCCAACTTAACAATACTTAGTATCCAAAATAACAAAATTACGGATATGCATCCCGAGCATTTCCCGTTGACTTTAACAAAATGCGATATTAGTAAAAATAAGTTGAACAAGTTGTCGTTAACAGACGCCCTGGAGAAACTCCAATATCTC…
Chinese Egret	TLR15-16.3|Male|RY	ATTTCGTTCGTCAGAAACCAGGCCGGTACACCCATCGAGAGCCTTCCCAAGAAAGTGAAACGCCTGAAAATGTCCAACTGCTCCATCGTAGAACTGCCAGAGTGGTTTGCTGGCACAATGGAAGAATTAGTATTTTTGGATCTTAGCAGCAACCGGATTTCCATGCTTCCTGACTTACCTCCCTCCCTGCAGCATCTCGACATAAGCAACAGCGATATTAAAATAATACCCCCTAGTTTTAACTCCGTCTCCAACTTAACAATACTTAGTATCCAAAATAACAAAATTACGGATATGCATCCTGAGCATTTCCCGTTGACTTTAACAAAATGCGATATTAGTAAAAATAAGTTGAACAAGTTGTCGTTAACAGACGCCCTGGAGAAACTCCAATATCTC…
Chinese Egret	TLR15-17.1|Male|RY	ATTTCGTTCGTCAGAAACCAGGCCGGTACACCCATCGAGAGCCTTCCCAAGAAAGTGAAACGCCTGAAAATGTCCAACTGCTCCATCGTAGAACTGCCAGAGTGGTTTGCTGGCACAATGGAAGAATTAGTATTTTTGGATCTTAGCAGCAACCGGATTTCCATGCTTCCTGACTTACCTCCCTCCCTGCAGCATCTCGACATAAGCAACAGCGATATTAAAATAATACCCCCTAGTTTTAACTCCGTCTCCAACTTAACAATACTTAGTATCCAAAATAACAAAATTACGGATATGCATCCCGAGCATTTCCCGTTGACTTTAACAAAATGCGATATTAGTAAAAATAAGTTGAACAAGTTGTCGTTAACAGACGCCCTGGAGAAACTCCAATATCTC…
Chinese Egret	TLR15-19.2|Male|RY	ATTTCGTTCGTCAGAAACCAGGCCGGTACACCCATCGAGAGCCTTCCCAAGAAAGTGAAACGCCTGAAAATGTCCAACTGCTCCATCGTAGAACTGCCAGAGTGGTTTGCTGGCACAATGGAAGAATTAGTATTTTTGGATCTTAGCAGCAACCGGATTTCCATGCTTCCTGACTTACCTCCCTCCCTGCAGCATCTCGACATAAGCAACAGCGATATTAAAATAATACCCCCTAGTTTTAACTCCGTCTCCAACTTAACAATACTTAGTATCCAAAATAACAAAATTACGGATATGCATCCCGAGCATTTCCCGTTGACTTTAACAAAATGCGATATTAGTAAAAATAAGTTGAACAAGTTGTCGTTAACAGACGCCCTGGAGAAACTCCAATATCTC…
Chinese Egret	TLR15-25.1|Male|RY	ATTTCGTTCGTCAGAAACCAGGCCGGTACACCCATCGAGAGCCTTCCCAAGAAAGTGAAACGCCTGAAAATGTCCAACTGCTCCATCGTAGAACTGCCAGAGTGGTTTGCTGGCACAATGGAAGAATTAGTATTTTTGGATCTTAGCAGCAACCGGATTTCCATGCTTCCTGACTTACCTCCCTCCCTGCAGCATCTCGACATAAGCAACAGCGATATTAAAATAATACCCCCTAGTTTTAACTCCGTCTCCAACTTAACAATACTTAGTATCCAAAATAACAAAATTACGGATATGCATCCCGAGCATTTCCCGTTGACTTTAACAAAATGCGATATTAGTAAAAATAAGTTGAACAAGTTGTCGTTAACAGACGCCCTGGAGAAACTCCAATATCTC…
Chinese Egret	TLR15-26.2|Female|RY	ATTTCGTTCGTCAGAAACCAGGCCGGTACACCCATCGAGAGCCTTCCCAAGAAAGTGAAACGCCTGAAAATGTCCAACTGCTCCATCGTAGAACTGCCAGAGTGGTTTGCTGGCACAATGGAAGAATTAGTATTTTTGGATCTTAGCAGCAACCGGATTTCCATGCTTCCTGACTTACCTCCCTCCCTGCAGCATCTCGACATAAGCAACAGCGATATTAAAATAATACCCCCTAGTTTTAACTCCGTCTCCAACTTAACAATACTTAGTATCCAAAATAACAAAATTACGGATATGCATCCCGAGCATTTCCCGTTGACTTTAACAAAATGCGATATTAGTAAAAATAAGTTGAACAAGTTGTCGTTAACAGACGCCCTGGAGAAACTCCAATATCTC…
Chinese Egret	TLR15-27.3|Male|RY	ATTTCGTTCGTCAGAAACCAGGCCGGTACACCCATCGAGAGCCTTCCCAAGAAAGTGAAACGCCTGAAAATGTCCAACTGCTCCATCGTAGAACTGCCAGAGTGGTTTGCTGGCACAATGGAAGAATTAGTATTTTTGGATCTTAGCAGCAACCGGATTTCCATGCTTCCTGACTTACCTCCCTCCCTGCAGCATCTCGACATAAGCAACAGCGATATTAAAATAATACCCCCTAGTTTTAACTCCGTCTCCAACTTAACAATACTTAGTATCCAAAATAACAAAATTACGGATATGCATCCCGAGCATTTCCCGTTGACTTTAACAAAATGCGATATTAGTAAAAATAAGTTGAACAAGTTGTCGTTAACAGACGCCCTGGAGAAACTCCAATATCTC…
Chinese Egret	TLR15-28.3|Male|RY	ATTTCGTTCGTCAGAAACCAGGCCGGTACACCCATCGAGAGCCTTCCCAAGAAAGTGAAACGCCTGAAAATGTCCAACTGCTCCATCGTAGAACTGCCAGAGTGGTTTGCTGGCACAATGGAAGAATTAGTATTTTTGGATCTTAGCAGCAACCGGATTTCCATGCTTCCTGACTTACCTCCCTCCCTGCAGCATCTCGACATAAGCAACAGCGATATTAAAATAATACCCCCTAGTTTTAACTCCGTCTCCAACTTAACAATACTTAGTATCCAAAATAACAAAATTACGGATATGCATCCCGAGCATTTCCCGTTGACTTTAACAAAATGCGATATTAGTAAAAATAAGTTGAACAAGTTGTCGTTAACAGACGCCCTGGAGAAACTCCAATATCTC…
Chinese Egret	TLR15-29.2|Male|RY	ATTTCGTTCGTCAGAAACCAGGCCGGTACACCCATCGAGAGCCTTCCCAAGAAAGTGAAACGCCTGAAAATGTCCAACTGCTCCATCGTAGAACTGCCAGAGTGGTTTGCTGGCACAATGGAAGAATTAGTATTTTTGGATCTTAGCAGCAACCGGATTTCCATGCTTCCTGACTTACCTCCCTCCCTGCAGCATCTCGACATAAGCAACAGCGATATTAAAATAATACCCCCTAGTTTTAACTCCGTCTCCAACTTAACAATACTTAGTATCCAAAATAACAAAATTACGGATATGCATCCTGAGCATTTCCCGTTGACTTTAACAAAATGCGATATTAGTAAAAATAAGTTGAACAAGTTGTCGTTAACAGACGCCCTGGAGAAACTCCAATATCTC…
Chinese Egret	TLR15-30.2|Male|RY	ATTTCGTTCGTCAGAAACCAGGCCGGTACACCCATCGAGAGCCTTCCCAAGAAAGTGAAACGCCTGAAAATGTCCAACTGCTCCATCGTAGAACTGCCAGAGTGGTTTGCTGGCACAATGGAAGAATTAGTATTTTTGGATCTTAGCAGCAACCGGATTTCCATGCTTCCTGACTTACCTCCCTCCCTGCAGCATCTCGACATAAGCAACAGCGATATTAAAATAATACCCCCTAGTTTTAACTCCGTCTCCAACTTAACAATACTTAGTATCCAAAATAACAAAATTACGGATATGCATCCCGAGCATTTCCCGTTGACTTTAACAAAATGCGATATTAGTAAAAATAAGTTGAACAAGTTGTCGTTAACAGACGCCCTGGAGAAACTCCAATATCTC…
Chinese Egret	TLR15-31.1|Male|RY	ATTTCGTTCGTCAGAAACCAGGCCGGTACACCCATCGAGAGCCTTCCCAAGAAAGTGAAACGCCTGAAAATGTCCAACTGCTCCATCGTAGAACTGCCAGAGTGGTTTGCTGGCACAATGGAAGAATTAGTATTTTTGGATCTTAGCAGCAACCGGATTTCCATGCTTCCTGACTTACCTCCCTCCCTGCAGCATCTCGACATAAGCAACAGCGATATTAAAATAATACCCCCTAGTTTTAACTCCGTCTCCAACTTAACAATACTTAGTATCCAAAATAACAAAATTACGGATATGCATCCCGAGCATTTCCCGTTGACTTTAACAAAATGCGATATTAGTAAAAATAAGTTGAACAAGTTGTCGTTAACAGACGCCCTGGAGAAACTCCAATATCTC…
Chinese Egret	TLR15-34.1|Female|RY	ATTTCGTTCGTCAGAAACCAGGCCGGTACACCCATCGAGAGCCTTCCCAAGAAAGTGAAACGCCTGAAAATGTCCAACTGCTCCATCGTAGAACTGCCAGAGTGGTTTGCTGGCACAATGGAAGAATTAGTATTTTTGGATCTTAGCAGCAACCGGATTTCCATGCTTCCTGACTTACCTCCCTCCCTGCAGCATCTCGACATAAGCAACAGCGATATTAAAATAATACCCCCTAGTTTTAACTCCGTCTCCAACTTAACAATACTTAGTATCCAAAATAACAAAATTACGGATATGCATCCCGAGCATTTCCCGTTGACTTTAACAAAATGCGATATTAGTAAAAATAAGTTGAACAAGTTGTCGTTAACAGACGCCCTGGAGAAACTCCAATATCTC…
Chinese Egret	TLR15-37.1|Male|RY	ATTTCGTTCGTCAGAAACCAGGCCGGTACACCCATCGAGAGCCTTCCCAAGAAAGTGAAACGCCTGAAAATGTCCAACTGCTCCATCGTAGAACTGCCAGAGTGGTTTGCTGGCACAATGGAAGAATTAGTATTTTTGGATCTTAGCAGCAACCGGATTTCCATGCTTCCTGACTTACCTCCCTCCCTGCAGCATCTCGACATAAGCAACAGCGATATTAAAATAATACCCCCTAGTTTTAACTCCGTCTCCAACTTAACAATACTTAGTATCCAAAATAACAAAATTACGGATATGCATCCCGAGCATTTCCCGTTGACTTTAACAAAATGCGATATTAGTAAAAATAAGTTGAACAAGTTGTCGTTAACAGACGCCCTGGAGAAACTCCAATATCTC…
Chinese Egret	TLR15-41.1|Male|RY	ATTTCGTTCGTCAGAAACCAGGCCGGTACACCCATCGAGAGCCTTCCCAAGAAAGTGAAACGCCTGAAAATGTCCAACTGCTCCATCGTAGAACTGCCAGAGTGGTTTGCTGGCACAATGGAAGAATTAGTATTTTTGGATCTTAGCAGCAACCGGATTTCCATGCTTCCTGACTTACCTCCCTCCCTGCAGCATCTCGACATAAGCAACAGCGATATTAAAATAATACCCCCTAGTTTTAACTCCGTCTCCAACTTAACAATACTTAGTATCCAAAATAACAAAATTACGGATATGCATCCCGAGCATTTCCCGTTGACTTTAACAAAATGCGATATTAGTAAAAATAAGTTGAACAAGTTGTCGTTAACAGACGCCCTGGAGAAACTCCAATATCTC…
Chinese Egret	TLR15-42.1|Female|RY	ATTTCGTTCGTCAGAAACCAGGCCGGTACACCCATCGAGAGCCTTCCCAAGAAAGTGAAACGCCTGAAAATGTCCAACTGCTCCATCGTAGAACTGCCAGAGTGGTTTGCTGGCACAATGGAAGAATTAGTATTTTTGGATCTTAGCAGCAACCGGATTTCCATGCTTCCTGACTTACCTCCCTCCCTGCAGCATCTCGACATAAGCAACAGCGATATTAAAATAATACCCCCTAGTTTTAACTCCGTCTCCAACTTAACAATACTTAGTATCCAAAATAACAAAATTACGGATATGCATCCCGAGCATTTCCCGTTGACTTTAACAAAATGCGATATTAGTAAAAATAAGTTGAACAAGTTGTCGTTAACAGACGCCCTGGAGAAACTCCAATATCTC…
Chinese Egret	TLR15-43.1|Female|RY	ATTTCGTTCGTCAGAAACCAGGCCGGTACACCCATCGAGAGCCTTCCCAAGAAAGTGAAACGCCTGAAAATGTCCAACTGCTCCATCGTAGAACTGCCAGAGTGGTTTGCTGGCACAATGGAAGAATTAGTATTTTTGGATCTTAGCAGCAACCGGATTTCCATGCTTCCTGACTTACCTCCCTCCCTGCAGCATCTCGACATAAGCAACAGCGATATTAAAATAATACCCCCTAGTTTTAACTCCGTCTCCAACTTAACAATACTTAGTATCCAAAATAACAAAATTACGGATATGCATCCCGAGCATTTCCCGTTGACTTTAACAAAATGCGATATTAGTAAAAATAAGTTGAACAAGTTGTCGTTAACAGACGCCCTGGAGAAACTCCAATATCTC…
Chinese Egret	TLR15-45.1|Female|RY	ATTTCGTTCGTCAGAAACCAGGCCGGTACACCCATCGAGAGCCTTCCCAAGAAAGTGAAACGCCTGAAAATGTCCAACTGCTCCATCGTAGAACTGCCAGAGTGGTTTGCTGGCACAATGGAAGAATTAGTATTTTTGGATCTTAGCAGCAACCGGATTTCCATGCTTCCTGACTTACCTCCCTCCCTGCAGCATCTCGACATAAGCAACAGCGATATTAAAATAATACCCCCTAGTTTTAACTCCGTCTCCAACTTAACAATACTTAGTATCCAAAATAACAAAATTACGGATATGCATCCCGAGCATTTCCCGTTGACTTTAACAAAATGCGATATTAGTAAAAATAAGTTGAACAAGTTGTCGTTAACAGACGCCCTGGAGAAACTCCAATATCTC…
Chinese Egret	TLR15-46.1|Female|RY	ATTTCGTTCGTCAGAAACCAGGCCGGTACACCCATCGAGAGCCTTCCCAAGAAAGTGAAACGCCTGAAAATGTCCAACTGCTCCATCGTAGAACTGCCAGAGTGGTTTGCTGGCACAATGGAAGAATTAGTATTTTTGGATCTTAGCAGCAACCGGATTTCCATGCTTCCTGACTTACCTCCCTCCCTGCAGCATCTCGACATAAGCAACAGCGATATTAAAATAATACCCCCTAGTTTTAACTCCGTCTCCAACTTAACAATACTTAGTATCCAAAATAACAAAATTACGGATATGCATCCCGAGCATTTCCCGTTGACTTTAACAAAATGCGATATTAGTAAAAATAAGTTGAACAAGTTGTCGTTAACAGACGCCCTGGAGAAACTCCAATATCTC…
Chinese Egret	TLR15-47.1|Male|RY	ATTTCGTTCGTCAGAAACCAGGCCGGTACACCCATCGAGAGCCTTCCCAAGAAAGTGAAACGCCTGAAAATGTCCAACTGCTCCATCGTAGAACTGCCAGAGTGGTTTGCTGGCACAATGGAAGAATTAGTATTTTTGGATCTTAGCAGCAACCGGATTTCCATGCTTCCTGACTTACCTCCCTCCCTGCAGCATCTCGACATAAGCAACAGCGATATTAAAATAATACCCCCTAGTTTTAACTCCGTCTCCAACTTAACAATACTTAGTATCCAAAATAACAAAATTACGGATATGCATCCCGAGCATTTCCCGTTGACTTTAACAAAATGCGATATTAGTAAAAATAAGTTGAACAAGTTGTCGTTAACAGACGCCCTGGAGAAACTCCAATATCTC…
Chinese Egret	TLR15-1.3|Male|MTS	ATTTCGTTCGTCAGAAACCAGGCCGGTACACCCATCGAGAGCCTTCCCAAGAAAGTGAAACGCCTGAAAATGTCCAACTGCTCCATCGTAGAACTGCCAGAGTGGTTTGCTGGCACAATGGAAGAATTAGTATTTTTGGATCTTAGCAGCAACCGGATTTCCATGCTTCCTGACTTACCTCCCTCCCTGCAGCATCTCGACATAAGCAACAGCGATATTAAAATAATACCCCCTAGTTTTAACTCCGTCTCCAACTTAACAATACTTAGTATCCAAAATAACAAAATTACGGATATGCATCCCGAGCATTTCCCGTTGACTTTAACAAAATGCGATATTAGTAAAAATAAGTTGAACAAGTTGTCGTTAACAGACGCCCTGGAGAAACTCCAATATCTC…
Chinese Egret	TLR15-2.1|Male|MTS	ATTTCGTTCGTCAGAAACCAGGCCGGTACACCCATCGAGAGCCTTCCCAAGAAAGTGAAACGCCTGAAAATGTCCAACTGCTCCATCGTAGAACTGCCAGAGTGGTTTGCTGGCACAATGGAAGAATTAGTATTTTTGGATCTTAGCAGCAACCGGATTTCCATGCTTCCTGACTTACCTCCCTCCCTGCAGCATCTCGACATAAGCAACAGCGATATTAAAATAATACCCCCTAGTTTTAACTCCGTCTCCAACTTAACAATACTTAGTATCCAAAATAACAAAATTACGGATATGCATCCCGAGCATTTCCCGTTGACTTTAACAAAATGCGATATTAGTAAAAATAAGTTGAACAAGTTGTCGTTAACAGACGCCCTGGAGAAACTCCAATATCTC…
Chinese Egret	TLR15-3.1|Male|MTS	ATTTCGTTCGTCAGAAACCAGGCCGGTACACCCATCGAGAGCCTTCCCAAGAAAGTGAAACGCCTGAAAATGTCCAACTGCTCCATCGTAGAACTGCCAGAGTGGTTTGCTGGCACAATGGAAGAATTAGTATTTTTGGATCTTAGCAGCAACCGGATTTCCATGCTTCCTGACTTACCTCCCTCCCTGCAGCATCTCGACATAAGCAACAGCGATATTAAAATAATACCCCCTAGTTTTAACTCCGTCTCCAACTTAACAATACTTAGTATCCAAAATAACAAAATTACGGATATGCATCCCGAGCATTTCCCGTTGACTTTAACAAAATGCGATATTAGTAAAAATAAGTTGAACAAGTTGTCGTTAACAGACGCCCTGGAGAAACTCCAATATCTC…
Chinese Egret	TLR15-5.3|Male|MTS	ATTTCGTTCGTCAGAAACCAGGCCGGTACACCCATCGAGAGCCTTCCCAAGAAAGTGAAACGCCTGAAAATGTCCAACTGCTCCATCGTAGAACTGCCAGAGTGGTTTGCTGGCACAATGGAAGAATTAGTATTTTTGGATCTTAGCAGCAACCGGATTTCCATGCTTCCTGACTTACCTCCCTCCCTGCAGCATCTCGACATAAGCAACAGCGATATTAAAATAATACCCCCTAGTTTTAACTCCGTCTCCAACTTAACAATACTTAGTATCCAAAATAACAAAATTACGGATATGCATCCCGAGCATTTCCCGTTGACTTTAACAAAATGCGATATTAGTAAAAATAAGTTGAACAAGTTGTCGTTAACAGACGCCCTGGAGAAACTCCAATATCTC…
Chinese Egret	TLR15-89.2|Female|MTS	ATTTCGTTCGTCAGAAACCAGGCCGGTACACCCATCGAGAGCCTTCCCAAGAAAGTGAAACGCCTGAAAATGTCCAACTGCTCCATCGTAGAACTGCCAGAGTGGTTTGCTGGCACAATGGAAGAATTAGTATTTTTGGATCTTAGCAGCAACCGGATTTCCATGCTTCCTGACTTACCTCCCTCCCTGCAGCATCTCGACATAAGCAACAGCGATATTAAAATAATACCCCCTAGTTTTAACTCCGTCTCCAACTTAACAATACTTAGTATCCAAAATAACAAAATTACGGATATGCATCCCGAGCATTTCCCGTTGACTTTAACAAAATGCGATATTAGTAAAAATAAGTTGAACAAGTTGTCGTTAACAGACGCCCTGGAGAAACTCCAATATCTC…
Chinese Egret	TLR15-90.1|Female|MTS	ATTTCGTTCGTCAGAAACCAGGCCGGTACACCCATCGAGAGCCTTCCCAAGAAAGTGAAACGCCTGAAAATGTCCAACTGCTCCATCGTAGAACTGCCAGAGTGGTTTGCTGGCACAATGGAAGAATTAGTATTTTTGGATCTTAGCAGCAACCGGATTTCCATGCTTCCTGACTTACCTCCCTCCCTGCAGCATCTCGACATAAGCAACAGCGATATTAAAATAATACCCCCTAGTTTTAACTCCGTCTCCAACTTAACAATACTTAGTATCCAAAATAACAAAATTACGGATATGCATCCCGAGCATTTCCCGTTGACTTTAACAAAATGCGATATTAGTAAAAATAAGTTGAACAAGTTGTCGTTAACAGACGCCCTGGAGAAACTCCAATATCTC…
Chinese Egret	TLR15-91.3|Male|MTS	ATTTCGTTCGTCAGAAACCAGGCCGGTACACCCATCGAGAGCCTTCCCAAGAAAGTGAAACGCCTGAAAATGTCCAACTGCTCCATCGTAGAACTGCCAGAGTGGTTTGCTGGCACAATGGAAGAATTAGTATTTTTGGATCTTAGCAGCAACCGGATTTCCATGCTTCCTGACTTACCTCCCTCCCTGCAGCATCTCGACATAAGCAACAGCGATATTAAAATAATACCCCCTAGTTTTAACTCCGTCTCCAACTTAACAATACTTAGTATCCAAAATAACAAAATTACGGATATGCATCCCGAGCATTTCCCGTTGACTTTAACAAAATGCGATATTAGTAAAAATAAGTTGAACAAGTTGTCGTTAACAGACGCCCTGGAGAAACTCCAATATCTC…
Chinese Egret	TLR15-92.1|Male|MTS	ATTTCGTTCGTCAGAAACCAGGCCGGTACACCCATCGAGAGCCTTCCCAAGAAAGTGAAACGCCTGAAAATGTCCAACTGCTCCATCGTAGAACTGCCAGAGTGGTTTGCTGGCACAATGGAAGAATTAGTATTTTTGGATCTTAGCAGCAACCGGATTTCCATGCTTCCTGACTTACCTCCCTCCCTGCAGCATCTCGACATAAGCAACAGCGATATTAAAATAATACCCCCTAGTTTTAACTCCGTCTCCAACTTAACAATACTTAGTATCCAAAATAACAAAATTACGGATATGCATCCCGAGCATTTCCCGTTGACTTTAACAAAATGCGATATTAGTAAAAATAAGTTGAACAAGTTGTCGTTAACAGACGCCCTGGAGAAACTCCAATATCTC…
Chinese Egret	TLR15-93.3|Male|MTS	ATTTCGTTCGTCAGAAACCAGGCCGGTACACCCATCGAGAGCCTTCCCAAGAAAGTGAAACGCCTGAAAATGTCCAACTGCTCCATCGTAGAACTGCCAGAGTGGTTTGCTGGCACAATGGAAGAATTAGTATTTTTGGATCTTAGCAGCAACCGGATTTCCATGCTTCCTGACTTACCTCCCTCCCTGCAGCATCTCGACATAAGCAACAGCGATATTAAAATAATACCCCCTAGTTTTAACTCCGTCTCCAACTTAACAATACTTAGTATCCAAAATAACAAAATTACGGATATGCATCCCGAGCATTTCCCGTTGACTTTAACAAAATGCGATATTAGTAAAAATAAGTTGAACAAGTTGTCGTTAACAGACGCCCTGGAGAAACTCCAATATCTC…
Chinese Egret	TLR15-95.1|Female|MTS	ATTTCGTTCGTCAGAAACCAGGCCGGTACACCCATCGAGAGCCTTCCCAAGAAAGTGAAACGCCTGAAAATGTCCAACTGCTCCATCGTAGAACTGCCAGAGTGGTTTGCTGGCACAATGGAAGAATTAGTATTTTTGGATCTTAGCAGCAACCGGATTTCCATGCTTCCTGACTTACCTCCCTCCCTGCAGCATCTCGACATAAGCAACAGCGATATTAAAATAATACCCCCTAGTTTTAACTCCGTCTCCAACTTAACAATACTTAGTATCCAAAATAACAAAATTACGGATATGCATCCCGAGCATTTCCCGTTGACTTTAACAAAATGCGATATTAGTAAAAATAAGTTGAACAAGTTGTCGTTAACAGACGCCCTGGAGAAACTCCAATATCTC…
Chinese Egret	TLR15-98.1|Male|MTS	ATTTCGTTCGTCAGAAACCAGGCCGGTACACCCATCGAGAGCCTTCCCAAGAAAGTGAAACGCCTGAAAATGTCCAACTGCTCCATCGTAGAACTGCCAGAGTGGTTTGCTGGCACAATGGAAGAATTAGTATTTTTGGATCTTAGCAGCAACCGGATTTCCATGCTTCCTGACTTACCTCCCTCCCTGCAGCATCTCGACATAAGCAACAGCGATATTAAAATAATACCCCCTAGTTTTAACTCCGTCTCCAACTTAACAATACTTAGTATCCAAAATAACAAAATTACGGATATGCATCCCGAGCATTTCCCGTTGACTTTAACAAAATGCGATATTAGTAAAAATAAGTTGAACAAGTTGTCGTTAACAGACGCCCTGGAGAAACTCCAATATCTC…
Chinese Egret	TLR15-99.1|Male|MTS	ATTTCGTTCGTCAGAAACCAGGCCGGTACACCCATCGAGAGCCTTCCCAAGAAAGTGAAACGCCTGAAAATGTCCAACTGCTCCATCGTAGAACTGCCAGAGTGGTTTGCTGGCACAATGGAAGAATTAGTATTTTTGGATCTTAGCAGCAACCGGATTTCCATGCTTCCTGACTTACCTCCCTCCCTGCAGCATCTCGACATAAGCAACAGCGATATTAAAATAATACCCCCTAGTTTTAACTCCGTCTCCAACTTAACAATACTTAGTATCCAAAATAACAAAATTACGGATATGCATCCTGAGCATTTCCCGTTGACTTTAACAAAATGCGATATTAGTAAAAATAAGTTGAACAAGTTGTCGTTAACAGACGCCCTGGAGAAACTCCAATATCTC…
Chinese Egret	TLR15-100.2|Male|MTS	ATTTCGTTCGTCAGAAACCAGGCCGGTACACCCATCGAGAGCCTTCCCAAGAAAGTGAAACGCCTGAAAATGTCCAACTGCTCCATCGTAGAACTGCCAGAGTGGTTTGCTGGCACAATGGAAGAATTAGTATTTTTGGATCTTAGCAGCAACCGGATTTCCATGCTTCCTGACTTACCTCCCTCCCTGCAGCATCTCGACATAAGCAACAGCGATATTAAAATAATACCCCCTAGTTTTAACTCCGTCTCCAACTTAACAATACTTAGTATCCAAAATAACAAAATTACGGATATGCATCCTGAGCATTTCCCGTTGACTTTAACAAAATGCGATATTAGTAAAAATAAGTTGAACAAGTTGTCGTTAACAGACGCCCTGGAGAAACTCCAATATCTC…
[truncated: 67 more rows]
